# Supplementary material for: Correction: A Screen Identifies the Oncogenic Micro-RNA miR-378a-5p as a Negative Regulator of Oncogene-Induced Senescence
Source: PLoS One. 2022 Jul 21;17(7):e0272206. doi: 10.1371/journal.pone.0272206 (PMC9302827; doi:10.1371/journal.pone.0272206)
Supplement: S1 File — (ZIP) [file pone.0272206.s003.zip]

Archive with 423 entries (395 files):
- new/BMI1/
- new/BMI1/dapi.tif
- new/BMI1/J - 11(fld 1 wv D360_40x - HQ460_40m).tif
- new/BMI1/J - 11(fld 1 wv D360_40x - HQ460_40m)_thumb.tif
- new/BMI1/J - 11(fld 1 wv S475_20x - HQ535_50m).tif
- new/BMI1/J - 11(fld 1 wv S475_20x - HQ535_50m)_thumb.tif
- new/BMI1/J - 11(fld 2 wv D360_40x - HQ460_40m).tif
- new/BMI1/J - 11(fld 2 wv D360_40x - HQ460_40m)_thumb.tif
- new/BMI1/J - 11(fld 2 wv S475_20x - HQ535_50m).tif
- new/BMI1/J - 11(fld 2 wv S475_20x - HQ535_50m)_thumb.tif
- new/BMI1/J - 11(fld 3 wv D360_40x - HQ460_40m).tif
- new/BMI1/J - 11(fld 3 wv D360_40x - HQ460_40m)_thumb.tif
- new/BMI1/J - 11(fld 3 wv S475_20x - HQ535_50m).tif
- new/BMI1/J - 11(fld 3 wv S475_20x - HQ535_50m)_thumb.tif
- new/BMI1/p16.tif
- new/Jmjd3/
- new/Jmjd3/dapi.tif
- new/Jmjd3/G - 23(fld 1 wv D360_40x - HQ460_40m).tif
- new/Jmjd3/G - 23(fld 1 wv D360_40x - HQ460_40m)_thumb.tif
- new/Jmjd3/G - 23(fld 1 wv S475_20x - HQ535_50m).tif
- new/Jmjd3/G - 23(fld 1 wv S475_20x - HQ535_50m)_thumb.tif
- new/Jmjd3/G - 23(fld 2 wv D360_40x - HQ460_40m).tif
- new/Jmjd3/G - 23(fld 2 wv D360_40x - HQ460_40m)_thumb.tif
- new/Jmjd3/G - 23(fld 2 wv S475_20x - HQ535_50m).tif
- new/Jmjd3/G - 23(fld 2 wv S475_20x - HQ535_50m)_thumb.tif
- new/Jmjd3/G - 23(fld 3 wv D360_40x - HQ460_40m).tif
- new/Jmjd3/G - 23(fld 3 wv D360_40x - HQ460_40m)_thumb.tif
- new/Jmjd3/G - 23(fld 3 wv S475_20x - HQ535_50m).tif
- new/Jmjd3/G - 23(fld 3 wv S475_20x - HQ535_50m)_thumb.tif
- new/Jmjd3/p16.tif
- new/miR129/
- new/miR129/dapi.tif
- new/miR129/E - 12(fld 1 wv D360_40x - HQ460_40m).tif
- new/miR129/E - 12(fld 1 wv D360_40x - HQ460_40m)_thumb.tif
- new/miR129/E - 12(fld 1 wv S475_20x - HQ535_50m).tif
- new/miR129/E - 12(fld 1 wv S475_20x - HQ535_50m)_thumb.tif
- new/miR129/E - 12(fld 2 wv D360_40x - HQ460_40m).tif
- new/miR129/E - 12(fld 2 wv D360_40x - HQ460_40m)_thumb.tif
- new/miR129/E - 12(fld 2 wv S475_20x - HQ535_50m).tif
- new/miR129/E - 12(fld 2 wv S475_20x - HQ535_50m)_thumb.tif
- new/miR129/E - 12(fld 3 wv D360_40x - HQ460_40m).tif
- new/miR129/E - 12(fld 3 wv D360_40x - HQ460_40m)_thumb.tif
- new/miR129/E - 12(fld 3 wv S475_20x - HQ535_50m).tif
- new/miR129/E - 12(fld 3 wv S475_20x - HQ535_50m)_thumb.tif
- new/miR129/p16.tif
- new/mir200c/
- new/mir200c/D - 7(fld 1 wv D360_40x - HQ460_40m).tif
- new/mir200c/D - 7(fld 1 wv D360_40x - HQ460_40m)_thumb.tif
- new/mir200c/D - 7(fld 1 wv S475_20x - HQ535_50m).tif
- new/mir200c/D - 7(fld 1 wv S475_20x - HQ535_50m)_thumb.tif
- new/mir200c/D - 7(fld 2 wv D360_40x - HQ460_40m).tif
- new/mir200c/D - 7(fld 2 wv D360_40x - HQ460_40m)_thumb.tif
- new/mir200c/D - 7(fld 2 wv S475_20x - HQ535_50m).tif
- new/mir200c/D - 7(fld 2 wv S475_20x - HQ535_50m)_thumb.tif
- new/mir200c/D - 7(fld 3 wv D360_40x - HQ460_40m).tif
- new/mir200c/D - 7(fld 3 wv D360_40x - HQ460_40m)_thumb.tif
- new/mir200c/D - 7(fld 3 wv S475_20x - HQ535_50m).tif
- new/mir200c/D - 7(fld 3 wv S475_20x - HQ535_50m)_thumb.tif
- new/mir200c/dapi.tif
- new/mir200c/p16.tif
- new/miR297/
- new/miR297/dapi.tif
- new/miR297/E - 17(fld 1 wv D360_40x - HQ460_40m).tif
- new/miR297/E - 17(fld 1 wv D360_40x - HQ460_40m)_thumb.tif
- new/miR297/E - 17(fld 1 wv S475_20x - HQ535_50m).tif
- new/miR297/E - 17(fld 1 wv S475_20x - HQ535_50m)_thumb.tif
- new/miR297/E - 17(fld 2 wv D360_40x - HQ460_40m).tif
- new/miR297/E - 17(fld 2 wv D360_40x - HQ460_40m)_thumb.tif
- new/miR297/E - 17(fld 2 wv S475_20x - HQ535_50m).tif
- new/miR297/E - 17(fld 2 wv S475_20x - HQ535_50m)_thumb.tif
- new/miR297/E - 17(fld 3 wv D360_40x - HQ460_40m).tif
- new/miR297/E - 17(fld 3 wv D360_40x - HQ460_40m)_thumb.tif
- new/miR297/E - 17(fld 3 wv S475_20x - HQ535_50m).tif
- new/miR297/E - 17(fld 3 wv S475_20x - HQ535_50m)_thumb.tif
- new/miR297/p16.tif
- new/mir30d/
- new/mir30d/dapi.tif
- new/mir30d/M - 4(fld 1 wv D360_40x - HQ460_40m).tif
- new/mir30d/M - 4(fld 1 wv D360_40x - HQ460_40m)_thumb.tif
- new/mir30d/M - 4(fld 1 wv S475_20x - HQ535_50m).tif
- new/mir30d/M - 4(fld 1 wv S475_20x - HQ535_50m)_thumb.tif
- new/mir30d/M - 4(fld 2 wv D360_40x - HQ460_40m).tif
- new/mir30d/M - 4(fld 2 wv D360_40x - HQ460_40m)_thumb.tif
- new/mir30d/M - 4(fld 2 wv S475_20x - HQ535_50m).tif
- new/mir30d/M - 4(fld 2 wv S475_20x - HQ535_50m)_thumb.tif
- new/mir30d/M - 4(fld 3 wv D360_40x - HQ460_40m).tif
- new/mir30d/M - 4(fld 3 wv D360_40x - HQ460_40m)_thumb.tif
- new/mir30d/M - 4(fld 3 wv S475_20x - HQ535_50m).tif
- new/mir30d/M - 4(fld 3 wv S475_20x - HQ535_50m)_thumb.tif
- new/mir30d/p16.tif
- new/mir34a/
- new/mir34a/B - 10(fld 1 wv D360_40x - HQ460_40m).tif
- new/mir34a/B - 10(fld 1 wv D360_40x - HQ460_40m)_thumb.tif
- new/mir34a/B - 10(fld 1 wv S475_20x - HQ535_50m).tif
- new/mir34a/B - 10(fld 1 wv S475_20x - HQ535_50m)_thumb.tif
- new/mir34a/B - 10(fld 2 wv D360_40x - HQ460_40m).tif
- new/mir34a/B - 10(fld 2 wv D360_40x - HQ460_40m)_thumb.tif
- new/mir34a/B - 10(fld 2 wv S475_20x - HQ535_50m).tif
- new/mir34a/B - 10(fld 2 wv S475_20x - HQ535_50m)_thumb.tif
- new/mir34a/B - 10(fld 3 wv D360_40x - HQ460_40m).tif
- new/mir34a/B - 10(fld 3 wv D360_40x - HQ460_40m)_thumb.tif
- new/mir34a/B - 10(fld 3 wv S475_20x - HQ535_50m).tif
- new/mir34a/B - 10(fld 3 wv S475_20x - HQ535_50m)_thumb.tif
- new/mir34a/dapi.tif
- new/mir34a/p16.tif
- new/miR34c/
- new/miR34c/B - 14(fld 1 wv D360_40x - HQ460_40m).tif
- new/miR34c/B - 14(fld 1 wv D360_40x - HQ460_40m)_thumb.tif
- new/miR34c/B - 14(fld 1 wv S475_20x - HQ535_50m).tif
- new/miR34c/B - 14(fld 1 wv S475_20x - HQ535_50m)_thumb.tif
- new/miR34c/B - 14(fld 2 wv D360_40x - HQ460_40m).tif
- new/miR34c/B - 14(fld 2 wv D360_40x - HQ460_40m)_thumb.tif
- new/miR34c/B - 14(fld 2 wv S475_20x - HQ535_50m).tif
- new/miR34c/B - 14(fld 2 wv S475_20x - HQ535_50m)_thumb.tif
- new/miR34c/B - 14(fld 3 wv D360_40x - HQ460_40m).tif
- new/miR34c/B - 14(fld 3 wv D360_40x - HQ460_40m)_thumb.tif
- new/miR34c/B - 14(fld 3 wv S475_20x - HQ535_50m).tif
- new/miR34c/B - 14(fld 3 wv S475_20x - HQ535_50m)_thumb.tif
- new/miR34c/dapi.tif
- new/miR34c/p16.tif
- new/mir378/
- new/mir378/dapi.tif
- new/mir378/dapi_2.tif
- new/mir378/E - 12(fld 1 wv D360_40x - HQ460_40m).tif
- new/mir378/E - 12(fld 1 wv D360_40x - HQ460_40m)_thumb.tif
- new/mir378/E - 12(fld 1 wv S475_20x - HQ535_50m).tif
- new/mir378/E - 12(fld 1 wv S475_20x - HQ535_50m)_thumb.tif
- new/mir378/E - 12(fld 2 wv D360_40x - HQ460_40m).tif
- new/mir378/E - 12(fld 2 wv D360_40x - HQ460_40m)_thumb.tif
- new/mir378/E - 12(fld 2 wv S475_20x - HQ535_50m).tif
- new/mir378/E - 12(fld 2 wv S475_20x - HQ535_50m)_thumb.tif
- new/mir378/E - 12(fld 3 wv D360_40x - HQ460_40m).tif
- new/mir378/E - 12(fld 3 wv D360_40x - HQ460_40m)_thumb.tif
- new/mir378/E - 12(fld 3 wv S475_20x - HQ535_50m).tif
- new/mir378/E - 12(fld 3 wv S475_20x - HQ535_50m)_thumb.tif
- new/mir378/p16.tif
- new/mir378/p16_2.tif
- new/mir429/
- new/mir429/dapi.tif
- new/mir429/dapi_2.tif
- new/mir429/J - 8(fld 1 wv D360_40x - HQ460_40m).tif
- new/mir429/J - 8(fld 1 wv D360_40x - HQ460_40m)_thumb.tif
- new/mir429/J - 8(fld 1 wv S475_20x - HQ535_50m).tif
- new/mir429/J - 8(fld 1 wv S475_20x - HQ535_50m)_thumb.tif
- new/mir429/J - 8(fld 2 wv D360_40x - HQ460_40m).tif
- new/mir429/J - 8(fld 2 wv D360_40x - HQ460_40m)_thumb.tif
- new/mir429/J - 8(fld 2 wv S475_20x - HQ535_50m).tif
- new/mir429/J - 8(fld 2 wv S475_20x - HQ535_50m)_thumb.tif
- new/mir429/J - 8(fld 3 wv D360_40x - HQ460_40m).tif
- new/mir429/J - 8(fld 3 wv D360_40x - HQ460_40m)_thumb.tif
- new/mir429/J - 8(fld 3 wv S475_20x - HQ535_50m).tif
- new/mir429/J - 8(fld 3 wv S475_20x - HQ535_50m)_thumb.tif
- new/mir429/p16.tif
- new/mir429/p16_2.tif
- new/mir449/
- new/mir449/dapi.tif
- new/mir449/I - 19(fld 1 wv D360_40x - HQ460_40m).tif
- new/mir449/I - 19(fld 1 wv D360_40x - HQ460_40m)_thumb.tif
- new/mir449/I - 19(fld 1 wv S475_20x - HQ535_50m).tif
- new/mir449/I - 19(fld 1 wv S475_20x - HQ535_50m)_thumb.tif
- new/mir449/I - 19(fld 2 wv D360_40x - HQ460_40m).tif
- new/mir449/I - 19(fld 2 wv D360_40x - HQ460_40m)_thumb.tif
- new/mir449/I - 19(fld 2 wv S475_20x - HQ535_50m).tif
- new/mir449/I - 19(fld 2 wv S475_20x - HQ535_50m)_thumb.tif
- new/mir449/I - 19(fld 3 wv D360_40x - HQ460_40m).tif
- new/mir449/I - 19(fld 3 wv D360_40x - HQ460_40m)_thumb.tif
- new/mir449/I - 19(fld 3 wv S475_20x - HQ535_50m).tif
- new/mir449/I - 19(fld 3 wv S475_20x - HQ535_50m)_thumb.tif
- new/mir449/p16.tif
- new/miR449b/
- new/miR449b/dapi.tif
- new/miR449b/J - 22(fld 1 wv D360_40x - HQ460_40m).tif
- new/miR449b/J - 22(fld 1 wv D360_40x - HQ460_40m)_thumb.tif
- new/miR449b/J - 22(fld 1 wv S475_20x - HQ535_50m).tif
- new/miR449b/J - 22(fld 1 wv S475_20x - HQ535_50m)_thumb.tif
- new/miR449b/J - 22(fld 2 wv D360_40x - HQ460_40m).tif
- new/miR449b/J - 22(fld 2 wv D360_40x - HQ460_40m)_thumb.tif
- new/miR449b/J - 22(fld 2 wv S475_20x - HQ535_50m).tif
- new/miR449b/J - 22(fld 2 wv S475_20x - HQ535_50m)_thumb.tif
- new/miR449b/J - 22(fld 3 wv D360_40x - HQ460_40m).tif
- new/miR449b/J - 22(fld 3 wv D360_40x - HQ460_40m)_thumb.tif
- new/miR449b/J - 22(fld 3 wv S475_20x - HQ535_50m).tif
- new/miR449b/J - 22(fld 3 wv S475_20x - HQ535_50m)_thumb.tif
- new/miR449b/p16.tif
- new/miR449b/p16_mod.tif
- new/miR517c/
- new/miR517c/C - 16(fld 1 wv D360_40x - HQ460_40m).tif
- new/miR517c/C - 16(fld 1 wv D360_40x - HQ460_40m)_thumb.tif
- new/miR517c/C - 16(fld 1 wv S475_20x - HQ535_50m).tif
- new/miR517c/C - 16(fld 1 wv S475_20x - HQ535_50m)_thumb.tif
- new/miR517c/C - 16(fld 2 wv D360_40x - HQ460_40m).tif
- new/miR517c/C - 16(fld 2 wv D360_40x - HQ460_40m)_thumb.tif
- new/miR517c/C - 16(fld 2 wv S475_20x - HQ535_50m).tif
- new/miR517c/C - 16(fld 2 wv S475_20x - HQ535_50m)_thumb.tif
- new/miR517c/C - 16(fld 3 wv D360_40x - HQ460_40m).tif
- new/miR517c/C - 16(fld 3 wv D360_40x - HQ460_40m)_thumb.tif
- new/miR517c/C - 16(fld 3 wv S475_20x - HQ535_50m).tif
- new/miR517c/C - 16(fld 3 wv S475_20x - HQ535_50m)_thumb.tif
- new/miR517c/dapi.tif
- new/miR517c/p16.tif
- new/miR557/
- new/miR557/dapi.tif
- new/miR557/N - 18(fld 1 wv D360_40x - HQ460_40m).tif
- new/miR557/N - 18(fld 1 wv D360_40x - HQ460_40m)_thumb.tif
- new/miR557/N - 18(fld 1 wv S475_20x - HQ535_50m).tif
- new/miR557/N - 18(fld 1 wv S475_20x - HQ535_50m)_thumb.tif
- new/miR557/N - 18(fld 2 wv D360_40x - HQ460_40m).tif
- new/miR557/N - 18(fld 2 wv D360_40x - HQ460_40m)_thumb.tif
- new/miR557/N - 18(fld 2 wv S475_20x - HQ535_50m).tif
- new/miR557/N - 18(fld 2 wv S475_20x - HQ535_50m)_thumb.tif
- new/miR557/N - 18(fld 3 wv D360_40x - HQ460_40m).tif
- new/miR557/N - 18(fld 3 wv D360_40x - HQ460_40m)_thumb.tif
- new/miR557/N - 18(fld 3 wv S475_20x - HQ535_50m).tif
- new/miR557/N - 18(fld 3 wv S475_20x - HQ535_50m)_thumb.tif
- new/miR557/p16.tif
- new/mir561/
- new/mir561/dapi.tif
- new/mir561/O - 4(fld 1 wv D360_40x - HQ460_40m).tif
- new/mir561/O - 4(fld 1 wv D360_40x - HQ460_40m)_thumb.tif
- new/mir561/O - 4(fld 1 wv S475_20x - HQ535_50m).tif
- new/mir561/O - 4(fld 1 wv S475_20x - HQ535_50m)_thumb.tif
- new/mir561/O - 4(fld 2 wv D360_40x - HQ460_40m).tif
- new/mir561/O - 4(fld 2 wv D360_40x - HQ460_40m)_thumb.tif
- new/mir561/O - 4(fld 2 wv S475_20x - HQ535_50m).tif
- new/mir561/O - 4(fld 2 wv S475_20x - HQ535_50m)_thumb.tif
- new/mir561/O - 4(fld 3 wv D360_40x - HQ460_40m).tif
- new/mir561/O - 4(fld 3 wv D360_40x - HQ460_40m)_thumb.tif
- new/mir561/O - 4(fld 3 wv S475_20x - HQ535_50m).tif
- new/mir561/O - 4(fld 3 wv S475_20x - HQ535_50m)_thumb.tif
- new/mir561/p16.tif
- new/miR564/
- new/miR564/dapi.tif
- new/miR564/O - 9(fld 1 wv D360_40x - HQ460_40m).tif
- new/miR564/O - 9(fld 1 wv D360_40x - HQ460_40m)_thumb.tif
- new/miR564/O - 9(fld 1 wv S475_20x - HQ535_50m).tif
- new/miR564/O - 9(fld 1 wv S475_20x - HQ535_50m)_thumb.tif
- new/miR564/O - 9(fld 2 wv D360_40x - HQ460_40m).tif
- new/miR564/O - 9(fld 2 wv D360_40x - HQ460_40m)_thumb.tif
- new/miR564/O - 9(fld 2 wv S475_20x - HQ535_50m).tif
- new/miR564/O - 9(fld 2 wv S475_20x - HQ535_50m)_thumb.tif
- new/miR564/O - 9(fld 3 wv D360_40x - HQ460_40m).tif
- new/miR564/O - 9(fld 3 wv D360_40x - HQ460_40m)_thumb.tif
- new/miR564/O - 9(fld 3 wv S475_20x - HQ535_50m).tif
- new/miR564/O - 9(fld 3 wv S475_20x - HQ535_50m)_thumb.tif
- new/miR564/p16.tif
- new/miR565/
- new/miR565/dapi.tif
- new/miR565/O - 12(fld 1 wv D360_40x - HQ460_40m).tif
- new/miR565/O - 12(fld 1 wv D360_40x - HQ460_40m)_thumb.tif
- new/miR565/O - 12(fld 1 wv S475_20x - HQ535_50m).tif
- new/miR565/O - 12(fld 1 wv S475_20x - HQ535_50m)_thumb.tif
- new/miR565/O - 12(fld 2 wv D360_40x - HQ460_40m).tif
- new/miR565/O - 12(fld 2 wv D360_40x - HQ460_40m)_thumb.tif
- new/miR565/O - 12(fld 2 wv S475_20x - HQ535_50m).tif
- new/miR565/O - 12(fld 2 wv S475_20x - HQ535_50m)_thumb.tif
- new/miR565/O - 12(fld 3 wv D360_40x - HQ460_40m).tif
- new/miR565/O - 12(fld 3 wv D360_40x - HQ460_40m)_thumb.tif
- new/miR565/O - 12(fld 3 wv S475_20x - HQ535_50m).tif
- new/miR565/O - 12(fld 3 wv S475_20x - HQ535_50m)_thumb.tif
- new/miR565/p16.tif
- new/miR591/
- new/miR591/dapi.tif
- new/miR591/O - 19(fld 1 wv D360_40x - HQ460_40m).tif
- new/miR591/O - 19(fld 1 wv D360_40x - HQ460_40m)_thumb.tif
- new/miR591/O - 19(fld 1 wv S475_20x - HQ535_50m).tif
- new/miR591/O - 19(fld 1 wv S475_20x - HQ535_50m)_thumb.tif
- new/miR591/O - 19(fld 2 wv D360_40x - HQ460_40m).tif
- new/miR591/O - 19(fld 2 wv D360_40x - HQ460_40m)_thumb.tif
- new/miR591/O - 19(fld 2 wv S475_20x - HQ535_50m).tif
- new/miR591/O - 19(fld 2 wv S475_20x - HQ535_50m)_thumb.tif
- new/miR591/O - 19(fld 3 wv D360_40x - HQ460_40m).tif
- new/miR591/O - 19(fld 3 wv D360_40x - HQ460_40m)_thumb.tif
- new/miR591/O - 19(fld 3 wv S475_20x - HQ535_50m).tif
- new/miR591/O - 19(fld 3 wv S475_20x - HQ535_50m)_thumb.tif
- new/miR591/p16.tif
- new/miR637/
- new/miR637/dapi.tif
- new/miR637/L - 21(fld 1 wv D360_40x - HQ460_40m).tif
- new/miR637/L - 21(fld 1 wv D360_40x - HQ460_40m)_thumb.tif
- new/miR637/L - 21(fld 1 wv S475_20x - HQ535_50m).tif
- new/miR637/L - 21(fld 1 wv S475_20x - HQ535_50m)_thumb.tif
- new/miR637/L - 21(fld 2 wv D360_40x - HQ460_40m).tif
- new/miR637/L - 21(fld 2 wv D360_40x - HQ460_40m)_thumb.tif
- new/miR637/L - 21(fld 2 wv S475_20x - HQ535_50m).tif
- new/miR637/L - 21(fld 2 wv S475_20x - HQ535_50m)_thumb.tif
- new/miR637/L - 21(fld 3 wv D360_40x - HQ460_40m).tif
- new/miR637/L - 21(fld 3 wv D360_40x - HQ460_40m)_thumb.tif
- new/miR637/L - 21(fld 3 wv S475_20x - HQ535_50m).tif
- new/miR637/L - 21(fld 3 wv S475_20x - HQ535_50m)_thumb.tif
- new/miR637/p16.tif
- new/miR648/
- new/miR648/dapi.tif
- new/miR648/M - 22(fld 1 wv D360_40x - HQ460_40m).tif
- new/miR648/M - 22(fld 1 wv D360_40x - HQ460_40m)_thumb.tif
- new/miR648/M - 22(fld 1 wv S475_20x - HQ535_50m).tif
- new/miR648/M - 22(fld 1 wv S475_20x - HQ535_50m)_thumb.tif
- new/miR648/M - 22(fld 2 wv D360_40x - HQ460_40m).tif
- new/miR648/M - 22(fld 2 wv D360_40x - HQ460_40m)_thumb.tif
- new/miR648/M - 22(fld 2 wv S475_20x - HQ535_50m).tif
- new/miR648/M - 22(fld 2 wv S475_20x - HQ535_50m)_thumb.tif
[truncated: 123 more entries]
