# Supplementary material for: Correction: A Screen Identifies the Oncogenic Micro-RNA miR-378a-5p as a Negative Regulator of Oncogene-Induced Senescence
Source: PLoS One. 2022 Jul 21;17(7):e0272206. doi: 10.1371/journal.pone.0272206 (PMC9302827; doi:10.1371/journal.pone.0272206)
Supplement: S2 File — (XLSX) [file pone.0272206.s004.xlsx]

## Sheet: plate 1
			Nuclei	Nuclei	Nuclei	Nuclei	Nuclei	Cells	Cells	Cells	Cells	Cells	Cells	Cells	Cells	Cells	Cells	Cells	Cells	Cells	Cells	Cells	Cells	Cells	Cells		Cell_120	Cell_120	Cell_130	Cell_130	Cell_170	Cell_170	Cell_180	Cell_180	Cell_190	Cell_190	Cell 220	Cell 220	Cell I/C 1060	Cell I/C 1060	Cell I/C 1070	Cell I/C 1070	Cell i/c 1100	Cell i/c 1100	Cell i/c1080	Cell i/c1080	Cell240	Cell240
plate	Well		Nuc/Cell Intensity	Nuc Area	Nuc Intensity	Nuc Intensity CV	Cell Intensity	Nuc/Cell Intensity	Cell/Bckg Intensity	Cell Area	Nuc/Cell Area	Nuc Intensity	Nuc Intensity CV	Cell Gyration Radius	Cell Intensity	Cell Elongation	Cell 1/(Form Factor)	Intensity Spreading	Cell Intensity CV	Background Intensity	Light Flux	Intensity (N+C)	IxA (Nuc)	IxA (Cell)	IxA (N+C)	Cell Count	false (%)	true (%)	false (%)	true (%)	false (%)	true (%)	false (%)	true (%)	false (%)	true (%)	false (%)	true (%)	false (%)	true (%)	false (%)	true (%)	false (%)	true (%)	false (%)	true (%)	false (%)	true (%)
1	A - 1		1.314	128.29	150.876	0.084	115.062	1.034	1.109	524.8	0.283	210.153	0.049	18.294	203.034	0.672	3.181	0.983	0.072	182.908	319.722	205.061	27324.6	82797.4	110122	733	0	100	0	100	5.73	94.27	9.823	90.177	22.92	77.08	82.401	17.599	31.787	68.213	38.472	61.528	59.345	40.655	45.566	54.434	93.997	6.003
1	A - 2		1.327	121.818	153.122	0.089	115.275	1.021	1.1	449.764	0.297	215.502	0.048	15.903	210.88	0.717	2.869	0.985	0.07	191.593	299.323	212.122	26494.2	70039.2	96533.4	752	0	100	0	100	1.064	98.936	4.787	95.213	10.239	89.761	76.064	23.936	35.505	64.495	44.548	55.452	64.894	35.106	51.064	48.936	91.09	8.91
1	A - 3		1.323	121.392	150.931	0.088	114.04	1.019	1.072	453.951	0.302	200.568	0.043	16.789	196.664	0.699	3.191	0.989	0.057	183.408	297.878	197.673	24535.1	66115.4	90650.6	932	0	100	0.107	99.893	4.292	95.708	11.052	88.948	31.33	68.67	93.67	6.33	53.648	46.352	64.7	35.3	81.223	18.777	70.601	29.399	98.176	1.824
1	A - 4		1.336	130.015	150.569	0.092	112.654	1.032	1.106	514.72	0.282	196.999	0.047	17.692	190.616	0.694	2.945	0.982	0.068	172.274	323.569	192.451	25911.2	74265.6	100177	653	0	100	0.459	99.541	7.504	92.496	24.962	75.038	52.221	47.779	94.946	5.054	28.637	71.363	36.447	63.553	58.346	41.654	43.032	56.968	98.622	1.378
1	A - 5		1.331	120.178	151.632	0.091	113.869	1.012	1.087	456.132	0.294	198.682	0.048	16.267	196.147	0.7	2.99	0.988	0.065	180.359	292.506	196.89	24066.4	66544.3	90610.7	771	0	100	0.259	99.741	9.209	90.791	14.656	85.344	27.756	72.244	92.477	7.523	37.873	62.127	48.508	51.492	71.466	28.534	57.847	42.153	97.925	2.075
1	A - 6		1.33	124.119	154.374	0.091	116.029	1.013	1.107	432.623	0.317	271.861	0.051	15.649	268.122	0.721	2.673	0.987	0.073	242.109	302.755	269.402	33974.8	82929.7	116904	958	0	100	0	100	1.148	98.852	2.714	97.286	3.445	96.555	7.098	92.902	22.86	77.14	31.524	68.476	52.088	47.912	39.875	60.125	13.674	86.326
1	A - 7		1.367	121.938	157.922	0.102	115.461	1.022	1.092	396.218	0.333	209.333	0.05	14.449	204.886	0.742	2.58	0.984	0.067	187.448	299.804	206.379	25769.7	56575.4	82345.1	701	0	100	0	100	5.849	94.151	9.558	90.442	18.117	81.883	81.17	18.83	35.378	64.622	45.792	54.208	66.191	33.809	52.211	47.789	96.148	3.852
1	A - 8		1.342	123.645	153.263	0.094	114.151	1.033	1.113	446.979	0.303	234.528	0.051	15.815	226.388	0.727	2.723	0.98	0.074	203.028	307.914	228.732	29332.3	73978.7	103311	533	0	100	0	100	4.69	95.31	6.754	93.246	9.568	90.432	37.899	62.101	31.895	68.105	38.649	61.351	59.287	40.713	45.966	54.034	72.42	27.58
1	A - 9		1.371	138.456	159.138	0.098	115.978	1.037	1.167	451.997	0.332	221.819	0.063	14.916	213.601	0.767	2.176	0.974	0.093	182.708	345.308	216.381	30956.6	66995.6	97952.2	347	0	100	0	100	4.035	95.965	6.916	93.084	16.427	83.573	61.671	38.329	10.663	89.337	15.562	84.438	28.818	71.182	20.461	79.539	86.455	13.545
1	A - 10		1.391	131.05	158.78	0.102	114.112	1.065	1.225	453.13	0.313	263.754	0.072	15.063	246.683	0.765	2.153	0.959	0.117	200.834	333.854	251.578	34745	80286.2	115031	330	0	100	0	100	2.424	97.576	3.636	96.364	5.455	94.545	24.848	75.152	8.485	91.515	9.697	90.303	19.697	80.303	12.121	87.879	47.576	52.424
1	A - 11		1.306	122.444	149.487	0.086	114.396	0.997	1.065	399.545	0.329	194.84	0.043	14.432	196.199	0.748	2.731	0.993	0.057	183.897	293.577	196.031	24056.7	55392.8	79449.5	843	0	100	0	100	9.846	90.154	15.658	84.342	28.351	71.649	94.781	5.219	60.38	39.62	69.276	30.724	86.002	13.998	75.445	24.555	98.458	1.542
1	A - 12		1.31	118.263	147.743	0.085	112.719	1.01	1.076	446.67	0.295	197.22	0.045	15.997	195.263	0.719	3.046	0.989	0.061	181.397	287.184	195.836	23481.9	64656	88137.8	792	0	100	0.505	99.495	5.556	94.444	14.141	85.859	33.207	66.793	93.813	6.187	46.843	53.157	56.061	43.939	77.399	22.601	63.763	36.237	99.116	0.884
1	A - 13		1.326	116.096	148.426	0.091	111.876	1.018	1.109	422.002	0.303	184.611	0.05	14.907	181.275	0.744	2.495	0.983	0.071	163.271	284.828	182.259	21693.2	56178.3	77871.4	697	0	100	2.439	97.561	19.799	80.201	48.637	51.363	73.888	26.112	97.418	2.582	23.242	76.758	29.842	70.158	55.093	44.907	39.742	60.258	99.283	0.717
1	A - 14		1.326	111.535	146.382	0.089	110.387	1.014	1.089	434.16	0.292	198.237	0.046	15.773	195.623	0.734	2.987	0.987	0.067	179.446	271.878	196.458	22196.4	63666.2	85862.7	716	0	100	0	100	7.821	92.179	13.966	86.034	32.682	67.318	92.179	7.821	39.525	60.475	49.441	50.559	68.156	31.844	58.101	41.899	98.603	1.397
1	A - 15		1.336	117.223	152.59	0.094	114.192	1.013	1.1	414.922	0.31	196.652	0.05	14.81	194.293	0.727	2.651	0.986	0.068	176.51	286.059	195.194	23268.8	58118.3	81387.1	770	0	100	0	100	6.623	93.377	15.584	84.416	38.312	61.688	94.675	5.325	25.714	74.286	34.026	65.974	58.052	41.948	42.987	57.013	99.351	0.649
1	A - 16		1.312	113.226	146.445	0.087	111.615	1.032	1.108	447.377	0.286	220.496	0.05	16.056	213.177	0.711	2.941	0.982	0.074	192.193	281.717	215.311	25207.5	71432	96639.5	618	0	100	0	100	3.236	96.764	6.796	93.204	10.841	89.159	69.094	30.906	33.172	66.828	42.557	57.443	60.518	39.482	48.867	51.133	89.159	10.841
1	A - 17		1.325	115.54	147.744	0.093	111.426	1.02	1.097	426.444	0.299	197.98	0.049	15.465	193.914	0.723	2.841	0.985	0.069	176.567	283.748	195.071	23141.8	60909.8	84051.6	886	0	100	0.226	99.774	6.998	93.002	17.269	82.731	45.034	54.966	92.325	7.675	34.876	65.124	43.792	56.208	66.027	33.973	51.919	48.081	97.291	2.709
1	A - 18		1.3	132.56	151.045	0.086	116.203	1.018	1.137	441.099	0.325	215.198	0.055	15.206	211.223	0.751	2.445	0.981	0.081	185.552	325.386	212.569	28896.5	65051.1	93947.5	564	0	100	0	100	5.319	94.681	7.801	92.199	14.362	85.638	71.277	28.723	17.199	82.801	24.823	75.177	43.44	56.56	30.142	69.858	88.121	11.879
1	A - 19		1.296	112.603	143.055	0.083	110.384	1.001	1.049	390.426	0.314	175.233	0.04	14.723	175.029	0.723	2.89	0.994	0.05	166.829	270.765	175.117	19795.1	48971.1	68766.2	1149	0	100	0.261	99.739	24.543	75.457	65.535	34.465	93.995	6.005	100	0	72.411	27.589	80.853	19.147	93.124	6.876	86.684	13.316	100	0
1	A - 20		1.272	113.355	139.915	0.073	109.96	0.996	1.058	450.84	0.288	192.271	0.04	16.76	193.098	0.682	3.309	0.995	0.053	182.412	271.141	192.915	21869.1	65719.7	87588.7	1188	0	100	0	100	7.912	92.088	14.646	85.354	34.175	65.825	98.064	1.936	60.859	39.141	71.296	28.704	87.29	12.71	77.694	22.306	99.747	0.253
1	A - 21		1.334	111.82	149.967	0.091	112.361	1.019	1.115	379.752	0.327	226.403	0.056	14.476	221.994	0.727	2.607	0.986	0.081	198.884	275.09	223.327	25635.9	59539	85174.8	1305	0	100	0	100	3.831	96.169	5.747	94.253	9.195	90.805	48.199	51.801	26.207	73.793	33.257	66.743	53.18	46.82	40.077	59.923	80.613	19.387
1	A - 22		1.307	121.234	148.149	0.085	113.351	1.022	1.119	405.691	0.33	301.079	0.052	15.041	294.083	0.717	2.525	0.985	0.075	262.639	298.972	296.341	36985.4	83177.9	120163	896	0	100	0	100	1.116	98.884	2.344	97.656	2.902	97.098	5.58	94.42	28.46	71.54	36.049	63.951	53.571	46.429	41.071	58.929	8.371	91.629
1	A - 23		1.152	112.16	131.118	0.044	113.916	0.99	1.016	385.471	0.347	219.198	0.032	14.421	221.524	0.733	3.182	1	0.037	218.036	266.908	221.072	24661.5	61417.5	86079	1129	0	100	0	100	1.063	98.937	2.391	97.609	5.314	94.686	37.29	62.71	95.128	4.872	96.988	3.012	98.849	1.151	98.229	1.771	93.8	6.2
1	A - 24		1.16	114.72	127.545	0.044	110.022	0.99	1.022	443.875	0.326	178.373	0.033	15.852	180.307	0.728	3.54	0.999	0.039	176.397	272.952	180.006	20503	60543.4	81046.5	967	0	100	0	100	12.72	87.28	45.191	54.809	85.729	14.271	100	0	91.313	8.687	93.588	6.412	97.518	2.482	95.45	4.55	100	0
1	B - 1		1.357	119.564	157.844	0.098	116.249	1.013	1.096	432.95	0.304	193.859	0.049	15.472	191.23	0.717	2.718	0.987	0.067	174.335	291.52	192.072	23310.3	59881.2	83191.5	833	0	100	0	100	5.762	94.238	17.887	82.113	49.22	50.78	95.918	4.082	25.81	74.19	35.054	64.946	64.226	35.774	45.858	54.142	99.16	0.84
1	B - 2		1.357	117.885	158.529	0.1	116.831	1.017	1.104	400.173	0.32	207.904	0.051	14.431	204.255	0.747	2.448	0.986	0.07	184.91	288.549	205.512	24685.3	57832.7	82518	707	0	100	0	100	3.395	96.605	7.638	92.362	16.407	83.593	83.876	16.124	21.782	78.218	30.127	69.873	56.011	43.989	40.311	59.689	96.888	3.112
1	B - 3		1.36	118.457	157.191	0.1	115.475	1.016	1.101	418.9	0.309	193.354	0.049	14.794	191.177	0.747	2.558	0.985	0.068	173.19	289.449	192.06	23061.4	58373.2	81434.6	778	0	100	0.9	99.1	9.126	90.874	20.694	79.306	46.401	53.599	96.53	3.47	27.892	72.108	37.147	62.853	60.411	39.589	44.344	55.656	99.614	0.386
1	B - 4		1.359	117.519	156.024	0.101	114.775	1.02	1.103	394.741	0.322	199.434	0.053	14.321	195.519	0.752	2.418	0.984	0.074	177.154	288.277	196.839	23642.3	54658.4	78300.6	905	0	100	0.11	99.89	6.409	93.591	12.707	87.293	34.033	65.967	92.928	7.072	23.867	76.133	32.265	67.735	58.564	41.436	40.663	59.337	98.785	1.215
1	B - 5		1.359	118.427	159.987	0.104	117.707	1.011	1.104	383.005	0.337	308.31	0.053	14.01	304.723	0.747	2.352	0.987	0.074	275.916	287.928	306.011	36835.4	81030.7	117866	848	0	100	0	100	0.118	99.882	0.236	99.764	0.354	99.646	2.123	97.877	33.137	66.863	41.981	58.019	58.491	41.509	48.939	51.061	5.071	94.929
1	B - 6		1.36	106.791	153.335	0.104	112.71	1.038	1.132	407.124	0.295	212.799	0.056	14.962	204.64	0.726	2.613	0.979	0.087	180.731	266.849	206.803	22913.9	62254.8	85168.7	957	0	100	0	100	3.135	96.865	8.568	91.432	27.691	72.309	79.31	20.69	26.541	73.459	32.497	67.503	49.739	50.261	39.185	60.815	92.059	7.941
1	B - 7		1.384	117.273	160.484	0.113	115.834	1.026	1.12	368.183	0.34	200.065	0.059	13.335	194.915	0.783	2.262	0.981	0.081	173.996	290.016	196.718	23739	49059.1	72798.1	728	0	100	0	100	5.082	94.918	14.011	85.989	42.445	57.555	93.132	6.868	16.896	83.104	25.962	74.038	48.352	51.648	34.341	65.659	97.802	2.198
1	B - 8		1.375	115.787	160.738	0.108	116.767	1.027	1.125	350.936	0.352	208.79	0.058	12.91	203.053	0.778	2.147	0.982	0.081	180.149	286.103	205.16	24379.4	47865.7	72245	661	0	100	0.151	99.849	8.775	91.225	14.977	85.023	23.903	76.097	77.912	22.088	15.28	84.72	22.39	77.61	44.629	55.371	30.106	69.894	93.192	6.808
1	B - 9		1.38	127.268	161.916	0.102	117.142	1.042	1.155	391.555	0.346	286.267	0.062	13.545	274.086	0.785	1.996	0.972	0.092	237.126	319.415	278.094	37012	72861.2	109873	309	0	100	0	100	0	100	2.265	97.735	3.236	96.764	9.709	90.291	14.239	85.761	19.741	80.259	35.275	64.725	24.919	75.081	14.239	85.761
1	B - 10		1.366	117.99	154.219	0.104	112.669	1.028	1.128	396.405	0.309	190.675	0.058	13.601	185.078	0.788	2.129	0.973	0.083	163.881	291.609	186.802	22710.1	51733.5	74443.6	159	0	100	0	100	18.868	81.132	33.962	66.038	59.119	40.881	96.855	3.145	13.836	86.164	21.384	78.616	44.654	55.346	26.415	73.585	98.113	1.887
1	B - 11		1.345	112.964	154.2	0.099	114.548	1.018	1.1	390.811	0.316	206.896	0.054	14.233	203.138	0.751	2.562	0.985	0.073	184.535	276.354	204.416	23509	56478.6	79987.6	838	0	100	0	100	5.609	94.391	9.069	90.931	18.854	81.146	84.01	15.99	28.998	71.002	36.038	63.962	57.876	42.124	44.391	55.609	96.062	3.938
1	B - 12		1.332	125.42	157.476	0.098	118.118	1.001	1.071	358.197	0.372	269.533	0.046	13.145	269.196	0.776	2.21	0.992	0.062	251.067	302.276	269.446	34097.8	63154.2	97252	754	0	100	0	100	0.265	99.735	0.531	99.469	1.592	98.408	5.04	94.96	53.05	46.95	59.019	40.981	76.26	23.74	65.252	34.748	10.743	89.257
1	B - 13		1.224	119.934	136.392	0.064	111.439	0.994	1.027	382.649	0.342	212.152	0.035	14.523	213.485	0.731	3.071	0.999	0.04	207.902	286.273	213.146	25508.1	56343.4	81851.5	1141	0	100	0	100	1.753	98.247	4.47	95.53	8.151	91.849	64.242	35.758	91.411	8.589	93.339	6.661	97.721	2.279	95.53	4.47	98.16	1.84
1	B - 14		1.356	114.36	157.866	0.103	116.515	1.01	1.09	340.299	0.355	188.681	0.049	12.554	186.81	0.787	2.131	0.988	0.068	171.234	278.061	187.547	21761.1	42444	64205	549	0	100	0.182	99.818	15.118	84.882	34.973	65.027	57.741	42.259	96.903	3.097	33.333	66.667	43.898	56.102	66.12	33.88	52.277	47.723	99.636	0.364
1	B - 15		1.365	116.363	158.666	0.111	116.222	1.007	1.068	328.091	0.376	252.775	0.048	12.296	250.925	0.807	2.113	0.989	0.065	234.952	281.914	251.788	29580.6	53005.9	82586.4	588	0	100	0	100	0.51	99.49	0.85	99.15	1.531	98.469	8.673	91.327	51.701	48.299	58.673	41.327	76.361	23.639	65.306	34.694	25	75
1	B - 16		1.351	122.066	155.624	0.097	115.195	1.018	1.116	409.71	0.328	325.299	0.056	14.572	319.645	0.747	2.514	0.984	0.082	286.475	298.67	321.543	40039.7	91465.9	131506	669	0	100	0	100	0	100	0	100	0	100	0.747	99.253	19.133	80.867	27.354	72.646	50.374	49.626	35.277	64.723	2.99	97.01
1	B - 17		1.338	123.474	157.793	0.101	117.934	1.03	1.171	367.329	0.359	233.134	0.067	13.159	225.973	0.778	2.092	0.978	0.1	192.631	306.894	228.414	29293.7	55097.4	84391.1	610	0	100	0	100	3.279	96.721	5.738	94.262	7.869	92.131	51.475	48.525	11.475	88.525	17.049	82.951	34.754	65.246	23.279	76.721	73.607	26.393
1	B - 18		1.327	124.665	158.68	0.1	119.613	1.038	1.148	372.985	0.356	270.662	0.061	13.354	260.373	0.773	2.126	0.977	0.09	226.223	312.176	264.096	34451.2	64719.3	99170.6	716	0	100	0	100	1.257	98.743	2.654	97.346	3.771	96.229	11.732	88.268	19.553	80.447	26.536	73.464	45.112	54.888	32.682	67.318	31.006	68.994
1	B - 19		1.301	122.973	143.11	0.081	109.95	0.99	1.064	458.245	0.305	183.663	0.043	16.906	185.551	0.695	3.25	0.997	0.057	174.29	292.448	185.105	22675.5	62588.4	85263.9	1280	0	100	0.078	99.922	11.953	88.047	28.516	71.484	61.953	38.047	99.063	0.938	57.578	42.422	64.922	35.078	82.422	17.578	72.109	27.891	100	0
1	B - 20		1.279	115.398	140.522	0.077	109.844	0.994	1.06	447.385	0.294	178.993	0.041	16.722	180.277	0.7	3.319	0.996	0.055	169.941	275.54	179.984	20707.2	60274.7	80981.9	1186	0	100	0	100	18.887	81.113	45.11	54.89	79.764	20.236	99.41	0.59	60.202	39.798	69.562	30.438	88.111	11.889	76.981	23.019	99.747	0.253
1	B - 21		1.338	105.531	146.313	0.096	109.338	1.05	1.128	382.423	0.311	205.437	0.059	14.657	195.082	0.731	2.579	0.977	0.087	172.637	266.348	198.031	21874	54603	76477	1085	0	100	0.369	99.631	10.968	89.032	21.29	78.71	42.12	57.88	87.465	12.535	23.779	76.221	29.401	70.599	47.742	52.258	35.115	64.885	95.576	4.424
1	B - 22		1.337	111.336	150.333	0.094	112.407	1.032	1.129	348.444	0.347	215.22	0.059	13.35	208.268	0.75	2.302	0.981	0.085	184.22	276.45	210.66	24290.5	49621.3	73911.8	1084	0	100	0	100	5.166	94.834	9.225	90.775	19.557	80.443	74.539	25.461	21.033	78.967	28.044	71.956	47.878	52.122	34.317	65.683	89.391	10.609
1	B - 23		1.152	110.901	134.463	0.046	116.779	0.985	1.016	347.55	0.361	291.066	0.032	13.621	295.85	0.738	2.717	1.002	0.037	291.145	262.257	294.468	32365.5	70667	103033	1352	0	100	0	100	0	100	0	100	0	100	0.37	99.63	96.006	3.994	97.559	2.441	99.408	0.592	98.669	1.331	2.515	97.485
1	B - 24		1.181	122.23	130.039	0.05	110.089	0.988	1.021	410.826	0.348	192.879	0.033	14.844	195.393	0.736	3.226	1	0.039	191.237	290.153	194.822	23642.6	57630.2	81272.7	1367	0	100	0	100	5.194	94.806	12.217	87.783	27.432	72.568	97.366	2.634	92.392	7.608	94.587	5.413	98.171	1.829	95.977	4.023	99.781	0.219
1	C - 1		1.301	119.859	150.495	0.082	115.682	0.999	1.066	433.978	0.314	197.737	0.041	15.709	198	0.701	2.881	0.994	0.053	185.672	287.624	198.037	23774.1	62616.8	86390.9	1187	0	100	0	100	5.981	94.019	10.615	89.385	24.347	75.653	93.429	6.571	54.002	45.998	63.521	36.479	84.92	15.08	73.631	26.369	98.905	1.095
1	C - 2		1.339	111.862	153.673	0.104	114.7	1.001	1.031	316.543	0.376	198.187	0.036	12.411	198.026	0.772	2.328	0.996	0.043	192.012	268.931	198.163	22218	40895.6	63113.7	1156	0	100	0	100	5.017	94.983	8.824	91.176	19.031	80.969	97.232	2.768	86.246	13.754	90.484	9.516	96.453	3.547	92.907	7.093	99.827	0.173
1	C - 3		1.307	119.89	151.092	0.092	115.587	0.996	1.022	321.172	0.392	211.743	0.035	12.673	212.565	0.76	2.463	0.999	0.041	207.976	286.899	212.371	25476.1	43018.2	68494.3	1211	0	100	0	100	2.808	97.192	4.872	95.128	7.762	92.238	68.786	31.214	92.733	7.267	94.963	5.037	98.183	1.817	96.862	3.138	98.514	1.486
1	C - 4		1.284	117.204	145.527	0.08	113.36	0.999	1.062	427.757	0.308	231.899	0.041	15.86	232.217	0.705	3.061	0.994	0.057	218.59	280.976	232.161	27229.7	72902.8	100132	1267	0	100	0	100	1.026	98.974	1.342	98.658	1.815	98.185	21.31	78.69	58.879	41.121	68.272	31.728	83.82	16.18	75.296	24.704	71.823	28.177
1	C - 5		1.421	102.539	167.222	0.132	117.609	1.033	1.102	266.568	0.397	201.807	0.056	10.882	195.3	0.806	1.802	0.982	0.076	177.112	254.957	197.858	20871.8	32256.1	53127.9	1928	0	100	0	100	4.616	95.384	13.849	86.151	41.701	58.299	92.064	7.936	33.921	66.079	41.442	58.558	58.973	41.027	47.51	52.49	98.34	1.66
1	C - 6		1.415	96.64	163.795	0.135	115.724	1.028	1.093	269.215	0.376	195.793	0.052	11.006	190.872	0.807	1.878	0.983	0.071	174.441	238.965	192.816	19067.9	33419.1	52487.1	1859	0	100	0	100	9.252	90.748	25.39	74.61	54.545	45.455	94.244	5.756	42.066	57.934	50.672	49.328	67.24	32.76	57.558	42.442	99.086	0.914
1	C - 7		1.434	102.145	169.106	0.138	117.776	1.031	1.095	265.293	0.397	201.707	0.055	10.982	195.498	0.799	1.874	0.985	0.073	178.384	253.42	197.918	20818	32106.8	52924.8	2459	0	100	0	100	7.32	92.68	16.267	83.733	40.423	59.577	89.711	10.289	39.081	60.919	45.669	54.331	62.22	37.78	52.257	47.743	97.763	2.237
1	C - 8		1.411	106.345	167.716	0.126	118.84	1.014	1.057	258.229	0.42	193.194	0.046	10.718	190.394	0.807	1.841	0.991	0.056	180.156	259.522	191.602	20716.8	29032	49748.8	2448	0	100	0	100	10.253	89.747	19.404	80.596	42.851	57.149	97.712	2.288	64.706	35.294	73.121	26.879	86.887	13.113	79.208	20.792	99.592	0.408
1	C - 9		1.347	111.231	148.736	0.106	110.384	1.007	1.042	346.113	0.341	180.084	0.038	13.243	178.798	0.76	2.516	0.993	0.045	171.646	268.68	179.265	20048	42214.9	62262.9	941	0	100	0.106	99.894	18.066	81.934	44.208	55.792	85.866	14.134	99.787	0.213	77.258	22.742	84.485	15.515	95.643	4.357	90.542	9.458	100	0
1	C - 10		1.288	117.919	143.825	0.084	111.609	1.005	1.059	411.048	0.323	198.663	0.04	15.185	196.682	0.714	2.746	0.993	0.051	185.486	284.832	197.48	23493.2	58152.5	81645.8	1095	0	100	0	100	5.205	94.795	11.872	88.128	26.301	73.699	94.429	5.571	64.018	35.982	71.872	28.128	86.393	13.607	77.443	22.557	99.178	0.822
1	C - 11		1.308	115.761	147.599	0.089	112.846	1.011	1.074	400.776	0.317	219.37	0.043	15.164	217.49	0.719	2.804	0.991	0.057	202.513	281.273	218.129	25521.5	62267.7	87789.2	1197	0	100	0	100	1.086	98.914	3.342	96.658	6.433	93.567	59.566	40.434	52.464	47.536	61.654	38.346	79.699	20.301	69.173	30.827	91.813	8.187
1	C - 12		1.302	117.488	146.131	0.088	112.223	1.005	1.066	394.676	0.328	187.547	0.043	15.113	186.576	0.699	2.757	0.993	0.056	174.946	284.001	186.961	22149.4	52191.7	74341.1	1196	0	100	0	100	10.953	89.047	25.753	74.247	61.873	38.127	97.91	2.09	54.264	45.736	64.632	35.368	83.779	16.221	72.157	27.843	99.833	0.167
1	C - 13		1.324	112.869	146.89	0.095	110.919	1.014	1.071	413.964	0.302	182.238	0.044	15.697	179.65	0.696	2.95	0.989	0.057	167.739	275.22	180.424	20672.1	54249.6	74921.7	1169	0	100	0	100	17.109	82.891	50.299	49.701	81.523	18.477	99.829	0.171	48.845	51.155	59.11	40.89	79.897	20.103	67.408	32.592	100	0
1	C - 14		1.29	122.025	141.977	0.082	110.034	0.999	1.07	462.649	0.3	181.696	0.043	17.083	182.289	0.681	3.14	0.993	0.059	170.295	293.074	182.27	22322.8	62941.4	85264.2	1011	0	100	0	100	17.705	82.295	41.543	58.457	76.36	23.64	98.516	1.484	56.479	43.521	64.985	35.015	81.503	18.497	71.711	28.289	99.407	0.593
1	C - 15		1.308	116.485	146.648	0.091	111.953	1.013	1.073	369.281	0.34	249.687	0.046	14.175	246.182	0.725	2.577	0.989	0.062	229.233	283.612	247.368	29290.1	62638.9	91929	1228	0	100	0	100	0.896	99.104	1.954	98.046	3.827	96.173	13.681	86.319	59.121	40.879	65.147	34.853	78.664	21.336	70.114	29.886	35.505	64.495
1	C - 16		1.336	104.529	150.974	0.11	112.901	0.999	1.029	293.404	0.373	193.835	0.038	11.898	193.982	0.778	2.35	0.996	0.045	188.582	251.028	194.024	20330.9	36674.4	57005.2	1405	0	100	0	100	9.181	90.819	14.875	85.125	27.758	72.242	98.648	1.352	89.822	10.178	92.598	7.402	97.651	2.349	94.804	5.196	99.858	0.142
1	C - 17		1.325	114.738	146.009	0.089	110.144	1.051	1.129	383.059	0.334	234.547	0.061	14.433	222.524	0.747	2.425	0.974	0.089	196.871	291.172	226.124	27330.2	60695.2	88025.4	685	0	100	0	100	2.044	97.956	3.65	96.35	7.445	92.555	53.285	46.715	28.467	71.533	35.474	64.526	49.635	50.365	41.022	58.978	79.124	20.876
1	C - 18		1.308	118.759	143.929	0.086	109.986	1.046	1.113	401.529	0.331	273.122	0.056	15.219	261.063	0.739	2.607	0.976	0.079	234.394	299.981	264.57	33066.1	74809.9	107876	618	0	100	0	100	0	100	0.647	99.353	1.456	98.544	8.252	91.748	40.291	59.709	46.44	53.56	65.21	34.79	53.722	46.278	22.006	77.994
1	C - 19		1.324	123.057	150.135	0.094	113.353	1.009	1.076	416.606	0.336	286.988	0.045	15.662	284.324	0.722	2.716	0.992	0.062	263.985	298.766	285.303	35730.3	85356.7	121087	1054	0	100	0	100	0.095	99.905	1.328	98.672	3.131	96.869	7.495	92.505	48.861	51.139	58.918	41.082	75.237	24.763	64.421	35.579	11.86	88.14
1	C - 20		1.299	115.426	147.33	0.085	113.39	1.003	1.071	398.933	0.333	293.374	0.043	15.353	292.625	0.696	2.749	0.993	0.059	273.119	278.332	292.952	34106.6	83744.4	117851	1318	0	100	0	100	0	100	0.455	99.545	1.062	98.938	3.263	96.737	56.373	43.627	62.443	37.557	76.707	23.293	68.361	31.639	6.297	93.703
1	C - 21		1.224	132.056	136.578	0.058	111.642	0.984	1.044	493.946	0.304	254.929	0.036	18.246	259.206	0.66	3.522	1.001	0.045	248.226	312.345	258.071	33856.8	94657.1	128514	1158	0	100	0	100	0	100	0.95	99.05	2.504	97.496	9.499	90.501	78.497	21.503	83.42	16.58	92.919	7.081	88.083	11.917	17.271	82.729
1	C - 22		1.228	122.342	138.59	0.066	112.852	0.993	1.016	334.333	0.382	223.18	0.036	13.349	225.024	0.727	2.789	1.001	0.042	221.522	291.721	224.421	27416.2	47694.5	75110.7	1200	0	100	0	100	3.333	96.667	5.5	94.5	7.5	92.5	26.333	73.667	97.083	2.917	98	2	99.333	0.667	98.583	1.417	85.083	14.917
1	C - 23		1.284	107.416	144.939	0.082	112.87	1.007	1.082	363.936	0.327	179.679	0.046	13.905	178.365	0.741	2.547	0.99	0.062	164.792	260.526	178.824	19463.3	46013.5	65476.8	1333	0	100	0	100	26.332	73.668	58.065	41.935	81.17	18.83	99.325	0.675	43.961	56.039	52.063	47.937	72.693	27.307	59.64	40.36	100	0
1	C - 24		1.33	113.858	147.349	0.091	110.749	1.004	1.098	466.165	0.282	232.909	0.049	16.943	231.912	0.697	3.127	0.99	0.071	211.252	275.203	232.211	26720.7	82208.6	108929	1053	0	100	0	100	1.519	98.481	2.564	97.436	4.084	95.916	24.311	75.689	33.333	66.667	42.925	57.075	64.767	35.233	51.757	48.243	70.56	29.44
1	D - 1		1.293	122.029	149.724	0.079	115.697	1.01	1.056	449.862	0.309	221.495	0.037	16.442	219.271	0.688	3.176	0.992	0.047	207.529	296.102	220.03	27152.2	72551.1	99703.3	995	0	100	0	100	1.005	98.995	2.513	97.487	5.025	94.975	48.442	51.558	66.533	33.467	74.372	25.628	88.844	11.156	80.402	19.598	91.96	8.04
1	D - 2		1.345	110.128	153.153	0.098	113.789	1.024	1.083	397.149	0.322	224.492	0.042	14.73	219.172	0.713	2.58	0.988	0.06	202.302	270.935	220.819	24898.2	64394.3	89292.6	1307	0	100	0	100	0.383	99.617	1.683	98.317	4.591	95.409	61.668	38.332	53.787	46.213	60.291	39.709	73.757	26.243	65.723	34.277	86.381	13.619
1	D - 3		1.305	116.971	146.856	0.085	112.528	1.027	1.096	460.486	0.288	207.584	0.047	16.594	201.776	0.7	3.107	0.987	0.068	184.08	288.918	203.307	24417	70391.7	94808.6	1235	0	100	0.162	99.838	5.101	94.899	9.231	90.769	21.377	78.623	85.749	14.251	36.518	63.482	44.777	55.223	64.13	35.87	52.308	47.692	96.761	3.239
1	D - 4		1.324	113.933	148.669	0.092	112.273	1.017	1.074	453.416	0.289	204.587	0.046	16.982	201.126	0.684	3.362	0.989	0.064	187.173	278.096	202.067	23389.7	69053.1	92442.9	1258	0	100	0	100	1.669	98.331	5.962	94.038	20.35	79.65	90.779	9.221	46.423	53.577	57.154	42.846	79.094	20.906	65.103	34.897	98.172	1.828
1	D - 5		1.394	106.809	163.069	0.119	116.98	1.03	1.106	273.696	0.404	215.845	0.058	11.097	209.719	0.802	1.802	0.982	0.078	189.515	264.93	212.178	23270.8	35234.2	58505	1981	0	100	0	100	2.221	97.779	5.957	94.043	12.822	87.178	75.921	24.079	30.288	69.712	38.062	61.938	59.011	40.989	45.835	54.165	93.488	6.512
1	D - 6		1.444	98.274	167.305	0.144	115.777	1.054	1.138	263.807	0.387	258.939	0.065	10.903	245.815	0.804	1.766	0.975	0.094	215.859	249.216	250.677	25743.9	40987	66730.9	1991	0	100	0	100	0.954	99.046	1.858	98.142	3.415	96.585	14.616	85.384	24.058	75.942	30.236	69.764	46.911	53.089	36.816	63.184	47.413	52.587
1	D - 7		1.443	94.501	166.543	0.149	115.31	1.042	1.103	252.438	0.388	199.612	0.059	10.636	191.243	0.807	1.793	0.979	0.079	173.25	236.885	194.414	19014.6	30458.9	49473.5	2360	0	100	0.127	99.873	10.508	89.492	23.136	76.864	50.381	49.619	92.966	7.034	35.042	64.958	41.695	58.305	58.602	41.398	47.797	52.203	98.856	1.144
1	D - 8		1.433	100.005	165.332	0.14	115.316	1.043	1.104	268.945	0.386	213.074	0.061	11.146	203.874	0.797	1.914	0.981	0.082	184.506	251.123	207.441	21570.7	34751.2	56322	2114	0	100	0	100	5.393	94.607	10.596	89.404	21.05	78.95	80.416	19.584	36.093	63.907	42.148	57.852	56.67	43.33	47.824	52.176	95.364	4.636
1	D - 9		1.291	116.487	141.089	0.082	109.214	1.002	1.06	467.307	0.285	185.988	0.039	16.94	185.743	0.693	3.285	0.992	0.051	175.185	280.207	185.912	21726.2	65788.2	87514.5	788	0	100	0	100	12.563	87.437	28.046	71.954	62.944	37.056	98.604	1.396	64.594	35.406	72.208	27.792	84.645	15.355	78.046	21.954	99.619	0.381
1	D - 10		1.324	112.664	146.313	0.096	110.479	1.022	1.085	398.099	0.322	217.017	0.044	14.74	212.332	0.735	2.506	0.987	0.061	195.631	276.405	213.876	24602.7	61693.5	86296.2	1091	0	100	0	100	1.925	98.075	4.125	95.875	8.983	91.017	72.869	27.131	51.879	48.121	58.387	41.613	73.236	26.764	64.803	35.197	91.567	8.433
1	D - 11		1.341	107.679	149.796	0.105	111.647	1.034	1.077	375.84	0.315	197.79	0.045	14.638	191.057	0.721	2.736	0.985	0.062	177.299	267.56	192.965	21412.2	51636.7	73048.8	1347	0	100	0.074	99.926	5.939	94.061	17.372	82.628	52.784	47.216	95.62	4.38	51.967	48.033	57.758	42.242	76.392	23.608	64.811	35.189	99.035	0.965
1	D - 12		1.321	115.345	148.6	0.093	112.439	1.021	1.087	394.793	0.323	241.37	0.046	15.181	236.859	0.71	2.688	0.987	0.064	217.632	283.448	238.266	28131.6	66911.2	95042.9	1166	0	100	0	100	2.144	97.856	3.173	96.827	5.66	94.34	19.039	80.961	42.882	57.118	52.916	47.084	71.441	28.559	61.063	38.937	55.317	44.683
1	D - 13		1.299	119.402	144.38	0.085	111.1	1.015	1.071	423.298	0.316	260.148	0.043	16.2	256.587	0.69	2.964	0.99	0.058	239.447	291.404	257.619	31305.1	78409.5	109715	967	0	100	0	100	0.103	99.897	0.931	99.069	1.861	98.139	8.583	91.417	56.256	43.744	64.633	35.367	79.524	20.476	69.597	30.403	20.579	79.421
1	D - 14		1.346	110.821	150.461	0.104	111.77	1.017	1.067	402.659	0.308	247.619	0.042	15.315	243.296	0.717	2.947	0.99	0.056	227.841	270.971	244.669	27593.2	70970.7	98563.9	1087	0	100	0	100	1.472	98.528	2.76	97.24	3.956	96.044	13.339	86.661	56.946	43.054	65.133	34.867	82.797	17.203	72.493	27.507	35.971	64.029
1	D - 15		1.326	106.913	145.669	0.1	109.783	1.007	1.058	360.392	0.318	174.094	0.043	14.121	172.851	0.724	2.722	0.992	0.055	163.359	258.628	173.274	18709.7	44282.5	62992.2	1166	0	100	0.257	99.743	34.82	65.18	76.758	23.242	92.367	7.633	99.4	0.6	67.067	32.933	73.928	26.072	85.249	14.751	79.846	20.154	99.914	0.086
1	D - 16		1.355	110.331	151.581	0.109	111.771	1.022	1.089	356.262	0.338	289.165	0.048	13.824	282.544	0.733	2.367	0.986	0.068	259.259	271.414	284.66	32178.4	70040.4	102219	1245	0	100	0	100	0	100	0.241	99.759	0.723	99.277	3.775	96.225	51.888	48.112	56.948	43.052	69.237	30.763	61.928	38.072	9.398	90.602
1	D - 17		1.336	104.181	144.017	0.097	107.701	1.103	1.12	363.756	0.322	228.531	0.056	14.173	205.612	0.743	2.407	0.966	0.08	183.276	278.446	212.325	24347.7	54828.9	79176.7	374	0.267	99.733	3.209	96.791	6.952	93.048	9.358	90.642	18.984	81.016	80.214	19.786	36.364	63.636	42.781	57.219	59.893	40.107	49.198	50.802	90.107	9.893
1	D - 18		1.33	104.492	143.875	0.094	108.145	1.084	1.178	360.385	0.326	250.799	0.07	13.498	229.586	0.771	2.242	0.966	0.108	194.297	273.673	235.597	26927.7	61108.8	88036.5	563	0	100	0	100	1.599	98.401	4.263	95.737	9.591	90.409	55.417	44.583	27.531	72.469	32.682	67.318	46.359	53.641	37.478	62.522	72.469	27.531
1	D - 19		1.33	109.662	152.689	0.1	115.232	1.018	1.079	393.545	0.315	261.167	0.047	15.432	256.545	0.709	2.915	0.988	0.064	237.693	268.855	257.947	28917.8	73235.9	102154	1285	0	100	0	100	0.467	99.533	1.556	98.444	2.802	97.198	9.961	90.039	46.848	53.152	55.953	44.047	73.852	26.148	62.879	37.121	22.179	77.821
1	D - 20		1.334	108.19	150.66	0.101	112.829	1.02	1.096	383.75	0.315	252.111	0.049	14.848	247.359	0.713	2.709	0.987	0.071	225.689	265.906	248.826	27569.5	68464.7	96034.2	1443	0	100	0	100	0.554	99.446	1.386	98.614	2.703	97.297	13.444	86.556	37.353	62.647	46.431	53.569	65.489	34.511	54.054	45.946	33.818	66.182
1	D - 21		1.21	125.658	136.58	0.059	112.897	0.99	1.036	430.111	0.338	292.384	0.034	16.299	295.324	0.696	3.038	0.999	0.043	285.107	299.217	294.576	36924.8	90892.1	127817	1075	0	100	0	100	0	100	0	100	0.093	99.907	0.837	99.163	82.047	17.953	85.953	14.047	93.488	6.512	90.047	9.953	3.442	96.558
1	D - 22		1.226	132.325	137.18	0.059	111.845	0.985	1.04	503.13	0.303	239.596	0.036	18.425	243.332	0.653	3.78	1	0.045	233.858	313.19	242.339	31877.7	90406.4	122284	1079	0	100	0	100	1.205	98.795	2.132	97.868	3.244	96.756	13.068	86.932	80.445	19.555	87.396	12.604	95.366	4.634	91.01	8.99	35.032	64.968
1	D - 23		1.311	106.395	145.793	0.09	111.142	1.022	1.109	400.009	0.295	237.421	0.051	15.122	232.309	0.719	2.762	0.986	0.075	209.22	261.735	233.819	25568.5	68820.4	94388.9	1263	0	100	0	100	2.296	97.704	4.117	95.883	5.622	94.378	26.524	73.476	23.674	76.326	32.383	67.617	56.532	43.468	41.805	58.195	66.746	33.254
1	D - 24		1.333	114.87	149.286	0.095	111.959	1.006	1.093	412.712	0.318	274.726	0.049	15.411	272.947	0.723	2.753	0.991	0.07	249.597	278.489	273.589	32060	82514.6	114575	1081	0	100	0	100	0.185	99.815	0.925	99.075	1.758	98.242	7.863	92.137	42.276	57.724	48.289	51.711	67.16	32.84	56.337	43.663	15.541	84.459
1	E - 1		1.313	122.315	153.464	0.088	116.825	1.017	1.074	398.66	0.33	198.502	0.042	14.574	195.215	0.724	2.677	0.989	0.057	181.641	299.287	196.321	24484	54405.4	78889.4	898	0	100	0	100	6.904	93.096	13.14	86.86	32.294	67.706	93.207	6.793	51.559	48.441	60.022	39.978	79.176	20.824	67.929	32.071	98.33	1.67
1	E - 2		1.364	106.202	154.725	0.107	113.401	1.044	1.11	385.895	0.304	211.202	0.05	14.483	202.01	0.733	2.552	0.979	0.075	181.814	266.923	204.618	22652.8	57524.3	80177.1	1063	0	100	0.094	99.906	3.951	96.049	11.007	88.993	24.929	75.071	83.913	16.087	28.41	71.59	39.04	60.96	60.865	39.135	48.824	51.176	94.732	5.268
1	E - 3		1.342	111.765	155.024	0.101	115.456	1.015	1.07	386.704	0.318	190.528	0.044	14.559	187.676	0.728	2.751	0.99	0.057	175.385	272.86	188.65	21418.8	51776.6	73195.4	1260	0	100	0	100	9.286	90.714	25	75	60	40	98.175	1.825	50.159	49.841	61.19	38.81	81.746	18.254	68.73	31.27	99.921	0.079
1	E - 4		1.394	104.222	158.524	0.119	113.702	1.027	1.088	346.481	0.33	198.111	0.048	13.819	192.885	0.733	2.538	0.986	0.067	177.134	257.376	194.573	20793.3	47174.4	67967.8	1568	0	100	0.128	99.872	5.804	94.196	16.071	83.929	46.747	53.253	94.643	5.357	40.88	59.12	48.916	51.084	67.602	32.398	56.824	43.176	99.171	0.829
1	E - 5		1.447	114.908	167.714	0.137	115.8	1.05	1.164	349.524	0.349	263.555	0.062	12.814	250.529	0.788	1.998	0.974	0.095	214.948	290.849	254.793	30792	59771.1	90563.1	867	0	100	0	100	0.577	99.423	1.153	98.847	1.845	98.155	13.956	86.044	16.494	83.506	22.722	77.278	38.985	61.015	28.143	71.857	44.752	55.248
1	E - 6		1.438	111.338	163.807	0.131	113.806	1.021	1.081	326.157	0.361	191.426	0.048	12.206	187.738	0.804	2.027	0.984	0.064	173.715	273.024	189.077	21435.3	41028.1	62463.4	759	0	100	0.922	99.078	12.253	87.747	25.823	74.177	55.863	44.137	96.838	3.162	45.191	54.809	54.018	45.982	73.65	26.35	62.582	37.418	98.946	1.054
1	E - 7		1.356	113.333	155.178	0.101	114.329	1.007	1.065	341.902	0.356	192.591	0.046	13.522	191.251	0.724	2.575	0.994	0.059	179.555	274.536	191.75	21985.6	43940.3	65925.9	1840	0	100	0	100	7.554	92.446	18.913	81.087	44.891	55.109	96.359	3.641	57.935	42.065	67.12	32.88	83.37	16.63	73.804	26.196	99.565	0.435
1	E - 8		1.356	115.669	153.901	0.1	113.395	1.003	1.061	352.051	0.356	184.496	0.044	13.864	184.132	0.724	2.64	0.995	0.058	173.487	279.022	184.307	21497.6	43929.2	65426.8	1742	0	100	0.057	99.943	12.744	87.256	35.075	64.925	71.125	28.875	98.278	1.722	63.433	36.567	70.551	29.449	85.017	14.983	76.349	23.651	99.713	0.287
1	E - 9		1.401	111.486	158.626	0.118	113.153	1.069	1.177	359.369	0.336	277.573	0.069	13.755	259.019	0.755	2.215	0.967	0.107	219.903	287.215	265.135	31461.1	64915.2	96376.4	1136	0	100	0	100	0.352	99.648	1.232	98.768	2.553	97.447	9.771	90.229	14.877	85.123	20.511	79.489	35.123	64.877	26.232	73.768	31.514	68.486
1	E - 10		1.391	109.099	156.561	0.122	112.44	1.046	1.125	357.296	0.327	225.074	0.061	13.436	214.644	0.774	2.204	0.974	0.086	190.645	275.105	218.174	24857.5	53545.1	78402.6	973	0	100	0	100	4.214	95.786	7.297	92.703	11.202	88.798	63.104	36.896	20.555	79.445	27.03	72.97	48.407	51.593	33.505	66.495	87.77	12.23
1	E - 11		1.318	113.029	145.761	0.093	110.539	1.019	1.071	454.931	0.285	222.05	0.042	16.824	217.438	0.703	3.398	0.989	0.056	202.799	276.672	218.633	25095.5	75211.2	100307	885	0	100	0	100	1.582	98.418	3.503	96.497	7.797	92.203	56.836	43.164	53.898	46.102	63.729	36.271	85.085	14.915	71.751	28.249	95.254	4.746
1	E - 12		1.287	122.612	142.348	0.081	110.662	1.005	1.05	467.175	0.304	225.771	0.039	17.582	224.704	0.682	3.487	0.994	0.049	213.979	296.004	225.017	27808.3	78166.8	105975	750	0	100	0	100	1.867	98.133	3.733	96.267	5.733	94.267	31.733	68.267	71.067	28.933	78.667	21.333	91.733	8.267	84.933	15.067	84.8	15.2
1	E - 13		1.381	114.357	156.652	0.113	113.256	1.063	1.18	341.923	0.355	310.174	0.064	12.529	293.306	0.799	1.792	0.965	0.102	247.872	292.388	299.338	35884.7	68694.2	104579	1299	0	100	0	100	0	100	0.539	99.461	1.001	98.999	4.85	95.15	16.705	83.295	21.093	78.907	32.179	67.821	24.711	75.289	9.7	90.3
1	E - 14		1.385	113.664	156.502	0.114	112.878	1.039	1.139	334.681	0.355	286.452	0.064	12.455	275.695	0.795	1.872	0.973	0.093	241.768	284.097	279.533	32926.1	61209.2	94135.4	1216	0	100	0	100	0	100	0.658	99.342	2.22	97.78	6.332	93.668	19.49	80.51	24.671	75.329	39.474	60.526	30.263	69.737	11.513	88.487
1	E - 15		1.386	113.2	154.633	0.114	111.459	1.056	1.164	354.449	0.338	254.174	0.066	12.966	240.863	0.791	1.932	0.966	0.099	206.478	287.343	245.16	28999.1	58512.4	87511.5	1188	0	100	0	100	1.852	98.148	3.535	96.465	4.966	95.034	21.38	78.62	14.983	85.017	19.108	80.892	32.912	67.088	24.074	75.926	53.62	46.38
1	E - 16		1.337	117.799	152.858	0.098	114.212	1.026	1.119	342.978	0.361	320.401	0.056	12.732	311.993	0.774	1.885	0.98	0.079	278.708	290.691	314.954	38052.8	70326.5	108379	1376	0	100	0	100	0	100	0	100	0	100	1.962	98.038	25.872	74.128	31.395	68.605	48.11	51.89	36.919	63.081	4.578	95.422
1	E - 17		1.349	105.826	149.553	0.102	110.841	1.036	1.088	335.951	0.347	211.914	0.051	13.47	204.197	0.738	2.465	0.984	0.068	187.697	263.397	206.785	22550.6	47354.4	69905.1	1480	0	100	0	100	2.5	97.5	7.095	92.905	17.568	82.432	83.176	16.824	43.446	56.554	50.743	49.257	67.162	32.838	56.892	43.108	95.878	4.122
1	E - 18		1.337	107.13	149.075	0.105	111.4	1.01	1.055	311.144	0.366	194.581	0.046	12.506	192.636	0.756	2.301	0.992	0.056	182.542	260.036	193.379	20970.8	39773.6	60744.4	1796	0	100	0	100	9.131	90.869	15.924	84.076	37.973	62.027	95.323	4.677	68.151	31.849	74.165	25.835	85.523	14.477	79.009	20.991	99.053	0.947
1	E - 19		1.345	111.441	155.297	0.106	115.439	1.014	1.067	326.596	0.366	274.603	0.043	12.75	270.909	0.765	2.231	0.99	0.056	253.867	271.605	272.295	30820.5	58133.6	88954.1	1205	0	100	0	100	0	100	0.166	99.834	0.996	99.004	4.979	95.021	54.855	45.145	62.905	37.095	82.988	17.012	71.369	28.631	12.116	87.884
1	E - 20		1.341	108.447	149.28	0.106	111.22	1.07	1.16	335.612	0.347	224.074	0.07	12.832	208.287	0.777	2.105	0.969	0.1	179.204	279.68	213.321	24757.2	47958	72715.2	1193	0	100	0	100	5.113	94.887	12.657	87.343	29.673	70.327	71.417	28.583	23.889	76.111	28.164	71.836	42.33	57.67	33.026	66.974	85.75	14.25
1	E - 21		1.342	107.365	150.001	0.107	111.742	1.036	1.121	328.151	0.346	202.442	0.058	12.651	195.565	0.778	2.165	0.979	0.082	174.189	267.306	197.902	21945.2	43386.8	65332	1212	0	100	0.33	99.67	8.828	91.172	20.297	79.703	43.399	56.601	88.366	11.634	29.043	70.957	36.386	63.614	52.393	47.607	42.657	57.343	95.957	4.043
1	E - 22		1.347	113.919	150.791	0.105	111.855	1.062	1.171	349.746	0.347	256.771	0.072	13.208	240.592	0.763	2.128	0.97	0.105	205.029	291.595	245.786	29746.7	57116.4	86863.1	984	0	100	0	100	3.15	96.85	3.659	96.341	4.472	95.528	28.252	71.748	20.427	79.573	25.711	74.289	38.72	61.28	30.285	69.715	55.488	44.512
1	E - 23		1.342	107.15	154.861	0.102	115.313	1.012	1.06	283.259	0.391	185.655	0.041	11.407	184.322	0.793	2.068	0.991	0.05	173.792	260.972	185.006	20081.4	32759.2	52840.6	1442	0	100	0.139	99.861	13.037	86.963	31.623	68.377	70.666	29.334	99.376	0.624	68.239	31.761	77.254	22.746	91.47	8.53	84.05	15.95	99.792	0.208
1	E - 24		1.336	108.867	153.825	0.102	115.089	1.003	1.046	296.869	0.381	186.2	0.04	11.744	185.541	0.797	2.139	0.994	0.049	177.345	262.747	185.833	20387.9	35100.1	55488	1395	0	100	0	100	10.824	89.176	26.093	73.907	62.366	37.634	99.713	0.287	70.753	29.247	77.993	22.007	92.903	7.097	84.229	15.771	100	0
1	F - 1		1.3	120.953	151.948	0.083	116.766	1.018	1.084	400.65	0.325	218.643	0.043	14.755	214.578	0.708	2.625	0.989	0.06	197.881	296.396	215.841	26661.5	60618.7	87280.2	890	0	100	0	100	1.348	98.652	4.494	95.506	8.989	91.011	66.742	33.258	46.517	53.483	55.281	44.719	73.371	26.629	64.157	35.843	90.562	9.438
1	F - 2		1.351	110.51	154.162	0.102	114.086	1.034	1.107	383.697	0.316	247.102	0.047	14.357	239.752	0.737	2.474	0.982	0.069	216.084	275.227	242.266	27549.4	66809.4	94358.8	1041	0	100	0	100	1.441	98.559	2.017	97.983	3.17	96.83	17.003	82.997	34.966	65.034	43.804	56.196	61.96	38.04	49.183	50.817	57.445	42.555
1	F - 3		1.338	113.491	154.474	0.099	115.684	1.005	1.074	381.87	0.331	204.431	0.044	14.636	203.414	0.718	2.668	0.993	0.061	189.423	274.316	203.815	23318.1	55221.8	78539.9	1428	0	100	0	100	2.941	97.059	6.092	93.908	15.896	84.104	87.955	12.045	47.829	52.171	56.513	43.487	76.681	23.319	64.776	35.224	98.179	1.821
1	F - 4		1.364	105.699	154.972	0.112	113.587	1.012	1.068	344.888	0.331	181.961	0.045	13.621	179.803	0.738	2.567	0.99	0.059	168.392	257.188	180.56	19336	43335.1	62671.1	1482	0	100	0.135	99.865	17.544	82.456	51.08	48.92	84.008	15.992	99.528	0.472	53.711	46.289	63.968	36.032	81.714	18.286	70.783	29.217	100	0
1	F - 5		1.444	119.771	169.543	0.133	117.266	1.04	1.139	332.465	0.375	260.912	0.06	12.08	250.317	0.807	1.812	0.976	0.084	219.628	299.575	254.121	31650.1	53897.9	85548	510	0	100	0	100	0.588	99.412	0.98	99.02	1.961	98.039	11.176	88.824	22.549	77.451	28.431	71.569	43.725	56.275	35.49	64.51	42.549	57.451
1	F - 6		1.425	110.215	162.93	0.132	114.131	1.077	1.184	347.306	0.343	223.943	0.06	12.709	206.55	0.783	1.88	0.968	0.1	173.449	286.696	212.147	25238.2	50363.1	75601.3	649	0.77	99.23	3.544	96.456	12.327	87.673	18.798	81.202	34.669	65.331	72.111	27.889	20.647	79.353	24.345	75.655	37.134	62.866	28.197	71.803	83.821	16.179
1	F - 7		1.407	102.831	160.705	0.125	114.13	1.027	1.091	350.296	0.325	231.133	0.05	13.88	224.82	0.729	2.598	0.985	0.072	205.922	254.257	226.755	23990.9	56109.9	80100.9	1634	0	100	0	100	1.652	98.348	3.244	96.756	5.63	94.37	43.329	56.671	42.656	57.344	50.551	49.449	67.503	32.497	57.283	42.717	80.049	19.951
1	F - 8		1.413	100.736	161.17	0.125	113.903	1.036	1.088	324.57	0.334	199.22	0.048	13.082	192.165	0.736	2.416	0.984	0.066	176.565	251.018	194.46	20246.1	43472.5	63718.6	1859	0	100	0.377	99.623	7.692	92.308	16.837	83.163	43.518	56.482	94.944	5.056	39.107	60.893	49.059	50.941	70.576	29.424	57.396	42.604	98.924	1.076
1	F - 9		1.378	115.409	155.848	0.11	113.037	1.041	1.164	361.59	0.343	216.38	0.07	13.491	208.581	0.77	2.185	0.974	0.101	178.678	289.58	211.335	25301.7	51570.5	76872.1	1026	0	100	0	100	4.873	95.127	9.357	90.643	21.442	78.558	74.269	25.731	14.035	85.965	19.688	80.312	35.965	64.035	25.341	74.659	90.838	9.162
1	F - 10		1.392	115.9	159.458	0.117	114.454	1.041	1.145	346.695	0.354	223.158	0.07	13.062	214.178	0.783	2.108	0.974	0.101	186.82	290.725	217.432	26202.8	49716.3	75919	1043	0	100	0	100	2.301	97.699	5.273	94.727	10.355	89.645	65.388	34.612	15.532	84.468	21.093	78.907	38.351	61.649	26.366	73.634	89.07	10.93
1	F - 11		1.28	125.327	141.871	0.077	110.809	0.995	1.05	506.461	0.299	237.98	0.039	18.708	239.147	0.672	3.553	0.995	0.05	227.67	299.64	238.95	29985	92341.5	122327	648	0	100	0	100	0.617	99.383	1.543	98.457	2.469	97.531	14.66	85.34	71.142	28.858	77.16	22.84	90.278	9.722	83.642	16.358	45.679	54.321
1	F - 12		1.179	121.711	130.856	0.049	111.008	0.994	1.024	404.654	0.343	196.791	0.034	15.233	199.064	0.728	3.548	0.999	0.038	194.147	290.683	198.571	24010.2	57241.9	81252.1	963	0	100	0	100	4.361	95.639	9.346	90.654	20.249	79.751	99.273	0.727	97.923	2.077	99.065	0.935	99.792	0.208	99.481	0.519	99.792	0.208
1	F - 13		1.414	107.535	159.38	0.127	112.559	1.038	1.133	308.34	0.363	211.188	0.069	11.585	203.34	0.824	1.797	0.972	0.098	179.332	268.111	206.224	22815.6	41126.7	63942.4	1260	0	100	0	100	5.714	94.286	11.746	88.254	25.159	74.841	79.365	20.635	20.714	79.286	25.952	74.048	44.603	55.397	33.016	66.984	94.603	5.397
1	F - 14		1.406	108.688	159.384	0.125	113.217	1.03	1.119	300.172	0.381	275.043	0.063	11.556	265.359	0.814	1.778	0.978	0.088	236.667	269.423	268.872	30097.9	51715.7	81813.6	1333	0	100	0	100	0.525	99.475	0.975	99.025	1.5	98.5	4.351	95.649	39.535	60.465	45.236	54.764	57.689	42.311	49.512	50.488	17.629	82.371
1	F - 15		1.356	115.535	151.755	0.103	111.793	1.034	1.12	375.445	0.332	287.69	0.052	13.798	277.891	0.762	2.11	0.978	0.077	248.02	286.892	280.974	33445.5	72874.7	106320	1166	0	100	0	100	0.086	99.914	0.086	99.914	0.772	99.228	5.489	94.511	28.216	71.784	33.619	66.381	50.257	49.743	39.623	60.377	11.492	88.508
1	F - 16		1.35	113.756	150.414	0.102	111.291	1.036	1.128	369.462	0.328	227.999	0.055	13.405	219.886	0.777	2.112	0.975	0.083	194.638	283.234	222.385	26118.3	56870.7	82989	1125	0	100	0	100	4.356	95.644	6.311	93.689	9.867	90.133	51.911	48.089	22.667	77.333	27.733	72.267	45.689	54.311	33.956	66.044	81.778	18.222
1	F - 17		1.366	107.032	155.565	0.113	113.806	1.022	1.09	317.62	0.361	311.237	0.052	12.609	304.655	0.753	2.158	0.987	0.068	279.13	262.554	306.913	33513.2	64377.6	97890.8	1673	0	100	0	100	0	100	0	100	0	100	1.793	98.207	45.906	54.094	52.6	47.4	69.396	30.604	58.219	41.781	4.782	95.218
1	F - 18		1.366	101.874	153.456	0.114	112.285	1.034	1.104	325.588	0.338	244.626	0.055	13.017	236.451	0.761	2.305	0.983	0.077	213.986	253.111	239.146	25068.1	53246.2	78314.3	1749	0	100	0	100	1.772	98.228	2.973	97.027	4.46	95.54	21.727	78.273	35.163	64.837	41.338	58.662	58.605	41.395	47.684	52.316	59.977	40.023
1	F - 19		1.326	116.186	150.384	0.102	113.32	1.053	1.168	343.508	0.358	285.273	0.07	12.905	269.896	0.763	2.009	0.971	0.103	230.566	295.19	275.128	33824.3	62002.1	95826.4	1129	0	100	0	100	0	100	0.443	99.557	1.506	98.494	8.769	91.231	23.649	76.351	29.052	70.948	41.364	58.636	33.747	66.253	22.941	77.059
1	F - 20		1.346	117.095	153.535	0.109	113.956	1.043	1.157	336.892	0.363	321.243	0.07	12.571	307.321	0.776	1.939	0.974	0.1	265.174	294.249	312.062	38371.1	68604.9	106976	1116	0	100	0	100	0	100	0	100	0.358	99.642	2.419	97.581	26.434	73.566	31.989	68.011	42.921	57.079	36.111	63.889	5.376	94.624
1	F - 21		1.337	113.998	150.309	0.104	112.275	1.038	1.148	349.714	0.347	228.415	0.067	13.054	219.491	0.77	2.135	0.975	0.095	190.833	284.954	222.406	26457.7	52358.4	78816.1	1013	0	100	0.691	99.309	4.442	95.558	6.614	93.386	10.365	89.635	57.947	42.053	25.271	74.729	29.911	70.089	44.324	55.676	33.86	66.14	79.171	20.829
1	F - 22		1.348	111.189	151.809	0.109	112.505	1.046	1.16	346.998	0.343	234.231	0.069	13.017	224.459	0.771	2.127	0.973	0.102	192.796	280.028	227.825	26430	53373.7	79803.7	918	0	100	0	100	3.159	96.841	6.318	93.682	11.111	88.889	52.397	47.603	22.331	77.669	27.342	72.658	40.523	59.477	31.808	68.192	76.362	23.638
1	F - 23		1.351	112.228	155.71	0.104	115.099	1.017	1.059	306.147	0.381	224.812	0.041	12.036	221.142	0.787	2.156	0.99	0.05	208.82	274.522	222.585	25466.9	42781.9	68248.8	1230	0	100	0	100	3.821	96.179	6.504	93.496	9.431	90.569	36.585	63.415	62.195	37.805	73.171	26.829	90.894	9.106	81.057	18.943	89.187	10.813
1	F - 24		1.308	110.731	152.3	0.095	116.301	1.015	1.057	305.526	0.377	227.774	0.04	11.938	224.411	0.787	2.161	0.991	0.05	212.297	270.771	225.725	25452.2	43648.9	69101.1	1288	0	100	0	100	1.708	98.292	3.028	96.972	5.59	94.41	33.851	66.149	65.683	34.317	74.534	25.466	90.683	9.317	81.755	18.245	84.472	15.528
1	G - 1		1.331	115.961	154.905	0.093	116.3	1.033	1.089	371.34	0.334	219.892	0.045	13.721	212.635	0.756	2.379	0.983	0.061	195.125	288.358	215.047	25675.5	54455.9	80131.4	1331	0	100	0	100	3.531	96.469	6.011	93.989	9.842	90.158	69.271	30.729	31.856	68.144	43.651	56.349	69.121	30.879	53.343	46.657	94.365	5.635
1	G - 2		1.374	109.271	156.878	0.112	114.137	1.047	1.109	328.868	0.351	196.269	0.052	12.51	188.302	0.793	2.04	0.976	0.073	169.552	275.178	191.103	21596.2	41614.5	63210.8	1336	0	100	0	100	6.362	93.638	30.314	69.686	67.365	32.635	97.231	2.769	21.033	78.967	32.111	67.889	60.928	39.072	43.189	56.811	99.326	0.674
1	G - 3		1.407	111.053	161.161	0.124	114.498	1.046	1.112	354.529	0.337	198.177	0.057	13.395	189.289	0.764	2.266	0.977	0.077	170.136	279.568	192.171	22207.6	46477.1	68684.8	1108	0	100	0	100	8.574	91.426	28.339	71.661	58.574	41.426	94.675	5.325	24.549	75.451	33.394	66.606	53.159	46.841	40.975	59.025	98.917	1.083
1	G - 4		1.404	116.324	161.894	0.119	115.211	1.038	1.125	356.208	0.348	224.233	0.06	13.255	216.832	0.761	2.204	0.978	0.084	192.265	290.978	219.63	26405.7	52699.7	79105.4	836	0	100	0	100	2.033	97.967	4.306	95.694	8.971	91.029	65.789	34.211	25.478	74.522	33.612	66.388	52.512	47.488	40.909	59.091	87.919	12.081
1	G - 5		1.401	114.536	160.246	0.122	114.284	1.032	1.095	352.055	0.346	213.922	0.051	13.121	207.766	0.771	2.239	0.982	0.069	189.589	284.417	209.927	24766.6	49785.5	74552.1	970	0	100	0	100	4.021	95.979	6.804	93.196	13.505	86.495	78.763	21.237	36.701	63.299	46.907	53.093	65.876	34.124	55.567	44.433	94.742	5.258
1	G - 6		1.421	109.232	161.137	0.133	113.279	1.052	1.108	348.669	0.335	226.77	0.055	13.012	215.197	0.78	2.184	0.975	0.076	194.138	276.841	218.978	25043.4	52040.2	77083.6	857	0	100	0	100	1.75	98.25	4.667	95.333	10.502	89.498	61.494	38.506	31.855	68.145	38.506	61.494	57.76	42.24	45.391	54.609	87.631	12.369
1	G - 7		1.286	123.386	141.245	0.078	109.808	1.011	1.057	497.253	0.285	190.385	0.04	18.47	188.21	0.673	3.586	0.992	0.053	177.932	299.762	188.773	23554	71291.4	94845.4	721	0	100	0.139	99.861	9.847	90.153	20.25	79.75	53.675	46.325	97.92	2.08	68.516	31.484	75.035	24.965	87.517	12.483	80.028	19.972	99.307	0.693
1	G - 8		1.286	127.801	142.263	0.076	110.626	1.005	1.059	506.528	0.291	217.699	0.04	19.082	216.498	0.645	3.573	0.993	0.054	204.317	308.463	216.879	27937.6	83132.8	111070	820	0	100	0	100	4.024	95.976	6.463	93.537	10.244	89.756	52.317	47.683	65	35	72.683	27.317	85.854	14.146	77.683	22.317	92.073	7.927
1	G - 9		1.356	105.973	151.606	0.115	111.707	1.046	1.08	337.142	0.336	196.322	0.046	13.022	187.569	0.761	2.3	0.979	0.06	173.648	266.993	190.563	20986.6	43383.1	64369.7	445	0	100	0	100	14.831	85.169	24.719	75.281	52.135	47.865	96.854	3.146	40.225	59.775	51.236	48.764	76.18	23.82	61.573	38.427	99.775	0.225
1	G - 10		1.349	112.879	151.07	0.109	111.874	1.036	1.072	382.894	0.319	247.594	0.042	14.62	238.777	0.747	2.627	0.983	0.058	222.65	281.791	241.691	28238.5	64664.6	92903.1	632	0	100	0	100	2.057	97.943	3.797	96.203	6.171	93.829	16.614	83.386	52.215	47.785	64.715	35.285	81.962	18.038	74.367	25.633	42.405	57.595
1	G - 11		1.33	122.54	150.933	0.093	113.372	1.009	1.079	383.854	0.347	231.337	0.049	14.529	229.209	0.73	2.587	0.99	0.065	212.345	297.706	230.03	28708.9	60408.6	89117.5	1316	0	100	0	100	1.216	98.784	3.267	96.733	6.687	93.313	28.191	71.809	51.216	48.784	59.119	40.881	75.912	24.088	66.641	33.359	73.936	26.064
1	G - 12		1.378	102.83	154.051	0.12	111.74	1.041	1.1	357.276	0.313	195.302	0.052	13.767	187.514	0.74	2.497	0.979	0.074	170.295	257.124	189.883	20220.6	48184.2	68404.8	1315	0	100	0	100	11.331	88.669	33.156	66.844	62.51	37.49	95.817	4.183	33.992	66.008	42.129	57.871	62.738	37.262	50.038	49.962	99.011	0.989
1	G - 13		1.38	104.89	157.802	0.121	114.29	1.005	1.045	286.726	0.385	288.587	0.042	11.606	287.25	0.795	2.05	0.993	0.054	274.778	253.485	287.941	30411.2	52560.6	82971.9	1413	0	100	0	100	0	100	0	100	0.071	99.929	1.345	98.655	74.947	25.053	80.538	19.462	92.074	7.926	85.775	14.225	3.539	96.461
1	G - 14		1.357	112.723	152.525	0.103	112.361	1.034	1.098	373.058	0.338	316.354	0.053	14.764	305.725	0.721	2.645	0.985	0.074	278.089	280.753	309.124	36158.9	80394.3	116553	1394	0	100	0	100	0	100	0	100	0.43	99.57	2.152	97.848	40.531	59.469	47.633	52.367	64.347	35.653	53.659	46.341	4.448	95.552
1	G - 15		1.249	125.731	141.384	0.068	113.122	0.998	1.063	437.134	0.322	279.93	0.04	16.397	280.496	0.679	2.92	0.996	0.052	263.728	301.987	280.373	35483.1	87560.7	123044	1136	0	100	0	100	0	100	0	100	0.264	99.736	3.873	96.127	57.746	42.254	66.109	33.891	82.042	17.958	72.887	27.113	8.099	91.901
1	G - 16		1.288	112.953	143.637	0.084	111.506	1.013	1.068	398.155	0.316	200.695	0.043	15.304	198.011	0.711	2.853	0.99	0.056	185.296	275.4	198.902	22839	56956.3	79795.3	1235	0	100	0	100	5.506	94.494	9.636	90.364	21.943	78.057	93.279	6.721	52.874	47.126	61.7	38.3	80.729	19.271	70.283	29.717	98.785	1.215
1	G - 17		1.282	111.232	143.845	0.08	112.235	1	1.066	384.795	0.32	226.19	0.045	14.899	226.098	0.715	2.904	0.994	0.062	211.975	267.181	226.233	25229.9	62099.7	87329.6	1547	0	100	0	100	1.357	98.643	3.103	96.897	5.688	94.312	30.705	69.295	52.295	47.705	60.827	39.173	81.06	18.94	68.908	31.092	77.893	22.107
1	G - 18		1.297	110.479	144.883	0.086	111.702	1.004	1.066	386.965	0.321	200.774	0.047	15.042	199.832	0.699	2.913	0.993	0.062	187.431	266.529	200.213	22237.2	55436.7	77674	1498	0	100	0	100	4.139	95.861	8.879	91.121	20.694	79.306	91.255	8.745	55.34	44.66	63.818	36.182	82.31	17.69	70.36	29.64	98.598	1.402
1	G - 19		1.344	119.369	166.244	0.107	123.804	1.033	1.155	303.266	0.411	303.854	0.066	11.485	293.327	0.809	1.747	0.981	0.092	253.61	297.613	297.737	37221	54429.2	91650.1	552	0	100	0	100	0	100	0.181	99.819	0.543	99.457	4.348	95.652	24.094	75.906	29.348	70.652	44.022	55.978	34.42	65.58	8.696	91.304
1	G - 20		1.361	115.449	167.813	0.112	123.378	1.041	1.158	307.41	0.401	307.971	0.063	11.607	295.636	0.804	1.822	0.978	0.092	254.513	289.372	300.323	36106.1	56871.3	92977.4	381	0	100	0	100	2.1	97.9	2.887	97.113	4.724	95.276	6.824	93.176	28.084	71.916	32.546	67.454	46.982	53.018	39.895	60.105	9.186	90.814
1	G - 21		1.353	110.922	154.401	0.105	113.999	1.019	1.104	354.984	0.34	250.111	0.057	13.87	245.111	0.732	2.508	0.987	0.077	221.679	272.462	246.86	28116.8	60023.1	88140	1498	0	100	0	100	2.67	97.33	4.005	95.995	5.674	94.326	15.888	84.112	37.717	62.283	43.792	56.208	60.013	39.987	49.399	50.601	42.59	57.41
1	G - 22		1.36	107.182	153.265	0.109	112.63	1.013	1.093	358.569	0.329	250.552	0.052	13.912	247.516	0.739	2.564	0.988	0.073	226.338	261.269	248.619	27142.8	62652.1	89794.9	1214	0	100	0	100	0.988	99.012	1.977	98.023	2.883	97.117	12.85	87.15	41.598	58.402	48.353	51.647	67.051	32.949	56.59	43.41	36.079	63.921
1	G - 23		1.214	125.705	130.85	0.056	107.8	1	1.041	494.41	0.29	177.461	0.035	18.448	177.484	0.667	3.874	0.997	0.044	170.524	302.072	177.522	22375.4	65742.9	88118.3	779	0	100	0	100	18.485	81.515	58.922	41.078	92.426	7.574	99.615	0.385	82.542	17.458	87.163	12.837	95.892	4.108	91.142	8.858	99.743	0.257
1	G - 24		1.195	120.759	131.621	0.051	110.187	0.994	1.057	537.792	0.271	232.197	0.036	19.247	233.6	0.655	3.722	0.996	0.048	221.012	288.726	233.344	28145.1	98397.1	126542	710	0	100	0	100	0.141	99.859	0.704	99.296	1.549	98.451	17.746	82.254	66.761	33.239	73.38	26.62	85.352	14.648	78.028	21.972	70.423	29.577
1	H - 1		1.285	119.076	147.337	0.081	114.645	1.005	1.037	341.31	0.368	177.178	0.037	12.817	176.226	0.771	2.387	0.994	0.044	169.864	287.856	176.546	21187.7	39566.8	60754.4	1147	0	100	0	100	24.237	75.763	69.486	30.514	91.805	8.195	99.651	0.349	81.43	18.57	86.835	13.165	93.984	6.016	89.364	10.636	99.913	0.087
1	H - 2		1.354	112.362	155.369	0.105	114.668	1.061	1.099	345.816	0.348	233.077	0.048	12.918	219.118	0.792	2.095	0.975	0.066	199.259	286.816	223.742	26360.3	51798.4	78158.7	1250	0	100	0	100	1.28	98.72	2.32	97.68	6.08	93.92	57.2	42.8	37.36	62.64	45.84	54.16	64.72	35.28	54.32	45.68	88.48	11.52
1	H - 3		1.395	106.601	159.783	0.122	114.481	1.06	1.141	354.318	0.328	214.402	0.057	13.534	201.503	0.75	2.278	0.974	0.088	176.278	272.273	205.448	23169.3	50755.2	73924.5	1003	0	100	0	100	7.577	92.423	14.058	85.942	35.294	64.706	82.652	17.348	25.922	74.078	32.602	67.398	48.853	51.147	38.784	61.216	91.326	8.674
1	H - 4		1.416	107.645	162.482	0.133	114.661	1.062	1.127	342.365	0.336	213.972	0.056	13.062	200.866	0.771	2.188	0.973	0.083	178.019	275.477	205.159	23321.5	47773.3	71094.8	1044	0	100	0.287	99.713	4.789	95.211	11.782	88.218	33.046	66.954	83.142	16.858	27.203	72.797	34.674	65.326	52.682	47.318	41.762	58.238	93.487	6.513
1	H - 5		1.407	111.482	161.742	0.127	114.888	1.05	1.113	351.893	0.341	220.312	0.057	12.988	209.476	0.791	2.172	0.975	0.077	188.065	282.15	213.204	24814.8	50551.5	75366.3	861	0	100	0	100	2.207	97.793	4.646	95.354	11.382	88.618	76.307	23.693	25.552	74.448	33.798	66.202	54.007	45.993	40.302	59.698	92.451	7.549
1	H - 6		1.371	110.76	156.721	0.112	114.199	1.053	1.113	359.736	0.333	204.299	0.05	13.659	193.395	0.751	2.299	0.978	0.071	173.358	281.628	196.921	23060.7	48839.2	71899.9	923	0	100	0.542	99.458	11.918	88.082	23.294	76.706	49.079	50.921	88.082	11.918	32.936	67.064	40.195	59.805	59.155	40.845	47.129	52.871	95.45	4.55
1	H - 7		1.305	123.65	144.225	0.082	110.501	1.026	1.068	498.396	0.289	208.814	0.04	18.301	203.339	0.679	3.365	0.987	0.055	190.279	304.857	204.758	25915.2	77814.8	103730	658	0	100	0	100	5.927	94.073	9.422	90.578	15.502	84.498	86.322	13.678	62.158	37.842	69.605	30.395	82.067	17.933	74.924	25.076	96.505	3.495
1	H - 8		1.311	118.337	143.208	0.084	109.194	1.044	1.092	517.765	0.268	221.222	0.044	19.326	212.578	0.664	3.518	0.983	0.066	194.151	297.199	214.632	26380.5	86796.1	113177	588	0	100	0	100	3.741	96.259	7.313	92.687	12.415	87.585	76.361	23.639	51.531	48.469	59.354	40.646	75.51	24.49	66.156	33.844	89.796	10.204
1	H - 9		1.34	105.905	148.771	0.115	110.873	1.073	1.115	341.743	0.342	246.467	0.051	13.141	228.113	0.795	2.169	0.97	0.076	204.297	274.698	234.09	26730.2	54866.1	81596.2	601	0	100	0	100	2.662	97.338	5.324	94.676	8.319	91.681	43.095	56.905	46.256	53.744	53.744	46.256	70.715	29.285	62.063	37.937	78.702	21.298
1	H - 10		1.352	108.535	150.478	0.117	111.146	1.046	1.082	341.733	0.338	189.92	0.047	12.865	181.232	0.8	2.21	0.976	0.062	167.368	273.502	184.237	20774.6	42547.7	63322.3	660	0	100	0	100	16.212	83.788	46.515	53.485	79.545	20.455	98.333	1.667	45.303	54.697	53.788	46.212	74.091	25.909	62.576	37.424	99.545	0.455
1	H - 11		1.362	111.161	152.855	0.108	112.204	1.029	1.099	388.855	0.32	279.603	0.052	15.069	271.327	0.72	2.64	0.985	0.074	246.804	275.188	273.797	31346.1	76033.3	107379	1251	0	100	0	100	0.08	99.92	0.24	99.76	0.639	99.361	3.517	96.483	37.01	62.99	44.205	55.795	62.83	37.17	51.319	48.681	9.592	90.408
1	H - 12		1.393	105.153	157.049	0.124	112.663	1.024	1.081	336.48	0.335	183.306	0.05	13.005	178.918	0.76	2.342	0.985	0.065	165.511	259.006	180.416	19481.4	41769.5	61250.9	1313	0	100	0.228	99.772	21.858	78.142	54.151	45.849	80.046	19.954	98.705	1.295	44.707	55.293	54.379	45.621	73.191	26.809	60.777	39.223	99.848	0.152
1	H - 13		1.308	121.989	148.063	0.089	113.173	1.003	1.07	379.821	0.351	312.612	0.044	14.588	311.622	0.713	2.491	0.993	0.059	291.015	294.272	312.079	38500.6	81094	119595	1324	0	100	0	100	0.076	99.924	0.302	99.698	0.831	99.169	3.625	96.375	54.154	45.846	62.613	37.387	77.492	22.508	68.202	31.798	5.363	94.637
1	H - 14		1.339	98.67	149.486	0.106	111.527	1.023	1.079	354.782	0.306	191.617	0.046	13.826	187.081	0.739	2.608	0.986	0.063	173.244	242.729	188.443	18985.5	48200.2	67185.7	1331	0	100	0	100	11.119	88.881	28.099	71.901	61.082	38.918	96.92	3.08	45.455	54.545	55.898	44.102	76.108	23.892	63.11	36.89	99.174	0.826
1	H - 15		1.282	110.52	142.181	0.08	110.842	1.022	1.074	422.24	0.301	222.735	0.043	16.141	217.868	0.706	3.057	0.988	0.061	202.806	271.403	219.244	24729.4	68517.1	93246.6	1045	0	100	0	100	2.775	97.225	5.263	94.737	9.378	90.622	53.589	46.411	51.77	48.23	59.234	40.766	76.651	23.349	66.507	33.493	87.56	12.44
1	H - 16		1.28	109.758	143.654	0.082	112.272	1.014	1.065	371.704	0.321	206.289	0.04	14.203	203.551	0.734	2.658	0.991	0.054	191.096	267.336	204.403	22707.5	53560.9	76268.3	1122	0	100	0	100	3.654	96.346	6.061	93.939	13.904	86.096	89.929	10.071	56.684	43.316	66.399	33.601	84.135	15.865	73.975	26.025	98.574	1.426
1	H - 17		1.282	109.579	142.916	0.082	111.434	1	1.056	378.644	0.321	186.096	0.044	14.438	186.118	0.733	2.923	0.994	0.057	176.174	263.004	186.222	20427.2	50428.2	70855.4	1589	0	100	0	100	10.321	89.679	27.313	72.687	62.24	37.76	99.245	0.755	61.737	38.263	70.296	29.704	87.665	12.335	77.785	22.215	99.937	0.063
1	H - 18		1.294	122.562	145.181	0.083	112.237	0.997	1.057	399.549	0.341	289.109	0.041	15.102	290.062	0.717	2.809	0.996	0.056	274.399	293.455	289.955	35627.6	80879.4	116507	1432	0	100	0	100	0	100	0	100	0.279	99.721	3.352	96.648	61.802	38.198	71.089	28.911	87.291	12.709	77.933	22.067	7.053	92.947
1	H - 19		1.352	114.388	169.508	0.107	125.309	1.032	1.147	312.52	0.385	233.594	0.061	11.874	225.894	0.795	1.92	0.981	0.09	196.985	284.635	228.775	27232	44750.8	71982.8	391	0	100	0	100	5.371	94.629	7.417	92.583	11.253	88.747	48.593	51.407	19.949	80.051	24.297	75.703	37.852	62.148	29.412	70.588	72.634	27.366
1	H - 20		1.377	116.501	164.4	0.116	119.122	1.046	1.213	311.231	0.389	227.305	0.071	11.661	216.51	0.816	1.843	0.975	0.116	177.769	292.354	220.441	27060.8	43027.2	70088	426	0	100	0.469	99.531	9.859	90.141	17.371	82.629	31.69	68.31	65.258	34.742	18.075	81.925	23.709	76.291	35.211	64.789	28.169	71.831	77.934	22.066
1	H - 21		1.373	104.503	154.322	0.115	112.29	1.028	1.098	358.445	0.323	275.298	0.051	14.147	267.326	0.726	2.58	0.985	0.073	243.209	258.881	269.784	29076.7	68641.7	97718.4	1358	0	100	0	100	0.368	99.632	1.105	98.895	1.841	98.159	5.449	94.551	38.881	61.119	46.244	53.756	62.15	37.85	51.031	48.969	14.065	85.935
1	H - 22		1.34	116.518	149.279	0.099	111.338	1.018	1.093	409.371	0.318	271.83	0.052	15.466	266.507	0.702	2.769	0.988	0.069	243.808	286.066	268.153	32065.5	78177.1	110243	1100	0	100	0	100	0.091	99.909	0.364	99.636	0.818	99.182	5.636	94.364	40.364	59.636	46.818	53.182	66.273	33.727	54.909	45.091	14.091	85.909
1	H - 23		1.216	127.815	130.679	0.057	107.485	1.008	1.073	530.189	0.291	188.214	0.04	19.361	186.711	0.646	3.58	0.992	0.058	173.685	310.121	187.107	24199.8	77641.1	101841	614	0	100	0	100	13.518	86.482	38.599	61.401	68.73	31.27	94.951	5.049	59.446	40.554	65.472	34.528	76.221	23.779	68.893	31.107	97.068	2.932
1	H - 24		1.195	127.19	134.18	0.054	112.33	0.996	1.041	464.129	0.311	250.3	0.034	17.501	251.559	0.662	3.462	0.997	0.043	241.831	304.588	251.234	31966.3	85067.3	117034	738	0	100	0	100	0	100	1.084	98.916	1.491	98.509	9.079	90.921	81.707	18.293	86.856	13.144	93.902	6.098	90.108	9.892	22.222	77.778
1	I - 1		1.29	126.037	152.121	0.083	117.9	1.012	1.074	416.089	0.326	216.079	0.042	15.455	213.498	0.693	2.764	0.991	0.056	198.697	307.197	214.351	27566.4	62444.6	90011	1057	0	100	0	100	3.595	96.405	6.717	93.283	10.596	89.404	65.941	34.059	51.183	48.817	61.968	38.032	78.713	21.287	69.063	30.937	92.053	7.947
1	I - 2		1.353	112.592	156.044	0.103	115.322	1.013	1.073	381.774	0.324	195.624	0.044	14.739	193.059	0.712	2.743	0.99	0.06	179.749	274.123	193.908	22154.3	52477.1	74631.3	1285	0	100	0.7	99.3	7.393	92.607	14.63	85.37	36.342	63.658	95.253	4.747	51.206	48.794	59.767	40.233	78.521	21.479	67.549	32.451	98.988	1.012
1	I - 3		1.425	106.808	167.009	0.129	117.135	1.048	1.15	294.415	0.377	231.099	0.064	11.414	220.303	0.811	1.755	0.973	0.093	191.31	269.887	224.398	24995.2	41705.3	66700.5	892	0	100	0	100	1.794	98.206	3.251	96.749	7.735	92.265	55.83	44.17	12.892	87.108	17.04	82.96	33.744	66.256	22.085	77.915	83.296	16.704
1	I - 4		1.4	105.354	162.618	0.127	116.041	1.041	1.135	309.314	0.358	223.091	0.062	11.915	215.688	0.798	1.934	0.975	0.089	189.271	264.187	218.687	23783.5	44985.7	68769.2	982	0	100	0	100	1.324	98.676	4.582	95.418	11.405	88.595	67.21	32.79	23.422	76.578	29.735	70.265	47.047	52.953	35.947	64.053	88.697	11.303
1	I - 5		1.219	128.95	134.266	0.057	110.183	1.006	1.043	551.663	0.272	183.763	0.037	20.604	182.738	0.642	4.231	0.994	0.045	175.17	311.539	182.967	23742.4	78288	102030	464	0	100	0	100	12.716	87.284	33.405	66.595	78.233	21.767	99.784	0.216	80.819	19.181	85.776	14.224	93.319	6.681	89.009	10.991	100	0
1	I - 6		1.231	130.723	135.467	0.058	110.033	1.009	1.075	688.876	0.243	223.759	0.041	23.771	221.689	0.617	4.531	0.99	0.06	206.004	316.579	222.208	29239.2	125673	154913	408	0	100	0	100	0.735	99.265	3.186	96.814	8.088	91.912	45.588	54.412	53.676	46.324	62.255	37.745	75.49	24.51	68.137	31.863	84.314	15.686
1	I - 7		1.289	113.855	159.764	0.088	123.996	1.005	1.075	347.068	0.355	261.417	0.048	13.471	259.899	0.733	2.39	0.992	0.065	241.344	275.405	260.48	30110.6	61410	91520.6	1199	0	100	0	100	1.084	98.916	2.085	97.915	4.087	95.913	13.595	86.405	53.962	46.038	60.05	39.95	74.229	25.771	64.887	35.113	25.354	74.646
1	I - 8		1.337	101.251	151.47	0.108	113.203	1.02	1.072	332.407	0.331	196.322	0.047	13.349	192.203	0.732	2.52	0.988	0.064	179.124	248.34	193.444	19987.2	45014.4	65001.6	1516	0	100	0	100	8.311	91.689	18.272	81.728	44.921	55.079	93.931	6.069	56.135	43.865	63.193	36.807	77.111	22.889	67.678	32.322	98.351	1.649
1	I - 9		1.335	99.846	151.995	0.106	113.783	1.029	1.097	326.006	0.332	202.265	0.052	13.113	196.317	0.729	2.365	0.985	0.075	178.732	246.945	198.074	20331.2	44908.1	65239.2	1693	0	100	0	100	6.734	93.266	16.893	83.107	42.292	57.708	87.95	12.05	44.891	55.109	52.156	47.844	66.745	33.255	57.708	42.292	95.452	4.548
1	I - 10		1.334	105.153	152.116	0.106	113.965	1.004	1.055	303.419	0.363	210.748	0.046	12.313	210.145	0.751	2.333	0.993	0.061	199.092	253.785	210.511	22287.8	41946	64233.8	1675	0	100	0	100	3.522	96.478	6.567	93.433	11.881	88.119	77.851	22.149	69.373	30.627	74.925	25.075	86.328	13.672	80	20	95.582	4.418
1	I - 11		1.22	132.395	134.639	0.06	110.353	1.016	1.084	548.39	0.28	261.092	0.04	19.143	256.396	0.693	3.155	0.984	0.058	236.339	323.18	257.665	34709.8	107929	142639	483	0	100	0	100	0	100	0.828	99.172	1.242	98.758	9.317	90.683	56.108	43.892	61.698	38.302	73.499	26.501	66.046	33.954	24.224	75.776
1	I - 12		1.278	120.406	138.748	0.08	108.531	1.024	1.097	524.655	0.253	186.523	0.045	17.963	182.076	0.686	2.983	0.98	0.065	165.832	295.805	183.287	22506.6	74063.5	96570.1	527	0	100	0.19	99.81	15.75	84.25	41.556	58.444	76.66	23.34	97.533	2.467	26.186	73.814	35.484	64.516	63.567	36.433	47.438	52.562	99.81	0.19
1	I - 13		1.419	113.963	172.685	0.133	121.724	1.053	1.146	288.951	0.405	247.253	0.068	11.289	234.701	0.808	1.734	0.974	0.093	204.228	289.374	239.873	28751.6	41434.1	70185.7	1087	0	100	0	100	4.968	95.032	7.268	92.732	9.016	90.984	34.223	65.777	20.423	79.577	26.863	73.137	41.122	58.878	31.647	68.353	61.822	38.178
1	I - 14		1.429	103.03	167.807	0.138	117.359	1.048	1.128	266.082	0.399	208.911	0.061	10.691	199.894	0.837	1.659	0.974	0.085	176.948	260.301	203.512	21766	33051.9	54817.9	1291	0	100	0.542	99.458	7.204	92.796	16.266	83.734	37.878	62.122	84.508	15.492	30.054	69.946	37.026	62.974	54.144	45.856	43.222	56.778	94.191	5.809
1	I - 15		1.407	116.737	167.176	0.123	118.666	1.049	1.142	288.858	0.415	271.178	0.069	11.187	258.018	0.817	1.685	0.975	0.093	225.738	294.863	263.281	32144.8	44821.5	76966.2	1166	0	100	0	100	0.515	99.485	0.943	99.057	1.115	98.885	8.576	91.424	24.014	75.986	29.417	70.583	44.425	55.575	34.906	65.094	28.816	71.184
1	I - 16		1.385	108.231	165.686	0.126	119.648	1.074	1.175	280.509	0.399	254.906	0.072	10.999	237.528	0.818	1.663	0.966	0.105	201.353	279.736	244.594	28083.9	41544.3	69628.1	637	0	100	0	100	4.082	95.918	6.122	93.878	8.477	91.523	38.619	61.381	20.879	79.121	25.275	74.725	38.776	61.224	29.984	70.016	60.754	39.246
1	I - 17		1.377	130.002	159.186	0.105	115.464	1.031	1.087	396.892	0.346	194.678	0.047	14.018	188.719	0.77	2.481	0.985	0.061	173.458	322.537	190.709	25598.9	50566.1	76165	651	0	100	0.154	99.846	11.06	88.94	26.114	73.886	55.453	44.547	96.928	3.072	34.716	65.284	45.776	54.224	68.51	31.49	54.224	45.776	98.771	1.229
1	I - 18		1.361	122.973	154.549	0.102	113.418	1.017	1.07	369.632	0.357	242.44	0.045	13.717	238.243	0.754	2.472	0.989	0.059	222.535	300.735	239.664	30107.5	58940.1	89047.6	785	0	100	0	100	1.401	98.599	3.312	96.688	5.096	94.904	16.306	83.694	60.637	39.363	68.153	31.847	79.236	20.764	72.357	27.643	53.758	46.242
1	I - 19		1.383	110.153	156.81	0.112	113.34	1.03	1.118	348.732	0.347	242.632	0.062	13.437	235.992	0.758	2.391	0.984	0.087	210.73	272.883	238.335	26924.3	56275.7	83200	1189	0	100	0	100	1.43	98.57	2.944	97.056	4.878	95.122	23.97	76.03	26.156	73.844	33.305	66.695	51.976	48.024	39.193	60.807	61.733	38.267
1	I - 20		1.356	108.773	150.89	0.104	111.208	1.033	1.121	387.589	0.315	250.069	0.061	14.87	241.642	0.723	2.671	0.983	0.09	215.287	270.29	244.204	27422	67670.1	95092.1	1074	0	100	0	100	1.676	98.324	2.328	97.672	4.376	95.624	17.97	82.03	25.047	74.953	31.937	68.063	50.559	49.441	38.082	61.918	49.907	50.093
1	I - 21		1.331	113.887	149.554	0.099	112.319	1.035	1.15	385.335	0.323	235.35	0.064	13.93	226.974	0.767	2.306	0.977	0.094	196.94	284.139	229.501	27200.5	62254.3	89454.8	974	0	100	0	100	2.156	97.844	4.107	95.893	7.392	92.608	48.563	51.437	21.766	78.234	26.694	73.306	40.554	59.446	31.417	68.583	71.15	28.85
1	I - 22		1.345	107.979	148.482	0.105	110.33	1.039	1.154	397.32	0.3	237.809	0.062	14.365	228.863	0.765	2.368	0.973	0.096	197.973	269.802	231.462	25888.8	66535.2	92424	772	0	100	0	100	2.461	97.539	3.368	96.632	4.145	95.855	41.839	58.161	19.171	80.829	24.223	75.777	38.86	61.14	28.886	71.114	71.244	28.756
1	I - 23		1.293	118.375	143.085	0.086	110.63	1	1.044	398.597	0.335	243.117	0.038	14.82	243.328	0.745	2.881	0.995	0.047	233.018	284.413	243.57	28933.9	68737.2	97671.1	900	0	100	0	100	0.111	99.889	0.667	99.333	2.111	97.889	12.778	87.222	81.444	18.556	86.778	13.222	94.333	5.667	90.111	9.889	34.111	65.889
1	I - 24		1.261	118.079	142.158	0.077	112.724	1.002	1.037	367.867	0.355	267.686	0.035	14.212	267.119	0.731	2.736	0.996	0.042	257.642	284.317	267.467	31752.5	66904.5	98657	893	0	100	0	100	0	100	0	100	0.336	99.664	4.479	95.521	86.562	13.438	90.482	9.518	96.529	3.471	93.057	6.943	12.654	87.346
1	J - 1		1.32	123.541	153.46	0.088	116.27	1.03	1.084	417.656	0.331	200.526	0.043	15.607	194.454	0.698	2.713	0.989	0.058	179.322	306.899	196.348	25101.1	58002.9	83103.9	912	0	100	0	100	6.031	93.969	16.118	83.882	39.364	60.636	93.531	6.469	42.982	57.018	52.851	47.149	73.136	26.864	60.746	39.254	98.355	1.645
1	J - 2		1.311	118.025	151.822	0.085	115.801	1.009	1.076	412.679	0.316	214.489	0.045	15.703	212.446	0.688	2.957	0.992	0.061	197.319	286.494	213.053	25421.5	63100.1	88521.6	1156	0	100	0	100	3.46	96.54	6.488	93.512	11.073	88.927	69.118	30.882	47.664	52.336	57.093	42.907	77.941	22.059	65.657	34.343	92.82	7.18
1	J - 3		1.373	107.518	157.182	0.115	114.372	1.089	1.175	344.93	0.338	226.194	0.061	12.759	206.613	0.775	1.984	0.963	0.098	175.543	282.354	212.861	24761.3	50131.4	74892.7	524	0	100	0	100	6.87	93.13	12.023	87.977	29.389	70.611	76.336	23.664	16.221	83.779	19.847	80.153	34.542	65.458	24.618	75.382	86.641	13.359
1	J - 4		1.404	109.001	164.323	0.128	117.041	1.055	1.133	314.87	0.363	217.879	0.061	12.025	206.148	0.8	1.939	0.974	0.087	181.769	277.263	210.227	24050.5	42802.9	66853.4	666	0	100	0	100	0.15	99.85	3.453	96.547	22.823	77.177	79.279	20.721	21.622	78.378	28.529	71.471	44.595	55.405	35.135	64.865	92.793	7.207
1	J - 5		1.233	126.707	136.324	0.061	110.48	1.007	1.057	585.792	0.251	188.134	0.04	20.493	186.814	0.67	4.105	0.99	0.051	176.669	306.474	187.167	23904.7	86370.5	110275	373	0	100	0	100	8.847	91.153	21.18	78.82	62.198	37.802	98.66	1.34	68.901	31.099	76.139	23.861	88.472	11.528	82.038	17.962	99.464	0.536
1	J - 6		1.24	125.669	134.063	0.06	108.14	1.042	1.084	676.467	0.234	191.244	0.042	23.702	183.122	0.622	4.371	0.98	0.061	168.872	315.118	184.654	24305.2	104486	128792	346	0	100	0	100	17.919	82.081	49.422	50.578	76.301	23.699	94.509	5.491	56.358	43.642	64.162	35.838	74.277	25.723	68.786	31.214	97.977	2.023
1	J - 7		1.336	106.301	151.785	0.106	113.599	1.015	1.063	338.153	0.34	188.451	0.044	13.487	185.583	0.723	2.496	0.99	0.057	174.492	259.264	186.532	20146.3	43455.1	63601.4	1469	0	100	0.34	99.66	12.457	87.543	31.995	68.005	66.44	33.56	96.732	3.268	61.198	38.802	68.414	31.586	82.437	17.563	74.881	25.119	99.251	0.749
1	J - 8		1.35	105.883	151.868	0.107	112.398	1.036	1.107	351.243	0.332	208.504	0.05	13.945	200.688	0.72	2.464	0.984	0.077	180.957	264.558	203.034	22365.1	50183.6	72548.7	1645	0	100	0	100	6.14	93.86	13.313	86.687	35.198	64.802	82.188	17.812	44.377	55.623	50.517	49.483	64.863	35.137	55.927	44.073	91.55	8.45
1	J - 9		1.348	103.878	152.238	0.113	112.91	1.019	1.076	317.827	0.35	210.159	0.049	12.765	206.562	0.748	2.34	0.989	0.066	191.768	254.65	207.824	21978.3	44416.5	66394.8	1519	0	100	0	100	4.937	95.063	8.756	91.244	15.932	84.068	81.04	18.96	55.168	44.832	61.685	38.315	76.498	23.502	67.347	32.653	95.194	4.806
1	J - 10		1.336	104.141	152.958	0.105	114.423	1.014	1.076	326.347	0.345	218.741	0.046	12.992	215.782	0.737	2.368	0.989	0.066	200.379	254.049	216.766	22977.9	48614.6	71592.5	1684	0	100	0	100	4.216	95.784	6.235	93.765	10.273	89.727	62.411	37.589	56.057	43.943	63.242	36.758	77.257	22.743	68.527	31.473	88.361	11.639
1	J - 11		1.268	121.958	138.503	0.076	109.161	1.018	1.075	518.612	0.26	211.749	0.041	17.801	208.005	0.684	3.161	0.985	0.056	193.35	297.527	209.003	25882.9	83196.6	109079	524	0	100	0	100	3.244	96.756	5.725	94.275	10.687	89.313	82.061	17.939	51.145	48.855	60.115	39.885	79.008	20.992	68.702	31.298	96.374	3.626
1	J - 12		1.262	132.778	139.896	0.075	110.797	1.011	1.07	482.187	0.305	279.157	0.04	17.163	276.137	0.709	2.966	0.988	0.055	258.013	322.373	277.133	37250.3	96689.1	133939	548	0	100	0	100	0.182	99.818	0.547	99.453	1.095	98.905	3.65	96.35	59.672	40.328	65.876	34.124	80.474	19.526	73.905	26.095	8.212	91.788
1	J - 13		1.424	110.46	170.107	0.137	119.37	1.07	1.164	272.85	0.416	274.524	0.073	10.816	255.552	0.819	1.597	0.968	0.103	219.186	285.008	263.373	30917.2	42027.3	72944.5	1736	0	100	0	100	2.247	97.753	3.053	96.947	4.205	95.795	12.154	87.846	21.256	78.744	26.671	73.329	39.171	60.829	30.3	69.7	36.866	63.134
1	J - 14		1.412	113.006	168.421	0.132	119.067	1.075	1.159	280.669	0.412	287.196	0.071	11.03	265.6	0.818	1.656	0.967	0.097	228.693	293.049	274.266	33199.7	45154.6	78354.2	803	0	100	0	100	1.37	98.63	1.743	98.257	3.113	96.887	11.582	88.418	27.273	72.727	31.88	68.12	44.085	55.915	35.243	64.757	26.775	73.225
1	J - 15		1.408	116.342	168.425	0.128	119.481	1.046	1.132	288.006	0.417	313.143	0.067	11.189	298.63	0.812	1.687	0.977	0.089	263.51	293.867	304.682	37299.4	51506.6	88806	1096	0	100	0	100	0	100	0.456	99.544	1.916	98.084	4.471	95.529	31.387	68.613	35.949	64.051	50.639	49.361	41.971	58.029	8.303	91.697
1	J - 16		1.401	113.719	164.78	0.125	117.413	1.065	1.144	287.579	0.407	277.075	0.069	11.21	259.057	0.809	1.686	0.971	0.092	226.119	291.767	266.324	32111	45330.7	77441.8	996	0	100	0	100	0.703	99.297	1.707	98.293	3.213	96.787	12.651	87.349	26.807	73.193	31.827	68.173	44.88	55.12	36.647	63.353	30.12	69.88
1	J - 17		1.35	127.254	154.482	0.098	114.323	1.011	1.073	378.249	0.362	244.421	0.045	13.825	241.698	0.755	2.407	0.99	0.059	225.274	309.642	242.706	31479.5	61226.9	92706.4	918	0	100	0	100	0.436	99.564	1.307	98.693	2.832	97.168	14.379	85.621	59.477	40.523	65.904	34.096	78.322	21.678	70.915	29.085	47.712	52.288
1	J - 18		1.343	126.925	151.842	0.094	112.966	1.008	1.075	386.985	0.353	237.379	0.046	14.372	235.486	0.738	2.582	0.991	0.062	218.703	307.991	236.204	30578.8	62297.6	92876.4	1099	0	100	0	100	1.365	98.635	3.185	96.815	5.551	94.449	22.748	77.252	59.418	40.582	65.696	34.304	77.889	22.111	70.61	29.39	64.968	35.032
1	J - 19		1.374	109.682	160.859	0.113	117.185	1.043	1.128	335.192	0.355	251.982	0.063	13.034	241.185	0.768	2.232	0.98	0.087	213.605	275.673	244.963	28102.3	54560.2	82662.5	1134	0	100	0	100	0.97	99.03	2.557	97.443	4.409	95.591	20.194	79.806	24.339	75.661	30.952	69.048	47.619	52.381	37.213	62.787	55.467	44.533
1	J - 20		1.32	102.782	175.25	0.101	133.462	1.04	1.14	375.87	0.32	250.318	0.061	13.713	240.143	0.757	2.375	0.98	0.09	210.862	257.785	242.975	26010.6	65348.8	91359.5	97	0	100	0	100	1.031	98.969	3.093	96.907	3.093	96.907	25.773	74.227	31.959	68.041	37.113	62.887	46.392	53.608	41.237	58.763	54.639	45.361
1	J - 21		1.352	103.581	149.386	0.107	110.45	1.044	1.175	342.239	0.327	207.902	0.061	12.695	199.014	0.793	2.064	0.972	0.098	169.011	260.105	201.667	21772.9	48325.6	70098.5	1010	0	100	0	100	11.683	88.317	27.723	72.277	44.455	55.545	80.396	19.604	18.911	81.089	23.861	76.139	37.327	62.673	28.614	71.386	90.396	9.604
1	J - 22		1.35	112.21	151.784	0.105	112.37	1.041	1.168	369.488	0.328	262.696	0.067	13.395	251.919	0.773	2.198	0.975	0.103	215.365	281.481	255.187	29849.2	64975.5	94824.7	825	0	100	0	100	1.576	98.424	2.424	97.576	3.03	96.97	14.788	85.212	17.212	82.788	22.424	77.576	33.212	66.788	26.182	73.818	39.758	60.242
1	J - 23		1.299	114.714	145.431	0.09	111.921	1	1.048	371.905	0.349	246.803	0.039	14.269	246.975	0.741	2.672	0.995	0.049	235.534	275.874	247.105	28518.5	64027.7	92546.2	984	0	100	0	100	0.102	99.898	0.508	99.492	1.829	98.171	12.093	87.907	76.016	23.984	80.691	19.309	89.228	10.772	84.553	15.447	31.809	68.191
1	J - 24		1.259	115.709	136.486	0.072	108.39	1.007	1.043	395.741	0.327	177.556	0.037	14.987	176.496	0.715	3.138	0.993	0.047	169.265	280.077	176.941	20618.1	50152.4	70770.4	772	0	100	0	100	21.891	78.109	68.135	31.865	92.098	7.902	98.705	1.295	83.031	16.969	86.528	13.472	92.617	7.383	89.249	10.751	99.482	0.518
1	K - 1		1.356	123.584	169.748	0.107	125.091	1.036	1.126	320.183	0.399	213.862	0.056	12.083	206.234	0.79	1.877	0.981	0.078	182.993	308.48	209.241	26818.9	40763.9	67582.7	1161	0	100	0	100	4.479	95.521	8.958	91.042	23.773	76.227	77.95	22.05	24.203	75.797	30.319	69.681	47.976	52.024	36.693	63.307	90.181	9.819
1	K - 2		1.395	111.575	173.58	0.124	124.34	1.039	1.14	275.915	0.416	212.666	0.065	10.919	206.017	0.815	1.671	0.978	0.088	179.861	279.605	209.302	24052.5	35273.5	59326	1249	0	100	0	100	4.243	95.757	10.488	89.512	28.423	71.577	80.945	19.055	20.336	79.664	26.661	73.339	45.476	54.524	32.506	67.494	93.515	6.485
1	K - 3		1.372	109.706	163.135	0.113	118.838	1.02	1.089	311.213	0.373	200.97	0.05	12.209	197.709	0.783	2.128	0.988	0.068	181.077	269.208	199.145	22214.1	40539.3	62753.4	1648	0	100	0.485	99.515	10.316	89.684	14.745	85.255	31.917	68.083	87.864	12.136	42.354	57.646	51.335	48.665	70.085	29.915	58.738	41.262	97.148	2.852
1	K - 4		1.407	105.004	166.332	0.126	118.245	1.032	1.098	285.732	0.385	220.643	0.056	11.566	213.531	0.785	2.005	0.984	0.074	194.277	260.901	216.251	23382.7	38971.1	62353.7	1553	0	100	0	100	3.606	96.394	6.053	93.947	10.174	89.826	67.933	32.067	39.15	60.85	47.263	52.737	64.005	35.995	54.218	45.782	88.41	11.59
1	K - 5		1.397	113.016	171.698	0.121	122.938	1.036	1.128	312.045	0.383	216.505	0.062	12.027	208.852	0.796	2.011	0.981	0.085	184.807	282.098	211.817	24854.6	41644.4	66499.1	648	0	100	0	100	7.099	92.901	11.574	88.426	23.765	76.235	74.074	25.926	24.537	75.463	31.019	68.981	48.148	51.852	37.346	62.654	87.191	12.809
1	K - 6		1.407	102.279	162.038	0.136	115.046	1.041	1.119	316.867	0.346	214.073	0.056	12.37	208.446	0.793	2.142	0.979	0.079	185.044	256.581	210.674	22236.1	45580.7	67816.8	935	0	100	0	100	5.989	94.011	9.626	90.374	20.214	79.786	79.679	20.321	37.433	62.567	45.775	54.225	60.642	39.358	51.872	48.128	92.941	7.059
1	K - 7		1.382	102.804	155.261	0.123	112.295	1.049	1.104	385.59	0.3	227.442	0.052	14.848	216.393	0.73	2.7	0.979	0.074	196.001	259.493	219.479	23534.6	61570.8	85105.4	1114	0	100	0	100	1.795	98.205	3.77	96.23	8.079	91.921	64.452	35.548	35.817	64.183	42.639	57.361	60.413	39.587	49.731	50.269	88.33	11.67
1	K - 8		1.363	106.784	153.479	0.112	112.522	1.037	1.104	393.5	0.305	258.01	0.054	15.083	248.447	0.726	2.747	0.982	0.076	224.821	266.741	251.202	27773.6	71618.4	99392	1181	0	100	0	100	3.133	96.867	4.149	95.851	5.08	94.92	12.532	87.468	31.837	68.163	38.865	61.135	58.425	41.575	46.063	53.937	33.362	66.638
1	K - 9		1.342	106.441	150.478	0.108	112.055	1.058	1.117	360.676	0.322	213.226	0.05	13.772	201.01	0.755	2.379	0.975	0.074	179.792	271.474	204.736	22953.9	51597.5	74551.4	988	0	100	0	100	7.794	92.206	14.474	85.526	29.656	70.344	85.324	14.676	32.085	67.915	39.271	60.729	58.097	41.903	47.47	52.53	93.522	6.478
1	K - 10		1.359	111.389	152.843	0.109	112.429	1.051	1.147	368.199	0.329	244.662	0.059	14.045	232.075	0.736	2.365	0.974	0.091	202.163	282.367	235.932	27585.7	60022.8	87608.5	1089	0	100	0	100	1.102	98.898	1.928	98.072	3.765	96.235	38.476	61.524	21.579	78.421	29.385	70.615	45.455	54.545	35.629	64.371	70.34	29.66
1	K - 11		1.289	118.414	140.303	0.083	108.841	1.007	1.083	531.36	0.279	215.463	0.043	18.195	214.307	0.709	3.378	0.99	0.064	197.746	286.573	214.873	25682.3	90874.8	116557	725	0	100	0	100	2.759	97.241	5.103	94.897	9.517	90.483	66.621	33.379	51.448	48.552	57.655	42.345	70.069	29.931	62.345	37.655	88.69	11.31
1	K - 12		1.271	118.601	139.942	0.08	110.049	1.002	1.061	482.993	0.303	265.072	0.039	17.261	264.655	0.702	3.102	0.993	0.051	249.48	285.358	265.079	31557.9	97276.5	128834	574	0	100	0	100	0	100	0	100	0.523	99.477	6.272	93.728	63.24	36.76	68.641	31.359	83.275	16.725	73.868	26.132	12.718	87.282
1	K - 13		1.268	121.178	139.592	0.078	110.067	0.997	1.066	458.869	0.304	226.983	0.041	16.415	227.936	0.709	3.015	0.994	0.057	213.739	289.988	227.894	27673.7	78433.8	106108	777	0	100	0	100	1.416	98.584	2.96	97.04	5.792	94.208	29.987	70.013	60.103	39.897	65.894	34.106	80.824	19.176	71.3	28.7	75.676	24.324
1	K - 14		1.264	117.971	137.289	0.076	108.552	1.026	1.101	484.221	0.302	252.259	0.045	17.261	245.303	0.706	2.942	0.985	0.07	222.356	291.468	247.186	30019.7	93573.9	123594	538	0	100	0	100	1.115	98.885	2.23	97.77	2.974	97.026	18.03	81.97	45.539	54.461	49.814	50.186	59.294	40.706	52.788	47.212	49.814	50.186
1	K - 15		1.378	100.666	153.171	0.117	111.131	1.036	1.099	332.815	0.329	205.256	0.053	13.272	197.99	0.737	2.427	0.983	0.074	180.041	250.818	200.284	20837.9	46358.6	67196.5	1624	0	100	0	100	6.034	93.966	13.177	86.823	33.929	66.071	89.224	10.776	36.761	63.239	43.473	56.527	62.254	37.746	50.431	49.569	96.429	3.571
1	K - 16		1.339	109.053	149.722	0.103	111.774	1.018	1.088	358.234	0.336	276.872	0.05	13.842	271.81	0.727	2.372	0.987	0.068	249.732	266.822	273.5	30510.2	68221.4	98731.6	1247	0	100	0	100	0	100	0.16	99.84	0.481	99.519	4.411	95.589	47.554	52.446	53.809	46.191	68.324	31.676	59.262	40.738	11.227	88.773
1	K - 17		1.321	128.066	152.067	0.095	115.014	1.027	1.137	352.696	0.38	282.63	0.058	12.635	276.175	0.795	1.905	0.98	0.084	242.404	317.243	278.638	36771.2	61994.8	98766.1	668	0	100	0	100	0	100	0.599	99.401	2.395	97.605	7.784	92.216	28.293	71.707	35.329	64.671	52.246	47.754	42.515	57.485	15.569	84.431
1	K - 18		1.346	121.133	152.485	0.101	113.208	1.044	1.155	360.647	0.353	228.405	0.063	12.86	218.517	0.804	1.971	0.973	0.093	188.871	304.683	221.943	28145.6	52679.7	80825.3	723	0	100	0	100	3.596	96.404	5.947	94.053	9.959	90.041	61.272	38.728	19.087	80.913	24.62	75.38	39.557	60.443	29.737	70.263	80.775	19.225
1	K - 19		1.365	107.712	159.016	0.113	116.431	1.036	1.128	276.67	0.406	255.645	0.065	11.172	246.175	0.804	1.796	0.98	0.088	217.993	268.788	249.879	27930.3	41682.6	69612.9	1848	0	100	0	100	1.082	98.918	2.165	97.835	4.221	95.779	16.721	83.279	31.061	68.939	35.931	64.069	51.245	48.755	41.613	58.387	47.403	52.597
1	K - 20		1.388	102.454	157.769	0.123	113.554	1.048	1.135	287.569	0.375	264.544	0.07	11.651	251.742	0.791	1.954	0.976	0.096	221.609	258.659	256.321	27505	46905.9	74410.9	1885	0	100	0	100	1.114	98.886	2.175	97.825	3.66	96.34	12.891	87.109	26.26	73.74	31.512	68.488	46.101	53.899	37.082	62.918	35.279	64.721
1	K - 21		1.365	102.467	153.027	0.113	112.022	1.02	1.086	315.517	0.349	216.501	0.051	12.594	212.133	0.764	2.295	0.986	0.07	195.246	251.456	213.656	22327.1	45453.6	67780.7	1417	0	100	0	100	4.375	95.625	6.422	93.578	9.315	90.685	73.465	26.535	47.212	52.788	55.116	44.884	71.63	28.37	61.962	38.038	91.955	8.045
1	K - 22		1.362	109.213	150.851	0.105	110.689	1.015	1.091	384.099	0.316	257.092	0.053	14.533	253.14	0.731	2.792	0.989	0.079	231.903	266.812	254.429	28303.4	69779.3	98082.7	1311	0	100	0	100	1.373	98.627	2.67	97.33	4.043	95.957	10.221	89.779	37.91	62.09	45.538	54.462	67.658	32.342	53.623	46.377	24.18	75.82
1	K - 23		1.329	119.153	148.437	0.09	111.667	1.022	1.146	451.148	0.299	265.43	0.066	16.496	259.443	0.699	2.858	0.981	0.096	226.2	293.466	261.19	32122.4	86599.4	118722	1024	0	100	0	100	0.488	99.512	2.051	97.949	3.516	96.484	11.035	88.965	16.895	83.105	21.191	78.809	36.719	63.281	25.391	74.609	26.465	73.535
1	K - 24		1.314	113.244	146.716	0.086	111.597	1.021	1.129	456.893	0.283	255.696	0.057	16.422	250.146	0.714	2.946	0.982	0.086	221.402	278.712	251.519	29299.2	86145.8	115445	1023	0	100	0	100	0.587	99.413	1.955	98.045	3.715	96.285	13.294	86.706	21.017	78.983	26.295	73.705	43.891	56.109	32.356	67.644	35.777	64.223
1	L - 1		1.34	117.186	162.347	0.1	121.206	1.049	1.102	319.708	0.384	198.821	0.05	12.261	189.217	0.786	1.989	0.98	0.067	171.523	295.93	192.741	23526.5	38458.3	61984.8	273	0	100	0	100	13.187	86.813	34.066	65.934	60.44	39.56	90.842	9.158	40.293	59.707	46.886	53.114	64.103	35.897	53.846	46.154	96.337	3.663
1	L - 2		1.389	109.113	168.79	0.12	121.402	1.025	1.092	277.044	0.404	205.771	0.052	10.984	200.444	0.818	1.776	0.985	0.07	183.298	269.204	202.528	22719.8	33996.7	56716.5	596	0	100	0	100	8.054	91.946	13.423	86.577	29.698	70.302	84.228	15.772	41.611	58.389	47.987	52.013	65.268	34.732	54.362	45.638	95.47	4.53
1	L - 3		1.378	110.38	163.945	0.116	118.915	1.023	1.091	299.732	0.389	216.075	0.053	11.824	210.932	0.79	1.987	0.986	0.071	193.112	271.766	213.054	24058	40221.9	64279.9	1426	0	100	0	100	3.997	96.003	7.083	92.917	12.272	87.728	72.16	27.84	40.673	59.327	49.088	50.912	66.9	33.1	56.592	43.408	91.304	8.696
1	L - 4		1.404	102.92	164.416	0.129	117.065	1.025	1.077	283.047	0.382	194.768	0.05	11.533	189.793	0.784	2.037	0.987	0.066	176.072	253.84	191.651	20167.5	34656.5	54824	1841	0	100	0.706	99.294	11.841	88.159	26.127	73.873	53.341	46.659	93.59	6.41	52.363	47.637	59.316	40.684	74.579	25.421	66.486	33.514	98.533	1.467
1	L - 5		1.375	110.307	160.581	0.117	116.693	1.071	1.153	350.881	0.339	214.153	0.059	13.063	199.421	0.778	2.189	0.97	0.089	172.33	285.454	204.125	24252.2	48558.2	72810.4	276	0	100	0	100	14.493	85.507	31.159	68.841	49.275	50.725	79.348	20.652	22.101	77.899	26.812	73.188	43.841	56.159	34.783	65.217	87.681	12.319
1	L - 6		1.396	113.636	170.636	0.122	122.189	1.06	1.216	318.836	0.379	298.466	0.077	12.225	282.981	0.79	1.983	0.969	0.12	231.542	290.896	289.149	34834.1	59207.7	94041.8	573	0	100	0	100	0	100	0.175	99.825	0.698	99.302	9.075	90.925	17.277	82.723	21.64	78.36	31.588	68.412	26.003	73.997	23.56	76.44
1	L - 7		1.332	112.457	150.185	0.101	112.712	1.019	1.088	420.646	0.301	237.528	0.049	16.172	232.923	0.715	2.955	0.987	0.068	213.94	275.887	234.315	26945.2	72054.3	98999.5	1054	0	100	0	100	0	100	0.664	99.336	1.708	98.292	22.96	77.04	40.607	59.393	49.336	50.664	67.552	32.448	56.546	43.454	68.975	31.025
1	L - 8		1.374	103.923	154.6	0.119	112.395	1.05	1.113	395.106	0.294	232.277	0.053	15.055	220.897	0.733	2.729	0.977	0.077	198.354	263.017	224.07	24397.8	64619.2	89017	847	0	100	0	100	3.896	96.104	5.313	94.687	9.209	90.791	49.823	50.177	25.974	74.026	34.829	65.171	56.553	43.447	42.739	57.261	83.235	16.765
1	L - 9		1.322	109.516	147.819	0.099	111.764	1.037	1.076	368.476	0.324	214.793	0.042	13.829	206.762	0.748	2.525	0.984	0.055	191.951	273.736	209.227	23796	54252.3	78048.3	998	0	100	0	100	5.11	94.89	8.818	91.182	13.828	86.172	82.665	17.335	54.309	45.691	61.323	38.677	77.956	22.044	68.136	31.864	95.691	4.309
1	L - 10		1.369	110.111	154.238	0.115	112.543	1.057	1.135	373.072	0.32	262.894	0.058	14.173	248.084	0.748	2.401	0.974	0.085	218.457	280.322	252.669	29298.7	65757.4	95056.1	1083	0	100	0	100	1.016	98.984	2.216	97.784	3.693	96.307	12.096	87.904	25.854	74.146	33.149	66.851	51.154	48.846	39.705	60.295	42.844	57.156
1	L - 11		1.278	120.258	139.737	0.08	109.265	0.995	1.052	479.218	0.306	219.702	0.038	17.061	220.787	0.706	3.229	0.995	0.05	209.881	287.441	220.713	26536	80472.8	107009	722	0	100	0	100	2.493	97.507	4.294	95.706	7.618	92.382	39.751	60.249	67.452	32.548	74.377	25.623	88.366	11.634	80.194	19.806	89.335	10.665
1	L - 12		1.28	116.628	138.673	0.081	108.316	1.008	1.057	509.136	0.283	202.569	0.039	17.934	200.957	0.705	3.583	0.993	0.052	190.069	282.33	201.492	23663.1	80572.7	104236	746	0	100	0	100	4.155	95.845	7.105	92.895	16.89	83.11	89.142	10.858	64.879	35.121	71.716	28.284	85.121	14.879	76.676	23.324	98.928	1.072
1	L - 13		1.28	113.806	137.723	0.082	107.543	1.014	1.087	509.314	0.29	220.915	0.044	17.766	217.702	0.722	3.14	0.988	0.065	200.094	277.488	218.555	25340.1	89037.9	114378	536	0	100	0	100	1.493	98.507	4.104	95.896	7.463	92.537	61.381	38.619	48.321	51.679	53.545	46.455	66.045	33.955	57.836	42.164	85.634	14.366
1	L - 14		1.302	114.872	141.392	0.09	108.564	1.002	1.055	455.864	0.289	193.205	0.038	16.591	192.982	0.701	3.305	0.993	0.05	182.958	276.023	193.201	22263.8	66448	88711.9	628	0	100	0	100	4.777	95.223	11.306	88.694	36.624	63.376	97.611	2.389	69.586	30.414	77.07	22.93	90.605	9.395	82.484	17.516	99.363	0.637
1	L - 15		1.385	102.718	156.483	0.124	112.928	1.01	1.07	296.171	0.367	262.163	0.049	11.95	260.234	0.765	2.065	0.989	0.064	243.043	249.433	261.072	27135.1	50526.4	77661.4	1632	0	100	0	100	0	100	0.49	99.51	1.9	98.1	8.395	91.605	55.147	44.853	63.603	36.397	79.35	20.65	70.221	29.779	18.382	81.618
1	L - 16		1.395	102.438	157.44	0.125	112.782	1.024	1.092	312.44	0.352	266.314	0.05	12.452	259.813	0.765	2.167	0.985	0.07	237.678	252.681	262.006	27624.6	55140.2	82764.9	1463	0	100	0	100	0.82	99.18	2.324	97.676	3.418	96.582	9.638	90.362	46.411	53.589	52.837	47.163	66.781	33.219	58.237	41.763	20.643	79.357
1	L - 17		1.348	134.538	156.476	0.102	115.979	1.044	1.181	387.939	0.365	305.033	0.069	13.278	291.473	0.802	1.901	0.971	0.102	246.515	338.46	296.371	41886.9	74966.7	116854	541	0	100	0	100	0	100	0.37	99.63	0.924	99.076	3.882	96.118	20.148	79.852	26.433	73.567	39.741	60.259	32.348	67.652	8.872	91.128
1	L - 18		1.342	136.298	157.878	0.1	117.452	1.049	1.182	370.287	0.384	297.851	0.068	12.938	282.871	0.809	1.82	0.971	0.1	238.914	344.935	288.281	41621	67867.6	109489	569	0	100	0	100	0.176	99.824	1.23	98.77	1.757	98.243	8.26	91.74	16.169	83.831	22.496	77.504	34.974	65.026	27.241	72.759	14.763	85.237
1	L - 19		1.354	102.572	153.199	0.112	113.091	1.04	1.099	297.503	0.364	251.311	0.049	11.902	241.212	0.773	1.98	0.983	0.07	219.193	257.095	244.652	26042.4	47472.9	73515.3	1602	0	100	0	100	0.437	99.563	1.498	98.502	3.683	96.317	17.728	82.272	43.945	56.055	49.75	50.25	63.983	36.017	54.931	45.069	55.618	44.382
1	L - 20		1.395	99.259	160.825	0.129	115.265	1.049	1.137	269.596	0.387	244.072	0.065	10.966	233.257	0.809	1.779	0.975	0.091	204.568	250.632	237.446	24522.5	40945	65467.5	1780	0	100	0	100	1.011	98.989	2.416	97.584	4.719	95.281	40.393	59.607	31.854	68.146	36.348	63.652	49.382	50.618	40.899	59.101	66.573	33.427
1	L - 21		1.333	114.748	152.549	0.098	114.429	1.009	1.072	358.784	0.349	262.981	0.044	13.844	260.513	0.732	2.5	0.992	0.06	242.884	278.571	261.447	30444	63762.8	94206.8	1371	0	100	0	100	0	100	0	100	0.219	99.781	6.127	93.873	54.194	45.806	62.217	37.783	77.024	22.976	68.417	31.583	14.661	85.339
1	L - 22		1.325	120.36	147.311	0.09	111.123	1.015	1.1	460.106	0.297	260.757	0.051	17.038	257.331	0.679	3.047	0.988	0.072	233.584	294.072	258.387	31808.3	88147.8	119956	949	0	100	0	100	0.738	99.262	1.686	98.314	3.477	96.523	10.011	89.989	37.619	62.381	44.362	55.638	63.224	36.776	51.106	48.894	20.443	79.557
1	L - 23		1.344	114.913	151.785	0.094	112.901	1.024	1.156	433.935	0.299	260.126	0.065	15.593	253.668	0.73	2.708	0.981	0.099	219.305	283.355	255.59	30337.2	80872.4	111210	937	0	100	0	100	0.32	99.68	1.174	98.826	2.348	97.652	11.526	88.474	13.874	86.126	18.57	81.43	33.938	66.062	23.693	76.307	36.179	63.821
1	L - 24		1.295	112.41	145.059	0.08	111.921	1.018	1.115	479.76	0.273	266.055	0.052	17.255	260.951	0.709	3.129	0.984	0.076	233.871	275.461	262.26	30196.1	95637	125833	801	0	100	0	100	0.25	99.75	0.499	99.501	1.748	98.252	6.492	93.508	26.592	73.408	33.583	66.417	53.683	46.317	40.949	59.051	20.599	79.401
1	M - 1		1.323	122.446	153.752	0.089	116.165	1.004	1.076	435.628	0.311	225.969	0.042	15.799	225.211	0.71	2.854	0.991	0.058	209.132	296.072	225.506	27865.7	70950.3	98816	901	0	100	0	100	1.443	98.557	2.664	97.336	5.993	94.007	39.068	60.932	51.72	48.28	60.488	39.512	78.357	21.643	67.592	32.408	81.798	18.202
1	M - 2		1.345	116.749	154.745	0.098	114.974	1.014	1.082	424.92	0.303	195.83	0.048	15.623	193.058	0.714	2.834	0.988	0.062	178.629	284.805	193.888	23004.7	59836.7	82841.4	926	0	100	0.54	99.46	7.667	92.333	15.767	84.233	36.933	63.067	95.68	4.32	37.581	62.419	47.516	52.484	72.786	27.214	56.479	43.521	99.568	0.432
1	M - 3		1.369	113.468	156.395	0.107	114.23	1.016	1.086	391.793	0.319	205.991	0.049	14.893	202.687	0.716	2.726	0.989	0.067	186.527	277.203	203.711	23509.7	56798.1	80307.8	1331	0	100	0	100	3.606	96.394	8.34	91.66	17.956	82.044	88.204	11.796	35.612	64.388	45.53	54.47	68.745	31.255	55.297	44.703	98.197	1.803
1	M - 4		1.352	117.423	154.766	0.103	114.453	1.021	1.099	392.091	0.333	237.138	0.054	15.148	231.788	0.723	2.685	0.986	0.075	210.508	288.858	233.464	28099.8	64862.4	92962.1	1317	0	100	0	100	5.087	94.913	6.91	93.09	8.352	91.648	28.55	71.45	42.369	57.631	48.368	51.632	64.996	35.004	55.201	44.799	66.059	33.941
1	M - 5		1.27	86.694	203.17	0.097	163.105	1.047	1.083	394.547	0.306	229.823	0.046	14.205	220.452	0.734	3.222	0.976	0.065	204.015	217.55	223.582	19665	71389.2	91054.1	18	0	100	0	100	0	100	11.111	88.889	27.778	72.222	55.556	44.444	33.333	66.667	33.333	66.667	55.556	44.444	33.333	66.667	66.667	33.333
1	M - 6		1.405	97.119	169.49	0.138	120.754	1.037	1.109	290.197	0.352	204.123	0.057	11.645	196.326	0.789	2.001	0.981	0.08	176.801	242.436	198.994	20105.2	38244.3	58349.5	1318	0	100	0.076	99.924	11.684	88.316	25.266	74.734	50.379	49.621	84.143	15.857	33.232	66.768	40.592	59.408	57.36	42.64	46.434	53.566	91.806	8.194
1	M - 7		1.385	101.675	152.079	0.124	109.707	1.12	1.103	292.794	0.349	229.567	0.056	11.322	202.988	0.907	2.038	0.959	0.072	183.604	272.867	211.539	23165.7	39273.6	62439.4	10	0	100	0	100	0	100	0	100	30	70	80	20	40	60	50	50	80	20	70	30	90	10
1	M - 8		1.407	103.23	178.872	0.134	128.044	1.037	1.133	285.978	0.379	217.407	0.065	11.46	209.618	0.791	1.905	0.98	0.092	185.063	257.36	212.501	22802.4	38718.1	61520.5	1245	0	100	0	100	5.462	94.538	13.735	86.265	30.602	69.398	71.566	28.434	21.044	78.956	25.944	74.056	42.57	57.43	31.888	68.112	84.98	15.02
1	M - 9		1.359	122.107	159.057	0.11	116.965	1.032	1.111	319.217	0.397	287.254	0.057	11.951	281.132	0.807	1.843	0.979	0.076	251.854	304.041	284.583	35766.6	56959.1	92725.7	674	0	100	0	100	0	100	0	100	1.039	98.961	7.122	92.878	33.68	66.32	40.653	59.347	59.644	40.356	48.22	51.78	14.837	85.163
1	M - 10		1.377	110.168	152.518	0.118	110.695	1.079	1.161	357.284	0.331	223.648	0.063	12.945	206.434	0.808	2.013	0.964	0.095	177.457	287.538	212.206	25164.3	51791.8	76956.1	309	0	100	0	100	5.825	94.175	12.945	87.055	32.039	67.961	74.757	25.243	16.828	83.172	24.595	75.405	37.54	62.46	31.068	68.932	88.026	11.974
1	M - 11		1.377	112.261	155.014	0.12	112.505	1.052	1.136	333.009	0.35	236.522	0.065	12.106	224.44	0.821	1.839	0.969	0.087	197.382	284.591	228.697	26853.9	49907.1	76761	483	0	100	0	100	3.313	96.687	4.969	95.031	7.867	92.133	43.064	56.936	17.184	82.816	22.36	77.64	41.822	58.178	27.743	72.257	77.019	22.981
1	M - 12		1.377	109.523	156.548	0.117	113.612	1.077	1.214	313.835	0.364	328.446	0.077	11.506	303.025	0.843	1.617	0.958	0.115	248.988	284.508	311.886	36495	62697.9	99192.9	399	0	100	0	100	0	100	0	100	0	100	2.757	97.243	13.784	86.216	16.291	83.709	29.073	70.927	20.551	79.449	7.018	92.982
1	M - 13		1.375	111.821	156.367	0.115	113.586	1.035	1.128	328.983	0.362	294.53	0.06	12.289	283.647	0.791	1.924	0.977	0.083	251.23	279.231	287.48	33527	62476.6	96003.6	641	0	100	0	100	0.468	99.532	1.092	98.908	2.808	97.192	8.268	91.732	31.513	68.487	37.754	62.246	52.106	47.894	42.902	57.098	12.48	87.52
1	M - 14		1.362	112.027	151.61	0.113	111.248	1.117	1.229	335.908	0.359	336.671	0.074	12.439	297.783	0.81	1.777	0.954	0.121	241.82	302.114	310.436	38406.8	68766.1	107173	285	0	100	0	100	0	100	0	100	0.702	99.298	2.807	97.193	26.667	73.333	31.228	68.772	38.246	61.754	32.982	67.018	10.175	89.825
1	M - 15		1.331	111.284	147.539	0.098	110.797	1.025	1.103	372.22	0.336	232.871	0.048	14.11	226.679	0.752	2.434	0.984	0.072	205.196	274.418	228.688	26097.1	59898.3	85995.5	1101	0	100	0	100	2.452	97.548	4.178	95.822	7.448	92.552	42.416	57.584	42.234	57.766	48.592	51.408	64.487	35.513	54.496	45.504	75.114	24.886
1	M - 16		1.345	105.421	147.918	0.106	109.916	1.006	1.049	315.742	0.355	170.675	0.041	12.412	169.489	0.769	2.314	0.992	0.051	161.469	254.767	169.916	18079.9	36022.4	54102.3	1184	0	100	1.351	98.649	47.466	52.534	84.206	15.794	96.537	3.463	99.916	0.084	71.453	28.547	79.139	20.861	90.794	9.206	84.882	15.118	99.916	0.084
1	M - 17		1.361	106.032	152.486	0.115	112.003	1.022	1.095	317.286	0.352	223.001	0.054	12.125	217.987	0.801	2.008	0.982	0.076	199.044	260.57	219.832	23783.7	46254.2	70037.9	1082	0	100	0	100	1.756	98.244	3.974	96.026	7.763	92.237	59.519	40.481	39.464	60.536	49.538	50.462	67.745	32.255	57.116	42.884	89.094	10.906
1	M - 18		1.361	106.745	152.779	0.116	112.185	1.039	1.144	332.236	0.345	225.342	0.064	12.527	216.865	0.79	1.984	0.973	0.097	189.227	267.304	219.938	24353.6	49840.5	74194.1	1200	0	100	0	100	2.667	97.333	5.333	94.667	10.583	89.417	65.583	34.417	27.833	72.167	33.5	66.5	49.25	50.75	39.667	60.333	84.083	15.917
1	M - 19		1.254	127.94	133.185	0.064	106.241	1.022	1.09	587.533	0.276	189.867	0.044	22.067	186.133	0.646	4.107	0.989	0.07	170.445	314.38	186.919	24527	89210.9	113738	674	0	100	0	100	15.875	84.125	48.665	51.335	72.849	27.151	92.878	7.122	58.605	41.395	63.205	36.795	73.739	26.261	67.953	32.047	96.291	3.709
1	M - 20		1.259	127.392	135.323	0.065	107.446	1.013	1.064	575.33	0.274	207.888	0.04	21.533	205.037	0.632	4.085	0.991	0.054	192.617	310.621	205.814	26661.2	93166.1	119827	586	0	100	0	100	2.901	97.099	7.338	92.662	13.823	86.177	87.201	12.799	66.212	33.788	73.208	26.792	83.276	16.724	77.304	22.696	95.051	4.949
1	M - 21		1.356	100.888	155.463	0.11	114.575	1.01	1.07	279.552	0.383	229.573	0.047	11.514	227.824	0.783	2.084	0.992	0.064	212.588	245.188	228.56	23400.6	41206.1	64606.8	2081	0	100	0	100	0.961	99.039	3.172	96.828	6.199	93.801	35.127	64.873	62.999	37.001	67.948	32.052	79.385	20.615	72.705	27.295	77.799	22.201
1	M - 22		1.362	103.788	155.483	0.112	114.067	1.017	1.086	288.4	0.38	256.204	0.051	11.748	252.289	0.776	2.056	0.989	0.068	232.108	254.375	253.863	26936.6	46958.7	73895.3	1847	0	100	0	100	0	100	0.596	99.404	2.166	97.834	11.37	88.63	53.005	46.995	59.448	40.552	73.146	26.854	64.537	35.463	30.049	69.951
1	M - 23		1.298	114.925	146.809	0.083	113.063	1.004	1.082	386.816	0.328	219.621	0.048	14.713	218.738	0.714	2.71	0.991	0.066	202.188	277.747	219.063	25500.5	60222.9	85723.4	1235	0	100	0	100	3.644	96.356	5.911	94.089	9.231	90.769	54.98	45.02	47.611	52.389	55.304	44.696	72.794	27.206	61.377	38.623	85.668	14.332
1	M - 24		1.308	107.902	145.284	0.087	110.992	1.007	1.073	371.302	0.323	189.844	0.045	14.165	188.669	0.734	2.722	0.991	0.062	175.672	261.434	189.1	20678.3	50248.2	70926.5	1300	0	100	0	100	10.846	89.154	24.462	75.538	54.692	45.308	96.538	3.462	53.538	46.462	61.462	38.538	78.538	21.462	68.692	31.308	99.385	0.615
1	N - 1		1.282	120.21	149.213	0.082	116.353	0.998	1.048	387.079	0.331	175.016	0.039	14.365	175.388	0.734	2.758	0.995	0.048	167.298	288.365	175.316	21128.9	47249.3	68378.3	950	0	100	0.105	99.895	26.947	73.053	67.053	32.947	92.421	7.579	99.684	0.316	72.842	27.158	79.368	20.632	91.789	8.211	84.947	15.053	100	0
1	N - 2		1.338	116.641	153.776	0.093	114.873	1.013	1.093	459.596	0.286	195.621	0.048	16.948	193.376	0.693	3.17	0.989	0.066	176.699	284.244	193.98	22939.8	66972.5	89912.3	928	0	100	0.108	99.892	7.328	92.672	16.272	83.728	41.595	58.405	95.474	4.526	32.22	67.78	44.073	55.927	67.996	32.004	52.802	47.198	98.707	1.293
1	N - 3		1.343	111.411	155.038	0.097	115.454	1.04	1.104	409.447	0.307	233.975	0.047	15.439	226.53	0.701	2.748	0.984	0.067	204.45	279.096	228.908	26300.4	68304.2	94604.6	1336	0	100	0	100	0.299	99.701	1.123	98.877	3.967	96.033	44.386	55.614	31.138	68.862	40.719	59.281	63.772	36.228	49.925	50.075	82.26	17.74
1	N - 4		1.341	109.036	154.041	0.1	114.871	1.013	1.082	388.361	0.31	206.247	0.048	14.728	203.587	0.72	2.743	0.989	0.064	188.102	265.402	204.417	22588.4	57332.3	79920.7	1364	0	100	0	100	3.666	96.334	7.845	92.155	17.009	82.991	85.924	14.076	38.93	61.07	48.754	51.246	71.994	28.006	58.798	41.202	98.314	1.686
1	N - 5		1.421	100.293	168.089	0.14	118.243	1.049	1.139	287.656	0.366	253.052	0.062	11.56	241.29	0.789	1.932	0.977	0.088	211.159	253.571	245.413	25756.6	45429.7	71186.3	1285	0	100	0	100	1.479	98.521	2.179	97.821	4.358	95.642	26.537	73.463	27.393	72.607	33.541	66.459	48.405	51.595	38.911	61.089	58.988	41.012
1	N - 6		1.362	107.15	188.234	0.122	139.103	1.027	1.123	311.029	0.37	279.538	0.06	11.896	272.072	0.792	1.971	0.983	0.086	241.97	264.877	274.822	30423.4	56593.1	87016.5	884	0	100	0	100	0.792	99.208	1.697	98.303	2.602	97.398	5.769	94.231	26.584	73.416	31.9	68.1	48.529	51.471	37.896	62.104	19.91	80.09
1	N - 7		1.4	107.759	164.71	0.122	117.635	1.05	1.144	305.342	0.371	227.992	0.063	12.111	216.649	0.765	1.982	0.979	0.09	189.269	272.964	220.762	25008.2	43220.2	68228.3	1523	0	100	0	100	2.298	97.702	4.99	95.01	12.016	87.984	62.049	37.951	22.784	77.216	28.431	71.569	42.285	57.715	33.158	66.842	83.519	16.481
1	N - 8		1.389	119.202	170.808	0.122	122.966	1.035	1.115	313.45	0.392	208.843	0.059	12.02	201.447	0.785	1.952	0.983	0.08	180.434	296.577	204.174	25167.1	39374.8	64541.9	563	0	100	0	100	6.039	93.961	15.631	84.369	35.879	64.121	81.705	18.295	30.728	69.272	37.123	62.877	53.641	46.359	43.872	56.128	92.895	7.105
1	N - 9		1.344	110.871	149.349	0.108	111.046	1.04	1.12	343.332	0.339	186.312	0.06	12.332	179.209	0.824	1.9	0.973	0.084	159.931	277.464	181.669	20911.1	42327.8	63238.9	245	0	100	0.408	99.592	29.796	70.204	55.918	44.082	77.143	22.857	97.551	2.449	23.673	76.327	28.571	71.429	48.98	51.02	36.327	63.673	99.184	0.816
1	N - 10		1.355	103.806	147.587	0.11	108.886	1.075	1.145	352.264	0.314	217.721	0.055	12.953	201.717	0.801	2.041	0.967	0.084	175.923	268.916	206.543	22991.7	51129.8	74121.6	391	0	100	0	100	8.44	91.56	15.857	84.143	36.061	63.939	79.028	20.972	20.972	79.028	28.389	71.611	47.57	52.43	36.317	63.683	90.793	9.207
1	N - 11		1.36	100.606	151.131	0.113	111.073	1.079	1.187	318.602	0.338	254.812	0.069	11.859	234.813	0.842	1.803	0.957	0.106	197.409	261.477	241.214	25962.8	51751.4	77714.2	289	0	100	0	100	2.422	97.578	3.806	96.194	7.612	92.388	38.754	61.246	12.803	87.197	17.647	82.353	27.682	72.318	20.415	79.585	65.052	34.948
1	N - 12		1.352	109.411	149.169	0.102	110.324	1.028	1.103	410.406	0.296	230.332	0.047	15.443	225.277	0.708	2.838	0.985	0.07	203.618	270.458	226.865	25402.5	68582.4	93984.9	1054	0	100	0	100	0.854	99.146	2.467	97.533	4.554	95.446	45.636	54.364	33.302	66.698	42.03	57.97	66.129	33.871	52.372	47.628	82.732	17.268
1	N - 13		1.36	117.84	154.669	0.109	113.668	1.046	1.135	336.302	0.368	314.096	0.061	12.38	299.525	0.806	1.887	0.975	0.085	263.752	297.4	304.61	37683.6	66129.6	103813	492	0	100	0	100	0	100	0.203	99.797	0.61	99.39	3.659	96.341	24.593	75.407	30.285	69.715	49.593	50.407	38.415	61.585	7.114	92.886
1	N - 14		1.377	109.431	153.441	0.116	111.372	1.1	1.214	318.239	0.364	315.14	0.077	12.044	285.061	0.795	1.859	0.959	0.122	233.728	291.979	295.811	35784.5	61279.3	97063.8	472	0	100	0	100	2.331	97.669	3.178	96.822	4.025	95.975	7.627	92.373	27.542	72.458	29.873	70.127	39.831	60.169	32.839	67.161	19.068	80.932
1	N - 15		1.314	119.342	148.172	0.09	112.727	1.016	1.094	389.383	0.341	277.858	0.045	14.47	273.395	0.732	2.401	0.988	0.064	249.939	291.513	274.847	33449.5	74369.2	107819	1018	0	100	0	100	0	100	0.196	99.804	0.786	99.214	4.813	95.187	40.373	59.627	47.544	52.456	66.601	33.399	54.322	45.678	12.181	87.819
1	N - 16		1.341	109.339	151.346	0.1	112.844	1.012	1.081	379.508	0.324	221.512	0.046	14.595	219.819	0.725	2.744	0.991	0.065	203.075	266.31	220.513	24433.5	59845	84278.5	1080	0	100	0	100	2.87	97.13	5.278	94.722	9.259	90.741	51.852	48.148	49.444	50.556	58.611	41.389	75.833	24.167	65.37	34.63	88.611	11.389
1	N - 17		1.333	113.038	151.444	0.102	113.541	1.008	1.07	334.313	0.357	249.734	0.045	12.574	248.294	0.785	2.169	0.989	0.061	232.006	273.554	248.963	28393	55041.7	83434.6	1042	0	100	0	100	0.672	99.328	2.111	97.889	4.607	95.393	12.476	87.524	57.965	42.035	65.643	34.357	79.175	20.825	70.154	29.846	31.094	68.906
1	N - 18		1.324	114.949	149.383	0.095	112.707	1.014	1.105	367.679	0.341	211.687	0.053	13.548	208.978	0.759	2.281	0.984	0.076	188.868	280.674	210.088	24647.5	53300.3	77947.7	988	0	100	0	100	4.352	95.648	8.097	91.903	14.575	85.425	75.405	24.595	35.931	64.069	42.915	57.085	60.121	39.879	49.393	50.607	92.915	7.085
1	N - 19		1.271	131.511	138.752	0.07	109.141	0.999	1.05	538.542	0.29	243.109	0.037	19.776	243.538	0.651	3.911	0.996	0.049	231.844	315.903	243.557	32169.3	100747	132916	624	0	100	0	100	0.801	99.199	2.083	97.917	3.526	96.474	15.865	84.135	71.635	28.365	78.846	21.154	88.301	11.699	83.173	16.827	35.096	64.904
1	N - 20		1.253	128.067	137.582	0.066	109.79	1.003	1.052	528.778	0.297	239.213	0.038	19.907	238.6	0.651	3.832	0.995	0.05	226.742	308.497	238.777	30749.4	97259.4	128009	611	0	100	0	100	0.327	99.673	1.146	98.854	1.964	98.036	14.403	85.597	70.213	29.787	76.268	23.732	88.052	11.948	81.015	18.985	50.736	49.264
1	N - 21		1.364	100.025	155.215	0.114	113.702	1.016	1.068	280.233	0.379	232.936	0.046	11.533	228.943	0.778	2.102	0.99	0.06	213.925	244.616	230.493	23474.5	41627.9	65102.4	2041	0	100	0	100	1.519	98.481	2.401	97.599	4.41	95.59	32.092	67.908	63.302	36.698	68.986	31.014	80.647	19.353	73.493	26.507	78.197	21.803
1	N - 22		1.338	108.334	151.028	0.099	112.839	1.01	1.064	311.444	0.372	205.512	0.044	12.386	203.488	0.76	2.268	0.992	0.056	191.066	263.228	204.378	22439.8	41667.7	64107.4	1807	0	100	0	100	4.538	95.462	8.799	91.201	16.381	83.619	86.331	13.669	63.475	36.525	70.725	29.275	83.509	16.491	75.484	24.516	96.901	3.099
1	N - 23		1.292	108.994	143.426	0.083	110.977	1.004	1.071	368.882	0.329	176.197	0.045	14.113	175.443	0.73	2.703	0.992	0.059	163.776	263.337	175.739	19390	46197.9	65587.9	1111	0.54	99.46	2.34	97.66	29.613	70.387	65.077	34.923	85.959	14.041	99.37	0.63	53.555	46.445	62.466	37.534	79.028	20.972	69.487	30.513	99.64	0.36
1	N - 24		1.289	115.999	143.923	0.08	111.615	1.008	1.086	412.054	0.316	228.031	0.046	15.361	227.077	0.72	2.901	0.99	0.067	208.73	281.495	227.444	26757.1	68507.4	95264.5	1037	0	100	0	100	1.446	98.554	3.954	96.046	7.425	92.575	43.202	56.798	55.256	44.744	61.041	38.959	74.831	25.169	66.924	33.076	77.531	22.469
1	O - 1		1.358	116.384	163.045	0.102	120.097	1.023	1.087	353.523	0.352	206.243	0.045	13.626	201.847	0.731	2.4	0.988	0.061	185.556	286.842	203.437	24249.9	48216.4	72466.3	1481	0	100	0	100	3.511	96.489	7.495	92.505	20.999	79.001	88.116	11.884	41.458	58.542	51.654	48.346	72.451	27.549	59.757	40.243	96.962	3.038
1	O - 2		1.376	115.735	166.098	0.11	120.63	1.013	1.067	306.755	0.394	197.159	0.045	12.05	194.796	0.778	2.129	0.991	0.057	182.482	281.842	195.779	23022.6	37582.9	60605.5	1809	0	100	0	100	5.86	94.14	14.428	85.572	36.153	63.847	94.362	5.638	58.706	41.294	67.938	32.062	83.085	16.915	74.793	25.207	99.005	0.995
1	O - 3		1.353	120.565	162.046	0.1	119.804	1.027	1.156	373.524	0.353	281.049	0.069	14.047	273.418	0.753	2.25	0.982	0.098	236.284	298.675	276.059	34316.9	69417.3	103734	990	0	100	0	100	0	100	0.202	99.798	0.404	99.596	2.323	97.677	14.04	85.96	18.081	81.919	33.939	66.061	23.737	76.263	13.535	86.465
1	O - 4		1.351	113.875	155.337	0.099	114.963	1.02	1.125	378.207	0.329	239.65	0.059	14.431	234.54	0.73	2.512	0.985	0.088	208.001	279.648	236.039	27531.2	63016.3	90547.6	1258	0	100	0.079	99.921	5.167	94.833	6.916	93.084	8.108	91.892	28.696	71.304	29.571	70.429	36.089	63.911	51.192	48.808	40.302	59.698	58.585	41.415
1	O - 5		1.378	123.115	166.737	0.108	121.096	1.038	1.129	322.633	0.396	218.807	0.057	12.09	210.786	0.799	1.955	0.98	0.081	185.992	308.07	213.917	27402	42348.4	69750.4	510	0	100	0	100	6.078	93.922	9.608	90.392	20	80	71.373	28.627	29.216	70.784	37.255	62.745	56.471	43.529	45.49	54.51	85.294	14.706
1	O - 6		1.38	114.743	158.319	0.108	114.579	1.035	1.095	314.242	0.38	188.82	0.05	11.916	182.186	0.801	1.974	0.981	0.067	166.125	285.798	184.645	21891.2	36686.4	58577.6	559	0	100	0	100	19.678	80.322	50.805	49.195	74.955	25.045	94.275	5.725	38.819	61.181	49.374	50.626	70.662	29.338	60.286	39.714	98.032	1.968
1	O - 7		1.346	119.056	156.001	0.1	115.794	1.02	1.107	339.154	0.375	233.096	0.054	13.068	228.454	0.744	2.159	0.986	0.075	206.186	292.486	230.174	28109.6	50692.2	78801.8	1181	0	100	0	100	2.54	97.46	4.488	95.512	7.705	92.295	34.632	65.368	35.309	64.691	41.744	58.256	60.203	39.797	49.111	50.889	73.412	26.588
1	O - 8		1.322	118.298	151.001	0.094	114.106	1.025	1.099	343.107	0.369	256.559	0.05	13.281	250.058	0.75	2.213	0.986	0.071	227.238	291.541	252.282	30786	56727.5	87513.5	1062	0	100	0	100	0.565	99.435	2.166	97.834	3.672	96.328	12.618	87.382	43.409	56.591	50.847	49.153	64.595	35.405	56.121	43.879	32.674	67.326
1	O - 9		1.365	120.202	161.88	0.103	118.568	1.026	1.103	323.065	0.393	273.418	0.052	12.433	266.34	0.774	2.004	0.986	0.071	241.247	296.702	269.077	33202.4	54376.9	87579.3	863	0	100	0	100	0.232	99.768	0.927	99.073	1.506	98.494	6.025	93.975	36.385	63.615	44.612	55.388	62.804	37.196	51.796	48.204	13.905	86.095
1	O - 10		1.384	111.104	160.842	0.113	116.232	1.033	1.103	319.753	0.365	240.55	0.051	12.239	232.469	0.782	2.068	0.983	0.072	210.548	276.531	235.304	27071.5	48919.5	75991	569	0	100	0	100	2.812	97.188	5.097	94.903	7.733	92.267	28.822	71.178	40.773	59.227	50.967	49.033	66.081	33.919	57.821	42.179	69.772	30.228
1	O - 11		1.376	102.211	154.048	0.112	111.917	1.02	1.095	331.086	0.333	222.661	0.053	13.157	218.098	0.744	2.427	0.987	0.073	198.972	250.835	219.58	22976.4	50617.3	73593.7	1732	0	100	0	100	4.042	95.958	5.774	94.226	9.411	90.589	56.813	43.187	39.723	60.277	47.633	52.367	65.473	34.527	53.984	46.016	86.49	13.51
1	O - 12		1.35	108.848	150.321	0.1	111.279	1.012	1.096	351.894	0.337	213.91	0.051	13.797	212.71	0.737	2.511	0.989	0.071	193.322	265.25	213.464	23530.5	53000.8	76531.3	1570	0	100	0	100	4.586	95.414	7.516	92.484	12.548	87.452	72.548	27.452	37.516	62.484	46.752	53.248	67.134	32.866	54.841	45.159	91.975	8.025
1	O - 13		1.275	129.802	139.801	0.072	109.665	0.993	1.071	496.429	0.302	281.423	0.04	17.928	284.279	0.678	3.294	0.995	0.056	265.403	310.062	283.584	36791.8	104439	141231	958	0	100	0	100	0	100	0	100	0	100	3.967	96.033	58.038	41.962	65.344	34.656	81.211	18.789	72.651	27.349	8.977	91.023
1	O - 14		1.25	131.761	137.665	0.065	110.183	0.986	1.058	500.571	0.306	258.973	0.039	18.339	262.922	0.656	3.306	0.999	0.053	248.49	312.297	261.898	34359.5	98053	132413	952	0	100	0	100	0	100	0.21	99.79	1.155	98.845	6.513	93.487	62.92	37.08	70.798	29.202	84.979	15.021	77.311	22.689	15.546	84.454
1	O - 15		1.267	113.487	139.002	0.072	109.736	0.999	1.067	391.652	0.318	171.737	0.042	14.978	171.916	0.688	2.793	0.996	0.057	161.092	272.25	171.874	19544.4	48227.4	67771.8	1757	0	100	0	100	46.557	53.443	77.575	22.425	91.349	8.651	99.715	0.285	54.013	45.987	62.891	37.109	81.275	18.725	70.233	29.767	99.943	0.057
1	O - 16		1.34	103.099	151.416	0.102	112.98	1.005	1.057	295.893	0.367	261.084	0.041	12.042	259.792	0.76	2.161	0.994	0.054	245.754	248.63	260.204	26963.3	50106	77069.3	1886	0	100	0	100	0.159	99.841	1.22	98.78	2.068	97.932	8.324	91.676	65.27	34.73	72.481	27.519	83.669	16.331	76.988	23.012	17.391	82.609
1	O - 17		1.348	116.552	169.643	0.107	126.656	1.06	1.174	363.607	0.357	226.717	0.061	13.076	213.277	0.791	2.107	0.974	0.098	182.034	296.47	217.616	26649.2	54084.1	80733.3	169	0	100	0	100	10.651	89.349	27.219	72.781	42.604	57.396	63.314	36.686	22.485	77.515	30.769	69.231	46.154	53.846	36.095	63.905	75.148	24.852
1	O - 18		1.379	107.146	171.144	0.113	124.694	1.032	1.142	362.455	0.346	285.274	0.058	13.859	276.406	0.769	2.286	0.982	0.091	241.43	266.197	279.49	31015.7	70264.5	101280	250	0	100	0	100	0.4	99.6	0.8	99.2	2	98	10.4	89.6	31.2	68.8	38.8	61.2	50.8	49.2	44.4	55.6	30.8	69.2
1	O - 19		1.303	123.868	145.456	0.089	111.586	1.056	1.149	443.683	0.315	282.931	0.055	15.925	266.121	0.758	2.49	0.972	0.087	231.185	315.422	270.843	35671.2	86463.6	122135	525	0	100	0	100	0.952	99.048	1.905	98.095	2.667	97.333	8.762	91.238	30.476	69.524	36.762	63.238	50.095	49.905	41.714	58.286	24.571	75.429
1	O - 20		1.315	123.072	147.154	0.092	111.842	1.052	1.163	448.724	0.307	269.53	0.06	15.727	254.993	0.754	2.441	0.969	0.094	218.807	311.995	259.425	33683.3	83782.5	117466	542	0	100	0	100	1.476	98.524	2.214	97.786	3.69	96.31	14.76	85.24	22.14	77.86	27.306	72.694	39.668	60.332	32.288	67.712	35.055	64.945
1	O - 21		1.296	119.157	143.337	0.09	110.544	1.061	1.222	515.667	0.26	241.347	0.06	16.972	226.545	0.744	2.381	0.961	0.109	184.951	304.345	230.403	29140.8	90492.1	119633	463	0	100	0	100	3.888	96.112	5.832	94.168	12.959	87.041	53.132	46.868	11.663	88.337	16.199	83.801	27.646	72.354	20.302	79.698	72.354	27.646
1	O - 22		1.292	127.2	144.453	0.086	111.746	1.039	1.184	487.662	0.292	284.871	0.059	16.636	273.681	0.764	2.513	0.968	0.1	230.71	317.668	277.04	36541.1	99581	136122	450	0	100	0	100	0	100	0.222	99.778	1.111	98.889	7.111	92.889	24.889	75.111	30.667	69.333	42	58	34.889	65.111	20	80
1	O - 23		1.289	114.193	143.379	0.08	111.164	1.02	1.075	407.862	0.309	195.205	0.043	15.47	191.316	0.698	3.002	0.988	0.059	177.817	280.501	192.498	22514	56727.4	79241.4	1053	0	100	0	100	9.402	90.598	20.893	79.107	50.807	49.193	93.162	6.838	53.466	46.534	60.494	39.506	76.353	23.647	67.426	32.574	98.006	1.994
1	O - 24		1.281	123.75	139.255	0.074	108.663	1.025	1.075	496.113	0.289	201.662	0.041	18.12	196.481	0.689	3.503	0.988	0.059	182.619	305.571	197.762	25249.3	74284.5	99533.8	732	0	100	0	100	6.148	93.852	12.158	87.842	32.24	67.76	92.213	7.787	55.191	44.809	62.705	37.295	76.639	23.361	68.443	31.557	97.268	2.732
1	P - 1		1.334	125.611	157.924	0.092	118.37	1.007	1.075	398.998	0.342	225.584	0.044	14.684	223.83	0.726	2.656	0.992	0.058	208.041	304.4	224.44	28576.1	61423.6	89999.7	1215	0	100	0	100	0.823	99.177	2.305	97.695	4.115	95.885	42.305	57.695	51.687	48.313	60.576	39.424	78.848	21.152	68.889	31.111	84.362	15.638
1	P - 2		1.34	117.172	161.366	0.098	120.362	1.025	1.077	336.713	0.371	206.522	0.044	12.958	201.318	0.746	2.296	0.988	0.058	186.843	289.376	203.236	24487.6	44657.5	69145.1	1746	0	100	0	100	4.066	95.934	8.82	91.18	22.738	77.262	88.373	11.627	50.63	49.37	59.107	40.893	76.69	23.31	66.838	33.162	96.964	3.036
1	P - 3		1.328	124.038	155.199	0.093	116.93	1.038	1.115	392.976	0.341	228.96	0.049	14.481	220.807	0.727	2.419	0.983	0.071	197.746	310.316	223.486	28797.3	59995.8	88793.1	752	0	100	0	100	0.665	99.335	2.261	97.739	5.585	94.415	58.112	41.888	28.989	71.011	36.569	63.431	56.117	43.883	42.553	57.447	84.973	15.027
1	P - 4		1.35	124.813	159.876	0.101	118.456	1.029	1.129	379.533	0.359	244.473	0.059	14.029	237.725	0.765	2.293	0.983	0.086	209.97	309.499	240.028	31046.8	62245.7	93292.5	918	0	100	0	100	7.952	92.048	8.932	91.068	11.111	88.889	25.054	74.946	29.739	70.261	36.166	63.834	52.179	47.821	41.721	58.279	56.754	43.246
1	P - 5		1.388	127.002	167.652	0.11	120.683	1.032	1.118	322.982	0.407	286.88	0.055	12.076	275.971	0.798	1.902	0.983	0.078	246.481	315.388	280.077	36861.2	54877.9	91739.1	505	0	100	0	100	1.584	98.416	3.366	96.634	5.545	94.455	10.297	89.703	42.574	57.426	47.327	52.673	61.386	38.614	53.069	46.931	16.04	83.96
1	P - 6		1.37	120.621	158.583	0.102	115.538	1.038	1.11	329.843	0.386	249.965	0.056	12.421	239.889	0.782	2.066	0.98	0.077	215.751	301.343	243.537	30618.8	51033.3	81652.1	376	0	100	0	100	1.596	98.404	3.191	96.809	4.787	95.213	25	75	50	50	54.255	45.745	62.766	37.234	59.043	40.957	64.628	35.372
1	P - 7		1.31	125.28	148.767	0.087	113.576	1.027	1.092	391.763	0.346	199.745	0.044	14.569	194.588	0.721	2.558	0.989	0.063	178.039	309.711	196.355	25286.6	52054.5	77341.1	757	0	100	0	100	7.53	92.47	19.683	80.317	42.801	57.199	90.753	9.247	40.951	59.049	48.745	51.255	67.768	32.232	56.935	43.065	97.754	2.246
1	P - 8		1.33	117.179	150.224	0.091	112.912	1.021	1.11	379.981	0.339	243.189	0.05	14.44	238.938	0.725	2.51	0.987	0.074	214.863	287.645	240.285	28724.1	62751.5	91475.6	700	0	100	0	100	0.714	99.286	1.429	98.571	3.714	96.286	22.857	77.143	36.429	63.571	43.857	56.143	61.286	38.714	50.714	49.286	62.143	37.857
1	P - 9		1.346	111.496	154.341	0.098	114.648	1.017	1.102	329.019	0.361	192.748	0.053	12.393	189.668	0.783	2.152	0.985	0.074	171.764	273.046	190.883	21693.2	41992.2	63685.4	537	0	100	0.186	99.814	16.574	83.426	35.196	64.804	61.453	38.547	89.385	10.615	41.527	58.473	50.093	49.907	67.225	32.775	54.749	45.251	95.531	4.469
1	P - 10		1.316	121.056	147.074	0.089	112.389	1.052	1.149	405.944	0.324	224.476	0.058	14.567	212.593	0.718	2.339	0.975	0.088	184.626	307.466	216.248	27698.3	61680.7	89379	503	0	100	0	100	5.567	94.433	9.344	90.656	19.483	80.517	69.781	30.219	25.05	74.95	34.195	65.805	49.105	50.895	39.364	60.636	83.3	16.7
1	P - 11		1.361	106.78	151.536	0.103	111.285	1.014	1.092	342.708	0.34	205.001	0.051	13.415	202.049	0.745	2.479	0.989	0.073	184.768	260.331	202.913	22080	48392.3	70472.3	1582	0	100	0	100	4.425	95.575	10.177	89.823	26.296	73.704	84.197	15.803	48.925	51.075	55.626	44.374	68.458	31.542	60.367	39.633	93.995	6.005
1	P - 12		1.309	121.207	147.165	0.086	112.405	1.013	1.071	420.964	0.324	290.753	0.04	15.895	286.761	0.691	2.816	0.992	0.057	267.582	295.555	287.934	35620.1	86770.1	122390	1010	0	100	0	100	0	100	0.099	99.901	0.396	99.604	4.257	95.743	58.812	41.188	65.941	34.059	79.406	20.594	71.386	28.614	8.911	91.089
1	P - 13		1.279	122.062	138.753	0.072	108.463	0.997	1.061	500.594	0.279	199.803	0.041	18.02	200.54	0.683	3.602	0.995	0.054	188.924	292.411	200.383	24452.2	76579.1	101031	918	0	100	0	100	5.338	94.662	10.022	89.978	20.153	79.847	91.176	8.824	61.765	38.235	70.153	29.847	85.185	14.815	77.233	22.767	98.802	1.198
1	P - 14		1.269	117.993	135.814	0.07	106.999	1.003	1.063	513.752	0.276	178.521	0.041	18.659	177.921	0.672	3.693	0.993	0.054	167.229	284.407	178.108	21157	71702	92859	770	0	100	0	100	23.117	76.883	59.61	40.39	84.935	15.065	99.351	0.649	59.87	40.13	67.403	32.597	82.857	17.143	72.987	27.013	99.74	0.26
1	P - 15		1.304	112.855	143.049	0.08	109.659	1.023	1.076	402.774	0.315	216.322	0.041	15.238	211.212	0.698	2.839	0.99	0.057	196.134	277.944	212.686	24597.9	62008.8	86606.6	1602	0	100	0	100	2.622	97.378	5.243	94.757	11.236	88.764	72.097	27.903	52.497	47.503	59.738	40.262	74.906	25.094	65.668	34.332	92.385	7.615
1	P - 16		1.301	113.762	145.616	0.081	111.852	1.004	1.061	389.789	0.322	240.441	0.039	14.928	239.334	0.702	2.825	0.995	0.052	225.614	274.512	239.652	27458.2	66436.3	93894.5	1661	0	100	0	100	0.421	99.579	1.325	98.675	2.288	97.712	14.088	85.912	61.65	38.35	69.597	30.403	83.986	16.014	75.978	24.022	48.344	51.656
1	P - 17		1.382	115.162	169.947	0.111	124.093	1.024	1.121	330.675	0.368	271.86	0.055	12.455	266.18	0.793	2.034	0.982	0.081	237.01	283.987	268.653	31580.6	57191.9	88772.5	161	0	100	0	100	0	100	0.621	99.379	1.242	98.758	8.696	91.304	25.466	74.534	34.161	65.839	59.006	40.994	42.236	57.764	26.708	73.292
1	P - 18		1.354	115.766	148.823	0.099	109.792	1.051	1.137	416.837	0.313	229.003	0.053	15.782	216.916	0.695	2.652	0.979	0.083	190.687	292.562	220.411	26737.4	65105.5	91842.9	218	0	100	0	100	3.67	96.33	7.339	92.661	12.844	87.156	66.514	33.486	33.028	66.972	39.45	60.55	52.752	47.248	47.706	52.294	80.275	19.725
1	P - 19		1.304	118.677	143.265	0.086	109.794	1.038	1.143	459.346	0.293	193.918	0.056	16.315	186.369	0.756	2.693	0.974	0.085	162.588	296.727	188.401	23360.5	64437.8	87798.3	468	0	100	3.632	96.368	19.444	80.556	42.735	57.265	64.103	35.897	90.385	9.615	24.145	75.855	28.632	71.368	44.017	55.983	32.906	67.094	95.726	4.274
1	P - 20		1.313	118.843	143.963	0.091	109.565	1.049	1.162	494.504	0.268	201.244	0.052	16.979	192.868	0.745	2.604	0.972	0.085	165.237	300.461	195.109	24220.9	73195.7	97416.6	515	0	100	0.583	99.417	14.175	85.825	33.398	66.602	56.505	43.495	90.485	9.515	18.252	81.748	21.942	78.058	39.806	60.194	27.961	72.039	95.534	4.466
1	P - 21		1.285	125.017	141.03	0.084	109.709	1.035	1.15	555.194	0.265	211.882	0.055	18.967	204.421	0.718	3.276	0.974	0.091	177.419	310.868	206.27	26706.9	88428.4	115135	400	0	100	0	100	7	93	15	85	34	66	80	20	30.75	69.25	35.5	64.5	51.25	48.75	41.25	58.75	88	12
1	P - 22		1.287	117.025	138.217	0.084	107.381	1.067	1.206	539.599	0.252	230.344	0.056	18.404	213.166	0.726	2.973	0.963	0.105	176.122	301.476	217.403	27625.5	90677.8	118303	474	0	100	0	100	6.751	93.249	14.346	85.654	31.224	68.776	70.675	29.325	21.941	78.059	24.262	75.738	36.498	63.502	28.481	71.519	81.646	18.354
1	P - 23		1.248	120.237	136.54	0.066	109.324	1.008	1.069	483.264	0.283	171.803	0.041	17.704	170.419	0.684	3.483	0.99	0.057	159.413	291.471	170.784	20789	62604.6	83393.6	813	0	100	0	100	54.736	45.264	82.78	17.22	92.866	7.134	99.139	0.861	57.811	42.189	66.175	33.825	80.812	19.188	71.833	28.167	99.754	0.246
1	P - 24		1.166	123.589	128.17	0.045	109.913	1	1.016	384.89	0.367	201.664	0.033	14.269	201.615	0.752	3.204	0.998	0.036	198.427	297.156	201.725	24981.7	53511.2	78492.9	706	0	100	0	100	2.266	97.734	8.074	91.926	17.989	82.011	95.184	4.816	96.034	3.966	97.734	2.266	98.584	1.416	98.159	1.841	99.433	0.567

## Sheet: plate 2
			Nuclei	Nuclei	Nuclei	Nuclei	Nuclei	Cells	Cells	Cells	Cells	Cells	Cells	Cells	Cells	Cells	Cells	Cells	Cells	Cells	Cells	Cells	Cells	Cells	Cells		Cell_120	Cell_120	Cell_130	Cell_130	Cell_170	Cell_170	Cell_180	Cell_180	Cell_190	Cell_190	Cell 220	Cell 220	Cell I/C 1060	Cell I/C 1060	Cell I/C 1070	Cell I/C 1070	Cell i/c 1100	Cell i/c 1100	Cell i/c1080	Cell i/c1080	Cell240	Cell240
plate	Well		Nuc/Cell Intensity	Nuc Area	Nuc Intensity	Nuc Intensity CV	Cell Intensity	Nuc/Cell Intensity	Cell/Bckg Intensity	Cell Area	Nuc/Cell Area	Nuc Intensity	Nuc Intensity CV	Cell Gyration Radius	Cell Intensity	Cell Elongation	Cell 1/(Form Factor)	Intensity Spreading	Cell Intensity CV	Background Intensity	Light Flux	Intensity (N+C)	IxA (Nuc)	IxA (Cell)	IxA (N+C)	Cell Count	false (%)	true (%)	false (%)	true (%)	false (%)	true (%)	false (%)	true (%)	false (%)	true (%)	false (%)	true (%)	false (%)	true (%)	false (%)	true (%)	false (%)	true (%)	false (%)	true (%)	false (%)	true (%)
2	A - 1		1.307	121.731	144.286	0.085	110.297	1.015	1.05	416.367	0.336	169.273	0.037	15.429	166.722	0.713	2.969	0.992	0.046	158.802	297.336	167.547	20752	49731.2	70483.2	843	0	100	0.474	99.526	69.87	30.13	90.154	9.846	95.611	4.389	99.763	0.237	75.326	24.674	80.427	19.573	89.205	10.795	83.867	16.133	99.881	0.119
2	A - 2		1.313	116.326	148.689	0.089	113.172	1.014	1.066	360.084	0.353	213.136	0.042	13.696	210.106	0.741	2.547	0.991	0.058	196.857	283.836	211.139	25054.7	52075.7	77130.4	1077	0	100	0	100	4.921	95.079	8.078	91.922	13.835	86.165	75.766	24.234	64.345	35.655	69.359	30.641	81.058	18.942	74.93	25.07	91.829	8.171
2	A - 3		1.251	114.347	134.723	0.07	107.668	1.003	1.047	444.804	0.319	160.81	0.037	16.621	160.278	0.694	3.252	0.994	0.049	152.996	275.816	160.516	18481.2	54366.4	72847.6	692	0	100	0.723	99.277	84.682	15.318	93.497	6.503	98.121	1.879	99.855	0.145	73.988	26.012	78.468	21.532	87.861	12.139	81.792	18.208	99.855	0.145
2	A - 4		1.331	109.156	144.648	0.097	108.589	1.009	1.06	374.954	0.332	161.192	0.041	14.22	159.868	0.742	2.682	0.992	0.054	150.704	264.811	160.337	17718.4	43585.2	61303.5	823	0.243	99.757	1.823	98.177	81.288	18.712	91.859	8.141	96.719	3.281	99.757	0.243	67.436	32.564	73.026	26.974	81.166	18.834	75.942	24.058	99.878	0.122
2	A - 5		1.291	113.755	141.411	0.085	109.466	1.013	1.064	396.645	0.322	175.16	0.041	15.154	172.627	0.71	2.902	0.991	0.055	162.177	277.162	173.401	20067.7	49748	69815.7	964	0	100	0.415	99.585	44.917	55.083	78.631	21.369	90.768	9.232	98.548	1.452	66.598	33.402	72.822	27.178	82.988	17.012	76.349	23.651	99.274	0.726
2	A - 6		1.312	108.694	145.346	0.089	110.684	1.009	1.063	395.013	0.315	191.925	0.042	15.148	190.453	0.725	3.027	0.991	0.058	179.143	264.048	191.056	20988.4	55104.2	76092.6	1030	0	100	0	100	8.35	91.65	18.932	81.068	48.544	51.456	97.087	2.913	62.913	37.087	69.029	30.971	84.854	15.146	75.534	24.466	99.126	0.874
2	A - 7		1.318	113.176	145.704	0.089	110.526	1.013	1.068	405.393	0.315	204.327	0.043	15.366	201.617	0.718	3.007	0.99	0.059	188.798	275.863	202.422	23389.3	59962	83351.3	1009	0	100	0	100	5.352	94.648	10.109	89.891	22.101	77.899	86.819	13.181	59.663	40.337	66.204	33.796	78.692	21.308	71.358	28.642	96.63	3.37
2	A - 8		1.326	112.735	149.06	0.092	112.341	1.011	1.071	390.133	0.325	222.872	0.043	14.806	220.387	0.722	2.819	0.99	0.061	205.791	274.485	221.228	25414.8	62001.3	87416.1	1125	0	100	0	100	1.956	98.044	4.533	95.467	8.622	91.378	49.6	50.4	58.933	41.067	63.822	36.178	78.133	21.867	69.689	30.311	85.778	14.222
2	A - 9		1.326	113.784	145.902	0.091	109.967	1.009	1.088	358.757	0.352	169.545	0.045	13.44	168.16	0.762	2.318	0.99	0.066	154.433	276.065	168.738	19501.9	42090	61591.9	727	0.138	99.862	0.55	99.45	67.263	32.737	83.494	16.506	88.721	11.279	97.662	2.338	52.545	47.455	58.047	41.953	71.252	28.748	63.961	36.039	99.175	0.825
2	A - 10		1.321	121.501	147.984	0.089	111.959	1.014	1.072	377.315	0.362	247.819	0.043	14.137	244.121	0.736	2.549	0.992	0.058	227.691	296.836	245.331	30475	63752.6	94227.6	627	0	100	0	100	0.638	99.362	2.392	97.608	4.785	95.215	15.311	84.689	62.679	37.321	67.145	32.855	77.512	22.488	70.813	29.187	39.872	60.128
2	A - 11		1.305	113.395	145.218	0.084	111.234	1.014	1.069	410.654	0.312	228.601	0.041	15.621	225.277	0.715	2.945	0.99	0.056	210.751	276.624	226.262	26118.2	67808.3	93926.5	1139	0	100	0	100	1.844	98.156	3.248	96.752	5.795	94.205	35.47	64.53	59.438	40.562	67.164	32.836	80.334	19.666	72.608	27.392	82.704	17.296
2	A - 12		1.294	114.441	142.536	0.084	110.141	1.017	1.071	413.438	0.324	189.889	0.042	15.411	186.583	0.713	2.927	0.989	0.06	173.998	280.583	187.43	22080.6	57763.5	79844.1	911	0	100	0.11	99.89	14.819	85.181	39.956	60.044	70.582	29.418	91.767	8.233	65.862	34.138	69.484	30.516	78.485	21.515	72.228	27.772	96.158	3.842
2	A - 13		1.305	110.158	143.933	0.092	110.267	1.021	1.065	351.041	0.343	186.181	0.043	13.568	182.003	0.747	2.558	0.987	0.058	170.523	270.929	183.268	20776.9	45418.3	66195.2	1214	0.741	99.259	7.496	92.504	21.252	78.748	35.255	64.745	65.486	34.514	94.234	5.766	68.451	31.549	72.982	27.018	80.725	19.275	76.359	23.641	98.27	1.73
2	A - 14		1.295	108.264	141.47	0.085	109.201	1.02	1.064	366.582	0.322	175.807	0.043	14.071	172.238	0.731	2.721	0.987	0.056	161.651	265.803	173.343	19219.3	45083.9	64303.2	1096	0.547	99.453	2.372	97.628	44.891	55.109	77.828	22.172	88.23	11.77	98.723	1.277	65.785	34.215	71.898	28.102	82.026	17.974	76.642	23.358	99.818	0.182
2	A - 15		1.325	104.688	145.736	0.096	109.916	1.035	1.188	356.755	0.321	199.722	0.07	12.824	192.412	0.79	2.055	0.969	0.108	161.507	260.975	194.616	21316.2	50134.3	71450.5	932	0	100	0.536	99.464	24.249	75.751	43.455	56.545	58.047	41.953	82.082	17.918	22.532	77.468	28.648	71.352	39.163	60.837	33.047	66.953	90.236	9.764
2	A - 16		1.339	102.922	149.796	0.107	111.809	1.051	1.207	320.615	0.35	222.657	0.072	11.857	210.844	0.814	1.855	0.967	0.115	174.07	260.868	214.651	23408.1	48193	71601.1	974	0.513	99.487	0.513	99.487	6.776	93.224	20.431	79.569	39.014	60.986	68.172	31.828	21.766	78.234	27.002	72.998	39.117	60.883	31.622	68.378	80.801	19.199
2	A - 17		1.291	109.983	139.124	0.083	107.708	1.019	1.072	400.892	0.312	172.452	0.042	14.839	169.794	0.732	2.837	0.988	0.059	158.097	269.935	170.451	19167.6	50849.2	70016.9	937	0	100	0.534	99.466	62.54	37.46	82.07	17.93	91.355	8.645	98.506	1.494	63.927	36.073	67.556	32.444	80.043	19.957	72.359	27.641	99.253	0.747
2	A - 18		1.26	112.562	135.99	0.071	107.895	1.006	1.069	452.587	0.29	164.543	0.042	16.595	164.608	0.699	3.292	0.99	0.056	153.728	272.358	164.739	18652.3	56927.8	75580.1	822	0	100	0.73	99.27	79.44	20.56	92.579	7.421	97.932	2.068	99.513	0.487	62.409	37.591	70.803	29.197	83.455	16.545	76.156	23.844	99.878	0.122
2	A - 19		1.327	114.678	144.785	0.089	109.039	1.039	1.117	424.631	0.305	206.59	0.054	15.614	198.191	0.716	2.779	0.979	0.081	177.081	287.417	200.414	24051.5	62453.2	86504.7	689	0	100	0	100	8.853	91.147	19.158	80.842	43.251	56.749	83.309	16.691	37.736	62.264	43.832	56.168	58.926	41.074	50.943	49.057	92.308	7.692
2	A - 20		1.342	115.432	148.977	0.097	110.918	1.031	1.115	384.151	0.333	191.281	0.052	14.243	185.226	0.75	2.515	0.98	0.078	165.683	286.911	187.043	22357.5	51139	73496.5	731	0.684	99.316	3.967	96.033	22.298	77.702	45.28	54.72	63.748	36.252	90.834	9.166	38.714	61.286	45.691	54.309	60.328	39.672	50.889	49.111	96.58	3.42
2	A - 21		1.279	111.073	142.089	0.08	111.008	1.01	1.065	379.095	0.326	212.111	0.043	14.505	209.854	0.728	2.803	0.991	0.057	197.004	270.088	210.557	23731.7	56718.6	80450.3	1109	0	100	0	100	2.344	97.656	6.041	93.959	12.444	87.556	76.555	23.445	61.767	38.233	67.989	32.011	81.154	18.846	73.85	26.15	93.057	6.943
2	A - 22		1.305	114.567	145.062	0.085	111.146	1.011	1.078	410.631	0.315	227.871	0.045	15.354	225.687	0.709	2.943	0.99	0.062	209.255	279.282	226.521	26388.1	67343.7	93731.8	1017	0	100	0	100	0.787	99.213	2.262	97.738	5.113	94.887	38.84	61.16	54.474	45.526	60.177	39.823	75.221	24.779	66.273	33.727	78.859	21.141
2	A - 23		1.169	107.978	129.873	0.049	111.077	0.998	1.018	350.174	0.356	161.512	0.033	13.677	161.909	0.742	2.948	0.998	0.037	158.972	259.05	161.927	17477.1	39872.4	57349.5	1281	0	100	0.078	99.922	88.056	11.944	97.346	2.654	99.61	0.39	100	0	93.911	6.089	95.785	4.215	98.205	1.795	96.956	3.044	100	0
2	A - 24		1.156	119.073	126.575	0.043	109.524	0.986	1.019	411.561	0.338	169.439	0.034	14.874	172.309	0.734	3.504	1	0.04	169.056	282.158	171.631	20220.6	51339.8	71560.4	1013	0	100	0	100	35.735	64.265	85.39	14.61	97.038	2.962	99.803	0.197	94.571	5.429	96.051	3.949	98.618	1.382	97.335	2.665	99.901	0.099
2	B - 1		1.31	115.088	145.149	0.086	110.799	1.014	1.075	370.811	0.341	164.86	0.044	14.261	162.498	0.721	2.583	0.99	0.061	151.011	280.673	163.234	19116.3	42126.9	61243.3	1036	0	100	0.772	99.228	77.027	22.973	89.189	10.811	94.015	5.985	99.228	0.772	57.143	42.857	63.514	36.486	75.386	24.614	68.726	31.274	99.807	0.193
2	B - 2		1.315	108.16	148.594	0.091	112.903	1.007	1.077	328.794	0.352	165.543	0.045	12.828	164.986	0.753	2.35	0.991	0.06	152.894	261.847	165.347	18020.6	37201.4	55222	1260	0.238	99.762	1.508	98.492	73.81	26.19	88.095	11.905	94.841	5.159	99.206	0.794	55.556	44.444	63.095	36.905	77.381	22.619	68.889	31.111	99.762	0.238
2	B - 3		1.258	114.021	135.483	0.074	107.645	0.997	1.055	470.865	0.307	172.839	0.039	16.968	173.448	0.708	3.207	0.994	0.054	164.213	273.254	173.536	19838.4	64203.4	84041.9	734	1.09	98.91	2.316	97.684	37.466	62.534	72.343	27.657	86.24	13.76	98.91	1.09	66.621	33.379	70.3	29.7	80.926	19.074	73.706	26.294	99.864	0.136
2	B - 4		1.252	118.731	133.639	0.07	106.725	0.994	1.063	522.627	0.287	161.185	0.04	17.863	162.22	0.707	3.423	0.994	0.054	152.508	283.526	162.083	19214.7	67785.7	87000.3	581	0.688	99.312	2.754	97.246	75.043	24.957	88.985	11.015	93.976	6.024	99.484	0.516	64.2	35.8	67.986	32.014	80.895	19.105	72.978	27.022	100	0
2	B - 5		1.332	98.014	145.244	0.102	109.025	1.019	1.068	353.951	0.31	169.566	0.044	13.936	166.173	0.743	2.707	0.988	0.061	155.464	240.24	167.152	16746.4	43189.9	59936.3	1116	0	100	0.986	99.014	68.728	31.272	87.455	12.545	94.803	5.197	99.462	0.538	57.616	42.384	64.516	35.484	79.749	20.251	71.237	28.763	99.91	0.09
2	B - 6		1.333	100.23	144.908	0.099	108.681	1.026	1.074	345.55	0.321	172.498	0.044	13.769	167.821	0.74	2.598	0.987	0.063	156.183	247.602	169.153	17454.5	42007.4	59461.9	1191	0.168	99.832	1.679	98.321	63.98	36.02	84.467	15.533	92.527	7.473	98.405	1.595	56.927	43.073	62.469	37.531	75.903	24.097	67.422	32.578	99.664	0.336
2	B - 7		1.344	102.357	148.218	0.104	110.235	1.027	1.086	351.269	0.322	172.898	0.049	13.718	168.1	0.732	2.562	0.984	0.069	154.58	253.026	169.558	17906.3	42498.6	60404.9	1231	0.406	99.594	2.112	97.888	62.47	37.53	81.154	18.846	90.008	9.992	98.863	1.137	49.31	50.69	55.89	44.11	70.755	29.245	61.332	38.668	99.431	0.569
2	B - 8		1.37	102.462	151.901	0.114	110.847	1.026	1.088	338.109	0.333	180.234	0.05	13.236	175.389	0.766	2.453	0.984	0.071	161.022	252.973	176.868	18654.5	41979.2	60633.7	1313	0	100	0.457	99.543	39.604	60.396	69.84	30.16	84.158	15.842	97.639	2.361	50.571	49.429	56.893	43.107	69.688	30.312	62.224	37.776	99.391	0.609
2	B - 9		1.3	112.326	141.236	0.084	108.561	1.015	1.091	401.163	0.318	185.455	0.047	14.788	182.526	0.736	2.717	0.988	0.07	167.102	274.2	183.41	21035.3	54033.7	75069	804	0	100	0	100	24.502	75.498	53.731	46.269	74.129	25.871	94.652	5.348	52.612	47.388	58.209	41.791	70.522	29.478	62.687	37.313	97.512	2.488
2	B - 10		1.308	114.904	147.623	0.09	112.819	1.014	1.094	358.66	0.356	173.256	0.049	13.356	170.578	0.757	2.347	0.99	0.069	155.668	280.612	171.534	20200.9	42839.9	63040.8	892	0.112	99.888	2.018	97.982	60.65	39.35	76.682	23.318	85.762	14.238	95.852	4.148	51.682	48.318	56.502	43.498	69.731	30.269	61.996	38.004	97.87	2.13
2	B - 11		1.367	101.747	152.471	0.117	111.451	1.04	1.104	336.848	0.337	263.647	0.052	13.101	252.49	0.763	2.291	0.98	0.074	228.553	255.35	255.851	27175	60771.5	87946.4	1171	0	100	0	100	0	100	0	100	0.171	99.829	6.319	93.681	47.054	52.946	53.117	46.883	64.475	35.525	58.326	41.674	37.746	62.254
2	B - 12		1.317	105.609	145.488	0.094	110.454	1.01	1.07	392.142	0.3	177.855	0.044	14.751	176.113	0.724	2.906	0.989	0.06	164.528	256.768	176.675	18945.4	51183.7	70129.1	1031	0.097	99.903	1.067	98.933	28.516	71.484	65.664	34.336	86.518	13.482	99.224	0.776	57.323	42.677	64.113	35.887	80.698	19.302	70.223	29.777	99.515	0.485
2	B - 13		1.294	109.98	141.242	0.085	109.143	1.01	1.032	324.818	0.358	166.454	0.037	12.654	164.581	0.762	2.507	0.993	0.043	159.395	267.202	165.221	18403.1	35734.7	54137.8	1208	0	100	1.573	98.427	74.834	25.166	94.454	5.546	98.344	1.656	99.834	0.166	87.997	12.003	90.149	9.851	95.447	4.553	92.467	7.533	99.917	0.083
2	B - 14		1.308	107.131	142.414	0.089	108.822	1.018	1.063	357.501	0.329	175.342	0.043	13.803	172.094	0.736	2.651	0.987	0.057	161.85	262.459	173.101	18954	43712	62666	1202	0	100	0	100	48.253	51.747	79.368	20.632	91.597	8.403	99.334	0.666	65.225	34.775	70.799	29.201	82.945	17.055	75.125	24.875	99.834	0.166
2	B - 15		1.369	105.219	153.423	0.114	112.022	1.074	1.259	320.316	0.356	304.267	0.08	11.824	281.561	0.816	1.756	0.96	0.133	222.928	272.748	289.082	32771.8	62406.8	95178.5	1004	0	100	0	100	0.598	99.402	1.494	98.506	2.291	97.709	8.068	91.932	11.554	88.446	15.139	84.861	25.797	74.203	18.924	81.076	21.614	78.386
2	B - 16		1.341	113.094	151.146	0.101	112.682	1.049	1.156	305.993	0.388	254.635	0.064	11.429	241.992	0.831	1.679	0.972	0.094	209.068	285.246	246.62	29067.9	47504.8	76572.7	1018	0	100	0.295	99.705	2.161	97.839	2.652	97.348	3.929	96.071	22.102	77.898	22.2	77.8	26.916	73.084	39.587	60.413	31.631	68.369	49.312	50.688
2	B - 17		1.293	105.448	143.563	0.087	110.98	1.011	1.06	351.331	0.333	222.171	0.042	13.477	219.551	0.749	2.537	0.989	0.054	207.019	256.452	220.358	23587.8	54704.1	78291.9	1421	0	100	0	100	0.844	99.156	2.252	97.748	5.7	94.3	55.172	44.828	66.573	33.427	72.132	27.868	83.322	16.678	77.199	22.801	89.022	10.978
2	B - 18		1.277	105.306	138.865	0.08	108.721	1.012	1.063	351.791	0.332	163.581	0.042	13.536	161.443	0.737	2.554	0.99	0.055	151.8	256.474	162.109	17346.9	40648.5	57995.3	1342	0	100	0.82	99.18	80.924	19.076	91.058	8.942	95.604	4.396	99.627	0.373	65.648	34.352	72.206	27.794	82.638	17.362	76.528	23.472	99.851	0.149
2	B - 19		1.34	112.107	148.175	0.098	110.479	1.035	1.13	391.127	0.31	205.577	0.061	14.352	198.32	0.747	2.467	0.976	0.088	175.374	279.194	200.4	23288.6	55850.3	79138.9	1071	0	100	0	100	9.057	90.943	18.021	81.979	37.908	62.092	83.567	16.433	25.303	74.697	31.186	68.814	45.191	54.809	36.041	63.959	95.612	4.388
2	B - 20		1.36	107.407	147.961	0.105	108.636	1.053	1.157	383.483	0.304	195.2	0.065	14.308	185.52	0.733	2.441	0.969	0.103	159.921	272.325	188.233	21237.9	51766.8	73004.7	1085	0.369	99.631	1.382	98.618	27.097	72.903	48.664	51.336	64.055	35.945	91.982	8.018	23.134	76.866	27.558	72.442	40.737	59.263	32.719	67.281	96.959	3.041
2	B - 21		1.334	104.6	145.886	0.099	109.305	1.028	1.102	379.74	0.305	178.29	0.052	14.47	174.343	0.734	2.75	0.983	0.072	157.723	258.945	175.686	18855.4	48734.2	67589.6	977	0.102	99.898	1.638	98.362	43.705	56.295	70.42	29.58	86.285	13.715	98.874	1.126	34.698	65.302	44.217	55.783	62.538	37.462	50.972	49.028	99.693	0.307
2	B - 22		1.331	111.061	146.154	0.095	109.773	1.029	1.095	391.844	0.317	229.355	0.052	15.05	222.436	0.725	2.817	0.984	0.074	202.995	275.311	224.451	25854	63253	89107	711	0	100	0	100	2.954	97.046	6.048	93.952	10.408	89.592	48.383	51.617	45.71	54.29	53.024	46.976	67.37	32.63	57.806	42.194	78.622	21.378
2	B - 23		1.139	102.957	126.671	0.041	111.205	0.99	1.021	407.378	0.316	159.842	0.033	15.037	161.459	0.739	3.482	0.999	0.039	158.179	245.145	161.207	16479.3	50193.8	66673.1	992	0	100	0.202	99.798	86.391	13.609	96.774	3.226	99.899	0.101	100	0	90.827	9.173	93.75	6.25	98.488	1.512	95.867	4.133	100	0
2	B - 24		1.244	120.825	138.484	0.069	111.348	0.994	1.011	325.326	0.389	158.764	0.033	12.818	159.808	0.753	2.76	1.001	0.036	158.054	288.475	159.452	19220.7	32887.7	52108.5	1430	0.07	99.93	0.699	99.301	96.154	3.846	99.79	0.21	99.86	0.14	100	0	99.161	0.839	99.441	0.559	99.79	0.21	99.65	0.35	100	0
2	C - 1		1.292	116.615	145.823	0.081	112.863	0.998	1.071	397.219	0.325	188.415	0.045	14.859	188.865	0.723	2.848	0.995	0.062	176.27	279.614	188.829	22067.5	53335.8	75403.3	1485	0	100	0	100	10.034	89.966	25.724	74.276	56.431	43.569	97.104	2.896	53.333	46.667	60.471	39.529	78.721	21.279	67.677	32.323	99.327	0.673
2	C - 2		1.312	109.192	147.106	0.09	112.104	1.011	1.084	351.529	0.341	166.832	0.049	13.75	165.096	0.742	2.529	0.99	0.07	152.222	265.562	165.732	18368.5	40464.5	58833	1511	0.463	99.537	2.25	97.75	68.498	31.502	85.639	14.361	93.514	6.486	99.338	0.662	46.128	53.872	54.203	45.797	70.218	29.782	60.556	39.444	99.801	0.199
2	C - 3		1.299	115.55	146.166	0.082	112.483	0.997	1.049	380.602	0.341	164.815	0.04	14.755	165.369	0.721	2.896	0.997	0.052	157.59	276.739	165.26	19150	44384.4	63534.4	1615	0.929	99.071	2.848	97.152	66.873	33.127	90.712	9.288	98.08	1.92	100	0	70.217	29.783	77.337	22.663	89.102	10.898	82.786	17.214	100	0
2	C - 4		1.321	109.074	146.366	0.09	110.757	1.004	1.044	342.54	0.348	165.604	0.039	13.884	164.966	0.719	2.776	0.996	0.052	157.938	263.187	165.244	18125.8	38890.1	57015.8	1585	0	100	0.82	99.18	70.473	29.527	91.356	8.644	97.287	2.713	99.874	0.126	76.53	23.47	81.009	18.991	90.915	9.085	85.174	14.826	100	0
2	C - 5		1.352	106.262	150.267	0.105	111.103	1.03	1.08	351.599	0.335	179.607	0.045	13.644	174.862	0.74	2.529	0.987	0.057	161.405	264.084	176.241	19359.5	43752.9	63112.3	1283	0	100	0.779	99.221	39.829	60.171	75.136	24.864	88.465	11.535	99.065	0.935	59.158	40.842	66.875	33.125	80.436	19.564	73.422	26.578	99.299	0.701
2	C - 6		1.36	110.369	149.93	0.107	110.175	1.059	1.156	381.199	0.317	206.849	0.064	14.048	194.339	0.76	2.326	0.97	0.101	167.87	280.474	197.997	22934.8	53263.5	76198.3	1041	0	100	0	100	12.968	87.032	29.299	70.701	48.607	51.393	86.551	13.449	19.885	80.115	24.304	75.696	37.464	62.536	29.107	70.893	95.005	4.995
2	C - 7		1.363	107.652	152.451	0.112	111.841	1.083	1.223	329.719	0.346	227.424	0.071	12.4	208.687	0.791	1.884	0.96	0.123	170.266	280.487	214.871	24761.2	46860.9	71622.2	1030	0	100	0.097	99.903	7.573	92.427	18.447	81.553	32.718	67.282	69.32	30.68	11.942	88.058	15.34	84.66	25.631	74.369	18.738	81.262	83.398	16.602
2	C - 8		1.368	108.185	152.43	0.115	111.438	1.043	1.149	334.533	0.347	194.248	0.066	12.494	186.442	0.795	1.999	0.973	0.099	161.776	271.182	189.041	21102.8	43247.3	64350.1	1159	0	100	0	100	25.971	74.029	49.698	50.302	66.091	33.909	92.148	7.852	24.159	75.841	30.457	69.543	45.211	54.789	36.152	63.848	97.066	2.934
2	C - 9		1.351	108.348	152.446	0.114	112.812	1.045	1.124	309.274	0.369	188.934	0.058	11.901	181.178	0.795	1.982	0.977	0.083	160.892	272.458	184.104	20726.9	37097.3	57824.3	728	0	100	0.412	99.588	33.929	66.071	56.731	43.269	72.94	27.06	94.643	5.357	30.769	69.231	38.324	61.676	53.709	46.291	43.819	56.181	99.313	0.687
2	C - 10		1.356	110.57	152.747	0.11	112.657	1.075	1.201	340.416	0.35	233.358	0.073	12.856	215.235	0.772	2.072	0.968	0.117	178.574	286.897	221.298	26413.6	50537.7	76951.3	684	0	100	0	100	8.918	91.082	15.205	84.795	30.702	69.298	63.158	36.842	22.953	77.047	25.877	74.123	36.988	63.012	30.263	69.737	75.585	24.415
2	C - 11		1.319	106.616	146.042	0.097	110.659	1.01	1.065	342.879	0.343	178.606	0.043	13.384	176.638	0.753	2.512	0.992	0.059	165.728	259.186	177.32	19172.4	42584.2	61756.6	1509	0	100	1.524	98.476	32.207	67.793	66.203	33.797	82.174	17.826	98.144	1.856	61.895	38.105	67.727	32.273	78.86	21.14	72.167	27.833	99.602	0.398
2	C - 12		1.342	104.823	151.168	0.103	112.507	1.015	1.071	317.53	0.356	197.084	0.043	12.484	193.969	0.766	2.305	0.99	0.059	181.028	256.096	195.07	20805.5	41765.7	62571.2	1590	0	100	0	100	8.239	91.761	18.931	81.069	42.264	57.736	91.006	8.994	62.013	37.987	68.302	31.698	80.377	19.623	73.333	26.667	96.667	3.333
2	C - 13		1.354	101.374	145.898	0.108	107.677	1.057	1.134	387.907	0.29	184.343	0.057	14.632	173.88	0.743	2.539	0.972	0.085	153.17	258.196	176.661	18869.4	50270.2	69139.6	848	0.118	99.882	0.708	99.292	46.344	53.656	68.042	31.958	82.193	17.807	97.052	2.948	23.113	76.887	28.774	71.226	44.222	55.778	34.316	65.684	99.175	0.825
2	C - 14		1.382	103.165	151.418	0.12	109.484	1.016	1.063	335.741	0.329	204.733	0.043	12.995	201.318	0.777	2.436	0.987	0.058	189.289	251.931	202.33	21260.7	47215.3	68476	828	0	100	0	100	6.643	93.357	10.99	89.01	19.686	80.314	87.681	12.319	63.647	36.353	69.444	30.556	81.763	18.237	73.671	26.329	96.256	3.744
2	C - 15		1.345	113.337	147.758	0.097	109.764	1.009	1.079	399.183	0.316	184.7	0.047	15.245	183.295	0.712	2.928	0.991	0.064	169.669	274.993	183.793	21084.6	53228.7	74313.2	1222	0	100	1.064	98.936	17.758	82.242	41.571	58.429	71.113	28.887	97.545	2.455	50.818	49.182	58.592	41.408	74.386	25.614	63.666	36.334	99.264	0.736
2	C - 16		1.346	116.705	150.47	0.098	111.789	1.006	1.067	383.494	0.335	222.908	0.044	14.684	221.499	0.724	2.758	0.992	0.059	207.438	282.196	222.018	26109	59878.7	85987.7	1385	0	100	0	100	0	100	0	100	0	100	57.978	42.022	59.061	40.939	66.137	33.863	81.011	18.989	72.058	27.942	88.881	11.119
2	C - 17		1.329	116.187	145.227	0.097	109.201	1.043	1.133	447.727	0.293	215.514	0.059	15.921	205.834	0.741	2.709	0.974	0.089	181.48	291.711	208.506	25241.2	68986	94227.1	806	0	100	0.124	99.876	3.722	96.278	10.298	89.702	23.449	76.551	78.536	21.464	28.66	71.34	33.747	66.253	49.132	50.868	38.586	61.414	91.687	8.313
2	C - 18		1.34	120.806	146.267	0.097	109.095	1.029	1.131	453.553	0.294	206.285	0.061	15.936	201.67	0.751	2.753	0.977	0.085	177.584	298.865	203.159	25045.2	67640.3	92685.4	675	0	100	0	100	8.148	91.852	15.852	84.148	33.481	66.519	85.63	14.37	24.593	75.407	31.852	68.148	50.074	49.926	37.481	62.519	95.259	4.741
2	C - 19		1.344	108.286	149.622	0.102	111.254	1.026	1.104	360.526	0.333	235.652	0.055	14.006	229.301	0.738	2.558	0.984	0.078	207.572	267.768	231.372	25808.8	58342.5	84151.3	1319	0	100	0	100	1.744	98.256	3.867	96.133	5.989	94.011	36.315	63.685	37.983	62.017	45.262	54.738	61.41	38.59	51.706	48.294	71.418	28.582
2	C - 20		1.339	101.325	148.457	0.103	110.784	1.026	1.089	345.052	0.326	176.091	0.049	13.304	171.505	0.762	2.48	0.985	0.069	157.516	250.264	172.917	18013.5	42308.7	60322.2	1205	1.162	98.838	2.241	97.759	47.967	52.033	75.353	24.647	88.797	11.203	98.921	1.079	40.747	59.253	50.041	49.959	70.041	29.959	57.842	42.158	99.751	0.249
2	C - 21		1.268	117.975	137.507	0.069	108.452	0.994	1.048	485.164	0.279	193.351	0.039	17.732	194.476	0.699	3.764	0.996	0.048	185.576	281.803	194.233	22901.6	71775.9	94677.5	912	0	100	0	100	5.263	94.737	11.842	88.158	28.18	71.82	98.684	1.316	73.575	26.425	83.004	16.996	94.408	5.592	88.377	11.623	99.781	0.219
2	C - 22		1.247	115.124	136.17	0.063	109.209	0.993	1.074	535.258	0.262	219.821	0.042	18.808	221.316	0.676	3.648	0.993	0.059	206.001	275.06	220.954	25501.2	94253.9	119755	855	0	100	0	100	1.287	98.713	4.094	95.906	8.07	91.93	47.953	52.047	49.474	50.526	56.959	43.041	76.491	23.509	64.678	35.322	82.222	17.778
2	C - 23		1.27	100.066	139.494	0.082	109.791	1	1.043	339.343	0.321	187.345	0.039	13.389	187.473	0.747	2.764	0.994	0.051	179.678	240.593	187.477	18819.9	45350.3	64170.3	917	0	100	0	100	11.778	88.222	23.991	76.009	60.196	39.804	97.492	2.508	76.772	23.228	82.552	17.448	91.385	8.615	86.805	13.195	99.564	0.436
2	C - 24		1.31	112.654	143.711	0.088	109.689	1.02	1.095	415.278	0.311	227.021	0.048	15.703	222.964	0.704	2.889	0.987	0.07	203.306	276.976	224.206	25890	68391.6	94281.6	1079	0	100	0	100	1.668	98.332	3.244	96.756	6.302	93.698	53.012	46.988	47.081	52.919	53.383	46.617	67.748	32.252	58.48	41.52	81.464	18.536
2	D - 1		1.34	111.867	151.255	0.097	112.819	1.032	1.086	351.275	0.349	191.072	0.047	13.658	184.809	0.734	2.445	0.987	0.065	170.101	277.576	186.89	21496.8	44824.8	66321.6	1345	0	100	0.223	99.777	13.457	86.543	42.156	57.844	69.071	30.929	95.911	4.089	45.13	54.87	52.193	47.807	68.327	31.673	58.587	41.413	99.257	0.743
2	D - 2		1.338	106.616	145.273	0.093	108.575	1.058	1.146	411.271	0.299	188.646	0.057	15.647	177.409	0.709	2.825	0.979	0.092	154.504	272.66	180.369	20460.2	55164	75624.2	723	0	100	1.107	98.893	43.154	56.846	60.858	39.142	75.934	24.066	95.021	4.979	22.545	77.455	28.216	71.784	43.568	56.432	32.918	67.082	98.479	1.521
2	D - 3		1.358	107.176	150.168	0.1	110.476	1.025	1.068	341.83	0.35	178.57	0.043	13.901	173.92	0.714	2.608	0.99	0.061	162.717	264.535	175.391	19313.4	41693.1	61006.5	1672	2.333	97.667	3.828	96.172	39.115	60.885	70.455	29.545	84.629	15.371	98.146	1.854	60.706	39.294	66.627	33.373	77.99	22.01	70.993	29.007	99.402	0.598
2	D - 4		1.339	109.616	147.834	0.096	110.32	1.006	1.045	341.354	0.351	156.98	0.04	13.833	155.931	0.711	2.683	0.995	0.051	149.195	265.144	156.323	17275	36533.8	53808.8	1593	0.126	99.874	2.197	97.803	92.404	7.596	98.242	1.758	99.498	0.502	100	0	74.89	25.11	81.293	18.707	91.337	8.663	86.252	13.748	100	0
2	D - 5		1.338	115.726	148.879	0.096	111.224	1.038	1.16	393.823	0.322	197.937	0.069	14.502	190.426	0.763	2.405	0.975	0.099	163.944	288.788	192.822	23125.7	52796.2	75921.9	941	0	100	0.213	99.787	15.834	84.166	34.963	65.037	54.41	45.59	90.117	9.883	11.052	88.948	14.878	85.122	29.437	70.563	18.704	81.296	97.237	2.763
2	D - 6		1.352	109.491	148.529	0.104	109.832	1.08	1.191	401.861	0.304	229.39	0.066	14.838	211.243	0.739	2.415	0.966	0.114	176.799	284.54	216.162	25425.1	62133	87558.1	929	0	100	0	100	8.611	91.389	14.855	85.145	29.064	70.936	67.384	32.616	17.976	82.024	21.421	78.579	31.647	68.353	24.758	75.242	83.746	16.254
2	D - 7		1.356	106.665	150.572	0.112	111.12	1.083	1.214	339.052	0.335	207.98	0.073	12.605	190.824	0.801	1.908	0.96	0.122	156.925	277.727	196.287	22377.7	44774.1	67151.8	650	0	100	0.308	99.692	28.923	71.077	43.077	56.923	56.462	43.538	83.538	16.462	12.615	87.385	15.385	84.615	24.615	75.385	17.692	82.308	93.231	6.769
2	D - 8		1.364	105.513	152.536	0.114	111.807	1.082	1.222	328.375	0.342	228.166	0.072	12.434	210.043	0.784	1.906	0.962	0.122	171.116	275.131	216.128	24355	47441.6	71796.6	960	0	100	0.104	99.896	9.688	90.313	21.667	78.333	34.375	65.625	68.333	31.667	12.5	87.5	15.313	84.688	26.042	73.958	19.583	80.417	83.229	16.771
2	D - 9		1.357	109.127	153.682	0.113	113.239	1.05	1.148	318.819	0.362	223.224	0.063	12.211	211.369	0.779	1.999	0.976	0.096	183.722	276.377	215.645	24805.9	45146.9	69952.8	812	0	100	0	100	7.02	92.98	12.438	87.562	25.616	74.384	68.719	31.281	29.064	70.936	34.483	65.517	48.522	51.478	39.901	60.099	82.266	17.734
2	D - 10		1.358	105.371	150.464	0.116	110.739	1.022	1.084	303.575	0.365	177.246	0.053	11.651	173.282	0.816	1.983	0.984	0.071	159.77	259.073	174.733	18897.5	34842.3	53739.8	535	0	100	1.121	98.879	48.785	51.215	73.458	26.542	85.421	14.579	98.131	1.869	52.336	47.664	57.757	42.243	72.523	27.477	64.86	35.14	99.252	0.748
2	D - 11		1.33	105.74	147.592	0.098	110.969	1.014	1.073	331.39	0.354	183.645	0.044	12.98	180.938	0.748	2.371	0.991	0.063	168.516	258.203	181.869	19632.7	42001.2	61633.9	1575	0	100	0.317	99.683	24.825	75.175	58.095	41.905	77.651	22.349	95.746	4.254	60.508	39.492	64.698	35.302	74.603	25.397	67.175	32.825	98.921	1.079
2	D - 12		1.374	97.963	153.337	0.123	111.525	1.02	1.058	280.111	0.37	190.679	0.043	11.389	186.837	0.799	2.086	0.988	0.056	176.441	240.406	188.221	18850.4	34560.5	53411	1601	0	100	0.187	99.813	11.868	88.132	27.358	72.642	64.71	35.29	95.94	4.06	70.269	29.731	74.766	25.234	83.885	16.115	78.576	21.424	98.626	1.374
2	D - 13		1.362	107.175	150.492	0.11	111.468	1.064	1.14	398.509	0.302	233.232	0.058	15.041	219.67	0.735	2.64	0.971	0.088	192.19	275.137	223.694	25352.8	65028.2	90381	806	0	100	0	100	6.452	93.548	8.437	91.563	12.655	87.345	55.583	44.417	24.194	75.806	30.273	69.727	46.65	53.35	36.725	63.275	81.638	18.362
2	D - 14		1.337	112.602	150.651	0.1	112.576	1.03	1.097	387.722	0.326	182.124	0.049	14.596	176.679	0.738	2.572	0.984	0.071	160.824	279.714	178.425	20855.2	49159.2	70014.4	827	0	100	0.363	99.637	41.959	58.041	64.571	35.429	80.895	19.105	96.131	3.869	41.959	58.041	48.73	51.27	66.022	33.978	54.776	45.224	98.791	1.209
2	D - 15		1.37	103.692	152.405	0.111	111.137	1.018	1.059	319.256	0.35	201.987	0.04	12.669	198.915	0.752	2.361	0.99	0.053	187.462	253.983	200.056	21128.5	43797.4	64925.9	1487	0	100	0.202	99.798	8.339	91.661	13.248	86.752	24.681	75.319	90.72	9.28	71.217	28.783	75.79	24.21	85.272	14.728	79.085	20.915	96.974	3.026
2	D - 16		1.383	107.991	156.949	0.12	113.401	1.005	1.042	300.599	0.38	238.789	0.039	11.963	237.583	0.774	2.16	0.994	0.048	227.922	260.7	238.063	25865.1	46329.9	72195	1361	0	100	0	100	0	100	0	100	0	100	6.172	93.828	77.81	22.19	83.321	16.679	91.33	8.67	86.848	13.152	65.246	34.754
2	D - 17		1.33	113.745	143.481	0.097	107.81	1.039	1.128	470.422	0.283	190.722	0.058	16.886	182.948	0.717	2.967	0.975	0.092	161.891	284.026	184.958	21816.5	66229.4	88045.9	847	0.118	99.882	1.063	98.937	27.155	72.845	52.066	47.934	69.776	30.224	93.034	6.966	30.579	69.421	36.482	63.518	52.656	47.344	40.968	59.032	97.166	2.834
2	D - 18		1.331	114.16	143.683	0.098	107.879	1.055	1.137	481.076	0.276	232.436	0.057	17.32	219.601	0.721	2.994	0.972	0.093	192.845	290.026	222.893	26744.1	81844.3	108588	580	0	100	0	100	2.759	97.241	5.69	94.31	10.862	89.138	60.69	39.31	27.759	72.241	32.759	67.241	46.552	53.448	38.448	61.552	81.034	18.966
2	D - 19		1.35	101.335	147.89	0.111	109.465	1.037	1.101	348.955	0.319	188.541	0.054	13.404	181.09	0.766	2.47	0.98	0.076	164.298	253.17	183.389	19326	45590.2	64916.3	1112	0	100	0.45	99.55	25.989	74.011	54.856	45.144	75	25	95.324	4.676	40.737	59.263	46.223	53.777	63.309	36.691	52.428	47.572	98.921	1.079
2	D - 20		1.357	103.58	149.256	0.11	109.935	1.028	1.08	340.725	0.33	217.409	0.045	13.232	212.003	0.753	2.39	0.985	0.066	196.18	256.112	213.724	22742.2	50940.6	73682.8	1103	0	100	0	100	4.624	95.376	7.978	92.022	13.509	86.491	71.895	28.105	51.677	48.323	58.93	41.07	75.521	24.479	65.73	34.27	91.75	8.25
2	D - 21		1.264	116.22	139.19	0.074	110.07	1	1.044	409.751	0.316	198.391	0.038	15.053	198.278	0.739	3.094	0.994	0.048	189.968	279.262	198.311	23159.9	58542.3	81702.2	875	0	100	0	100	5.943	94.057	11.886	88.114	21.486	78.514	95.771	4.229	75.2	24.8	83.2	16.8	92.8	7.2	88.114	11.886	99.657	0.343
2	D - 22		1.254	115.549	135.749	0.063	108.231	0.986	1.075	530.238	0.261	180.607	0.043	18.52	183.209	0.692	3.702	0.995	0.061	170.381	274.078	182.631	21001.2	76653	97654.1	1001	0	100	0	100	15.984	84.016	42.957	57.043	72.128	27.872	98.801	1.199	45.155	54.845	55.345	44.655	75.624	24.376	62.038	37.962	99.6	0.4
2	D - 23		1.326	102.906	146.417	0.096	110.379	1.022	1.107	385.148	0.297	206.983	0.049	14.513	202.7	0.739	2.698	0.984	0.073	182.456	252.995	204.183	21424.6	57218.3	78642.9	1089	0	100	0	100	4.683	95.317	9.642	90.358	22.59	77.41	88.797	11.203	29.109	70.891	41.139	58.861	64.646	35.354	50.597	49.403	96.878	3.122
2	D - 24		1.319	114.498	144.362	0.091	109.384	1.023	1.106	409.851	0.31	192.225	0.052	15.193	187.628	0.722	2.765	0.985	0.078	169.432	282.124	188.902	22299.4	56488.4	78787.8	958	0	100	0.313	99.687	15.971	84.029	39.666	60.334	61.378	38.622	91.441	8.559	41.441	58.559	47.912	52.088	60.23	39.77	51.983	48.017	96.868	3.132
2	E - 1		1.309	109.472	147.71	0.091	112.787	1.017	1.091	338.12	0.351	180.261	0.048	13.362	177.601	0.725	2.393	0.989	0.07	162.524	268.316	178.531	19948.1	41586.3	61534.4	1669	0	100	0.719	99.281	40.503	59.497	66.926	33.074	80.467	19.533	96.585	3.415	51.708	48.292	56.92	43.08	69.623	30.377	62.073	37.927	98.742	1.258
2	E - 2		1.363	106.345	150.547	0.103	110.411	1.031	1.086	318.787	0.361	188.567	0.048	12.833	182.486	0.749	2.295	0.987	0.069	168.037	264.236	184.545	20306.8	39677.1	59983.9	1628	0	100	0	100	22.174	77.826	58.231	41.769	76.843	23.157	93.735	6.265	55.651	44.349	61.978	38.022	71.56	28.44	65.725	34.275	97.359	2.641
2	E - 3		1.326	107.225	158.458	0.108	119.931	1.041	1.08	288.456	0.394	165.5	0.047	11.315	158.896	0.798	1.861	0.982	0.062	147.029	268.467	161.489	17865.6	29288.4	47153.9	223	0	100	0	100	78.027	21.973	89.686	10.314	95.516	4.484	99.552	0.448	46.637	53.363	53.363	46.637	69.955	30.045	58.296	41.704	100	0
2	E - 4		1.41	94.984	158.789	0.138	112.552	1.042	1.091	250.721	0.393	186.536	0.052	10.522	178.625	0.822	1.797	0.98	0.072	163.603	238.103	181.579	17844.3	28143.3	45987.7	2068	0	100	0.58	99.42	31.673	68.327	64.507	35.493	79.787	20.213	95.793	4.207	51.886	48.114	57.253	42.747	69.149	30.851	61.896	38.104	98.791	1.209
2	E - 5		1.376	106.396	152.195	0.107	110.507	1.03	1.099	361.729	0.327	192.246	0.048	13.951	186.068	0.737	2.53	0.984	0.073	169.136	264.308	187.847	20815.9	48893.1	69709	1299	0	100	0	100	19.63	80.37	48.499	51.501	69.977	30.023	91.84	8.16	52.194	47.806	57.275	42.725	67.206	32.794	61.586	38.414	95.997	4.003
2	E - 6		1.396	100.148	153.88	0.123	110.152	1.042	1.114	347.398	0.322	188.428	0.055	13.581	180.22	0.755	2.49	0.979	0.083	161.465	251.35	182.627	19143.1	45667.6	64810.7	1251	0.08	99.92	1.199	98.801	35.731	64.269	60.192	39.808	74.82	25.18	93.125	6.875	42.526	57.474	48.441	51.559	61.231	38.769	54.197	45.803	97.442	2.558
2	E - 7		1.41	109.048	157.432	0.131	111.472	1.05	1.15	300.135	0.378	192.486	0.066	11.452	182.625	0.824	1.777	0.972	0.095	158.448	275.355	186.16	21279	35582	56861	1115	0.179	99.821	0.807	99.193	37.937	62.063	56.143	43.857	69.417	30.583	90.224	9.776	27.982	72.018	33.274	66.726	47.175	52.825	38.475	61.525	95.426	4.574
2	E - 8		1.361	125.447	179.947	0.116	132.943	1.049	1.156	355.951	0.378	225.55	0.066	12.619	214.675	0.795	2.004	0.973	0.096	185.624	316.593	218.503	28728.1	50547.3	79275.4	292	0	100	0	100	7.534	92.466	20.548	79.452	34.932	65.068	61.644	38.356	22.26	77.74	26.712	73.288	42.808	57.192	31.507	68.493	74.315	25.685
2	E - 9		1.375	106.241	151.724	0.111	110.272	1.023	1.088	350.302	0.336	186.394	0.046	13.626	181.893	0.743	2.492	0.987	0.069	166.887	261.756	183.211	20029.6	45568.3	65597.9	1388	0	100	0.504	99.496	25.72	74.28	57.781	42.219	74.856	25.144	92.723	7.277	55.62	44.38	59.87	40.13	71.037	28.963	64.121	35.879	97.046	2.954
2	E - 10		1.352	111.301	150.065	0.102	110.9	1.019	1.075	366.295	0.337	211.879	0.044	14.034	207.469	0.728	2.554	0.99	0.062	192.816	273.165	208.62	23871.7	54421.2	78292.9	1322	0	100	0	100	5.068	94.932	8.926	91.074	16.717	83.283	77.61	22.39	58.623	41.377	63.918	36.082	74.13	25.87	68.003	31.997	91.528	8.472
2	E - 11		1.393	98.608	156.937	0.123	112.63	1.021	1.056	275.534	0.378	208.202	0.042	11.446	203.785	0.78	2.096	0.99	0.054	192.865	242.266	205.443	20671.3	36472.9	57144.2	2101	0	100	0	100	3.617	96.383	7.187	92.813	14.945	85.055	86.721	13.279	68.063	31.937	74.012	25.988	84.579	15.421	78.296	21.704	96.906	3.094
2	E - 12		1.392	101.015	155.281	0.125	111.503	1.018	1.057	294.644	0.366	211.578	0.043	12.012	207.786	0.781	2.267	0.99	0.054	196.456	247.259	209.19	21504.9	40594.3	62099.2	1791	0	100	0	100	4.69	95.31	7.426	92.574	12.619	87.381	80.29	19.71	66.778	33.222	72.418	27.582	84.031	15.969	76.884	23.116	96.147	3.853
2	E - 13		1.318	107.19	141.991	0.1	107.673	1.009	1.063	390.262	0.325	197.254	0.042	14.586	195.251	0.74	2.768	0.99	0.057	183.31	260.015	195.962	21325.6	57222.1	78547.8	619	0	100	0	100	10.824	89.176	18.255	81.745	33.603	66.397	89.015	10.985	66.882	33.118	70.275	29.725	79.321	20.679	73.829	26.171	96.284	3.716
2	E - 14		1.306	116.447	140.873	0.092	107.802	0.999	1.05	448.84	0.309	180.759	0.039	16.276	181.027	0.716	3.274	0.994	0.053	172.338	279.629	181.109	21219.9	61547.3	82767.2	691	0	100	0.145	99.855	19.103	80.897	41.679	58.321	75.543	24.457	98.987	1.013	70.622	29.378	75.398	24.602	86.975	13.025	80.029	19.971	99.711	0.289
2	E - 15		1.403	109.793	189.456	0.131	136.697	1.036	1.105	288.951	0.402	282.876	0.053	11.385	272.896	0.813	1.904	0.983	0.077	246.316	273.798	276.559	31522.8	50209.8	81732.7	380	0	100	0	100	0.789	99.211	2.105	97.895	3.158	96.842	7.368	92.632	46.842	53.158	50	50	63.421	36.579	54.211	45.789	26.053	73.947
2	E - 16		1.343	115.755	193.572	0.11	146.452	1.028	1.105	304.547	0.394	282.453	0.051	11.764	274.457	0.803	1.956	0.987	0.076	247.58	286.062	277.156	32761.3	51839.4	84600.7	172	0	100	0	100	0	100	0	100	0	100	20.93	79.07	48.256	51.744	54.07	45.93	63.953	36.047	56.977	43.023	50	50
2	E - 17		1.329	114.1	144.774	0.095	108.903	1.014	1.091	441.602	0.301	205.418	0.05	16.145	202.336	0.729	3.02	0.988	0.071	185.187	278.264	203.212	23664.5	67663	91327.4	1114	0	100	0	100	5.296	94.704	10.682	89.318	25.763	74.237	83.483	16.517	46.23	53.77	51.616	48.384	66.068	33.932	57.81	42.19	94.075	5.925
2	E - 18		1.332	113.869	147.835	0.099	110.87	1.015	1.091	406.228	0.316	230.268	0.047	14.871	226.437	0.733	2.637	0.987	0.068	207.357	277.88	227.567	26490.5	67476.2	93966.7	1173	0	100	0	100	3.24	96.76	4.689	95.311	8.781	91.219	39.727	60.273	45.78	54.22	51.577	48.423	66.667	33.333	56.863	43.137	75.021	24.979
2	E - 19		1.325	103.605	144.577	0.096	109.06	1.032	1.122	371.999	0.308	191.668	0.052	13.983	185.189	0.731	2.421	0.98	0.081	164.771	257.104	186.884	20086	51085.6	71171.5	1259	0	100	0.635	99.365	25.02	74.98	51.469	48.531	67.99	32.01	91.025	8.975	36.378	63.622	41.779	58.221	56.553	43.447	47.736	52.264	96.346	3.654
2	E - 20		1.273	115.253	138.224	0.076	108.523	1.013	1.1	446.032	0.291	201.637	0.051	16.231	200.772	0.701	2.992	0.987	0.073	181.642	280.71	201.038	23341.7	67084.8	90426.5	1076	0	100	0	100	5.576	94.424	12.732	87.268	33.271	66.729	87.918	12.082	43.123	56.877	51.115	48.885	66.078	33.922	57.249	42.751	96.375	3.625
2	E - 21		1.379	105.04	151.298	0.121	109.607	1.035	1.118	290.498	0.378	181.866	0.058	11.316	174.969	0.816	1.859	0.977	0.083	156.365	261.825	177.371	19323.1	33268.9	52592	1314	0	100	0.304	99.696	60.274	39.726	73.44	26.56	80.518	19.482	92.694	7.306	53.881	46.119	57.458	42.542	65.449	34.551	60.883	39.117	95.814	4.186
2	E - 22		1.376	109.161	152.759	0.117	110.85	1.072	1.222	324.284	0.353	240.3	0.084	12.056	223.47	0.805	1.833	0.96	0.126	182.598	282.321	229.318	26823.8	48527.4	75351.2	1056	0	100	0	100	3.977	96.023	6.061	93.939	14.11	85.89	50.379	49.621	10.795	89.205	12.879	87.121	21.307	78.693	15.72	84.28	72.917	27.083
2	E - 23		1.361	101.423	155.123	0.113	113.896	1.021	1.058	278.234	0.378	214.698	0.04	11.248	210.286	0.797	2.03	0.989	0.049	198.732	249.4	211.951	21935.7	37197.2	59132.9	1573	0	100	0	100	3.814	96.186	6.548	93.452	11.634	88.366	75.27	24.73	64.145	35.855	74.889	25.111	89.765	10.235	82.39	17.61	97.839	2.161
2	E - 24		1.3	115.294	152.446	0.093	117.199	1.017	1.044	307.204	0.387	212.388	0.038	12.034	208.682	0.775	2.205	0.991	0.044	199.796	282.513	210.165	24708	40038.2	64746.3	1378	0	100	0	100	4.935	95.065	8.636	91.364	14.224	85.776	76.125	23.875	78.665	21.335	85.269	14.731	95.138	4.862	89.913	10.087	97.896	2.104
2	F - 1		1.338	110.444	156.381	0.102	116.812	1.023	1.085	310.63	0.379	175.171	0.048	12.317	171.237	0.766	2.142	0.988	0.067	157.638	271.877	172.697	19534	34972.2	54506.2	1497	0.067	99.933	0.868	99.132	58.317	41.683	77.288	22.712	86.44	13.56	97.194	2.806	55.511	44.489	60.454	39.546	72.211	27.789	64.863	35.137	99.132	0.868
2	F - 2		1.348	105.081	149.087	0.102	110.518	1.035	1.105	329.967	0.35	182.328	0.052	13.14	175.784	0.74	2.292	0.983	0.079	158.879	262.28	177.873	19444.3	40707.3	60151.6	1559	0.128	99.872	1.347	98.653	48.3	51.7	70.173	29.827	80.693	19.307	95.125	4.875	47.081	52.919	52.534	47.466	65.619	34.381	57.922	42.078	98.204	1.796
2	F - 3		1.41	94.216	157.27	0.139	111.451	1.047	1.11	259.054	0.378	177.151	0.056	10.694	168.702	0.82	1.769	0.976	0.079	151.804	237.321	171.764	16820	28258.7	45078.8	1714	0.292	99.708	1.4	98.6	62.66	37.34	78.238	21.762	87.806	12.194	98.25	1.75	38.681	61.319	44.399	55.601	58.46	41.54	49.767	50.233	99.533	0.467
2	F - 4		1.396	95.571	156.386	0.131	111.994	1.054	1.103	272.186	0.37	219.897	0.053	11.14	207.727	0.797	1.907	0.977	0.076	188.135	242.564	211.96	21280.3	37403.6	58684	1464	0	100	0	100	4.167	95.833	8.675	91.325	19.057	80.943	76.708	23.292	48.019	51.981	53.005	46.995	64.208	35.792	57.24	42.76	88.866	11.134
2	F - 5		1.378	102.693	153.144	0.112	111.037	1.03	1.127	357.14	0.323	204.801	0.053	13.733	200.223	0.742	2.499	0.981	0.087	176.774	255.078	201.634	21371.7	52532.2	73903.9	1138	0	100	0	100	10.896	89.104	22.32	77.68	48.243	51.757	83.656	16.344	46.134	53.866	51.23	48.77	62.302	37.698	55.624	44.376	91.652	8.348
2	F - 6		1.372	101.946	150.014	0.109	109.257	1.034	1.096	337.592	0.339	177.193	0.046	13.232	170.783	0.748	2.35	0.984	0.071	155.573	254.41	172.763	18384.5	41470	59854.5	1328	0	100	0.979	99.021	61.37	38.63	76.958	23.042	86.37	13.63	96.536	3.464	52.033	47.967	56.777	43.223	68.223	31.777	61.747	38.253	98.494	1.506
2	F - 7		1.287	118.182	172.216	0.093	133.953	1.038	1.144	334.661	0.381	215.573	0.062	12.239	207.1	0.795	1.974	0.978	0.092	180.652	296.104	210.342	25966.5	46370.1	72336.7	416	0	100	0	100	10.337	89.663	20.913	79.087	37.019	62.981	72.115	27.885	25.24	74.76	30.529	69.471	46.394	53.606	36.538	63.462	85.096	14.904
2	F - 8		1.35	104.857	145.116	0.114	107.403	1.077	1.155	307.819	0.357	187.032	0.056	11.344	171.238	0.83	1.757	0.967	0.093	147.408	271.757	176.627	19971.1	35594.6	55565.7	61	3.279	96.721	4.918	95.082	63.934	36.066	72.131	27.869	75.41	24.59	88.525	11.475	44.262	55.738	49.18	50.82	62.295	37.705	54.098	45.902	93.443	6.557
2	F - 9		1.342	120.858	148.245	0.095	110.419	1.006	1.078	404.595	0.33	176.839	0.047	15.136	175.669	0.72	2.804	0.991	0.063	162.783	292.72	176.08	21566.4	50398.9	71965.3	1170	0	100	0.256	99.744	34.103	65.897	67.949	32.051	85.214	14.786	97.949	2.051	53.333	46.667	60.256	39.744	75.128	24.872	65.47	34.53	99.744	0.256
2	F - 10		1.369	103.244	147.961	0.107	107.966	1.023	1.077	317.547	0.355	163.828	0.043	12.651	159.784	0.761	2.253	0.988	0.061	148.155	254.661	161	17136.6	35437.2	52573.8	1249	0.801	99.199	4.083	95.917	81.185	18.815	89.271	10.729	93.835	6.165	97.758	2.242	63.731	36.269	68.215	31.785	76.541	23.459	70.937	29.063	98.879	1.121
2	F - 11		1.374	98.461	154.187	0.12	112.145	1.019	1.055	274.319	0.38	170.525	0.042	11.398	167.233	0.789	2.11	0.99	0.054	158.348	241.196	168.44	16886.9	29783.3	46670.2	1961	0	100	0.459	99.541	68.129	31.871	87.353	12.647	95.411	4.589	99.082	0.918	70.627	29.373	75.931	24.069	85.926	14.074	79.449	20.551	99.694	0.306
2	F - 12		1.348	97.824	154.7	0.111	114.965	1.014	1.044	270.812	0.38	166.826	0.039	11.274	164.684	0.787	2.156	0.993	0.048	157.614	238.332	165.51	16394.5	28783.7	45178.2	1774	0	100	0.225	99.775	76.043	23.957	92.221	7.779	97.971	2.029	99.775	0.225	79.763	20.237	84.667	15.333	92.672	7.328	87.26	12.74	99.831	0.169
2	F - 13		1.32	111.424	142.256	0.093	107.678	1.005	1.057	425.087	0.318	191.334	0.04	15.595	190.411	0.738	2.961	0.992	0.054	180.14	269.257	190.888	21481.4	61349.3	82830.8	733	0	100	0	100	8.186	91.814	18.69	81.31	51.023	48.977	96.18	3.82	66.439	33.561	72.578	27.422	81.31	18.69	76.398	23.602	99.454	0.546
2	F - 14		1.353	103.224	150.486	0.111	111.153	1.013	1.058	338.608	0.332	210.131	0.042	13.104	207.135	0.772	2.477	0.99	0.054	195.722	251.459	208.091	21792	49161	70953	964	0	100	0	100	3.112	96.888	6.639	93.361	14.627	85.373	81.639	18.361	61.307	38.693	68.05	31.95	84.959	15.041	75.83	24.17	95.643	4.357
2	F - 15		1.332	115.484	207.968	0.1	159.708	1.036	1.141	344.551	0.359	214.955	0.058	12.647	207.676	0.816	2.096	0.98	0.082	182.631	288.181	210.126	25029.2	46993	72022.2	81	1.235	98.765	1.235	98.765	13.58	86.42	30.864	69.136	41.975	58.025	60.494	39.506	20.988	79.012	25.926	74.074	39.506	60.494	30.864	69.136	76.543	23.457
2	F - 16		1.421	105.825	157.742	0.13	110.841	1.033	1.103	315.868	0.355	268.702	0.045	12.001	259.54	0.797	1.985	0.981	0.07	234.95	263.019	262.593	28915.6	55744.9	84660.5	64	0	100	0	100	1.563	98.438	7.813	92.188	7.813	92.188	7.813	92.188	42.188	57.813	48.438	51.563	54.688	45.313	51.563	48.438	25	75
2	F - 17		1.308	118.22	144.916	0.087	110.662	1.01	1.076	437.223	0.31	245.879	0.042	15.926	243.2	0.715	2.922	0.99	0.06	225.738	287.005	243.972	29288.4	79124.4	108413	1105	0	100	0	100	2.081	97.919	3.348	96.652	4.887	95.113	15.747	84.253	54.842	45.158	61.267	38.733	76.652	23.348	68.959	31.041	44.887	55.113
2	F - 18		1.317	117.29	143.262	0.09	108.651	1.012	1.076	436.999	0.308	187.37	0.044	15.933	184.894	0.721	2.989	0.99	0.064	171.717	285.397	185.61	22147.9	60475.4	82623.3	1008	0	100	0	100	16.071	83.929	40.675	59.325	66.964	33.036	95.734	4.266	54.663	45.337	60.417	39.583	73.81	26.19	65.278	34.722	99.008	0.992
2	F - 19		1.278	125.207	138.069	0.075	108.009	1.004	1.066	460.003	0.302	217.965	0.044	16.838	217.002	0.69	3.239	0.992	0.059	203.271	302.081	217.28	27503.7	73506.5	101010	1091	0	100	0	100	6.049	93.951	8.616	91.384	11.549	88.451	51.329	48.671	60.403	39.597	65.811	34.189	80.11	19.89	71.494	28.506	88.268	11.732
2	F - 20		1.298	114.52	141.103	0.085	108.657	1.032	1.101	427.788	0.307	284.998	0.048	15.988	275.283	0.694	2.698	0.984	0.071	249.802	284.356	277.756	32905.9	87705.9	120612	1028	0	100	0	100	0	100	0.292	99.708	0.875	99.125	4.767	95.233	42.899	57.101	47.957	52.043	62.938	37.062	53.794	46.206	14.008	85.992
2	F - 21		1.357	111.066	152.102	0.113	112.154	1.01	1.08	303.09	0.385	183.708	0.054	11.628	184.066	0.813	2.106	0.986	0.07	169.672	269.869	184.409	20598.4	36370	56968.4	549	0	100	0	100	23.133	76.867	62.477	37.523	77.231	22.769	95.082	4.918	64.663	35.337	68.306	31.694	77.778	22.222	71.767	28.233	97.996	2.004
2	F - 22		1.359	106.084	148.26	0.111	108.996	1.075	1.252	328.997	0.342	233.409	0.081	12.353	216.671	0.791	1.866	0.956	0.134	172.396	274.827	222.291	25308.3	49658.1	74966.4	992	0	100	0	100	7.359	92.641	18.548	81.452	29.637	70.363	63.004	36.996	14.617	85.383	17.339	82.661	23.589	76.411	19.355	80.645	75.403	24.597
2	F - 23		1.365	105.907	154.993	0.111	113.415	1.019	1.05	265.803	0.408	171.417	0.04	10.86	168.235	0.808	1.939	0.99	0.046	160.259	259.676	169.551	18294.4	26980.6	45274.9	1393	0	100	0.431	99.569	55.133	44.867	90.955	9.045	98.205	1.795	100	0	74.803	25.197	82.627	17.373	94.042	5.958	87.509	12.491	100	0
2	F - 24		1.298	112.398	150.311	0.094	115.741	1.018	1.041	295.961	0.392	231.075	0.037	11.769	226.888	0.785	2.178	0.992	0.043	217.899	275.462	228.554	26154.1	41575.9	67730	1181	0	100	0	100	0.931	99.069	2.964	97.036	5.504	94.496	23.624	76.376	81.71	18.29	86.96	13.04	96.19	3.81	92.295	7.705	82.049	17.951
2	G - 1		1.351	115.234	155.656	0.101	115.138	1.042	1.122	334.776	0.371	239.807	0.058	12.946	229.267	0.747	2.146	0.98	0.085	203.918	289.463	232.773	28030.8	51379.6	79410.5	1529	0	100	0	100	2.224	97.776	3.466	96.534	6.344	93.656	46.043	53.957	36.887	63.113	42.25	57.75	54.938	45.062	46.763	53.237	71.485	28.515
2	G - 2		1.383	100.123	151.983	0.11	109.849	1.059	1.131	329.46	0.334	188.411	0.058	13.046	176.914	0.746	2.266	0.976	0.088	156.103	255.025	180.263	19014.8	41377.9	60392.7	1777	0	100	1.125	98.875	44.007	55.993	64.491	35.509	78.953	21.047	93.922	6.078	30.782	69.218	35.791	64.209	50.929	49.071	41.249	58.751	97.636	2.364
2	G - 3		1.374	98.696	152.383	0.116	110.773	1.033	1.101	300.725	0.356	180.088	0.05	12.028	174.787	0.776	2.133	0.984	0.073	158.352	245.57	176.58	18017.6	36393.1	54410.7	1132	0.265	99.735	2.032	97.968	53.18	46.82	73.763	26.237	83.304	16.696	95.318	4.682	53.357	46.643	57.42	42.58	68.021	31.979	61.661	38.339	98.233	1.767
2	G - 4		1.353	99.795	148.866	0.11	109.928	1.029	1.076	318.355	0.336	179.435	0.046	12.704	173.817	0.748	2.364	0.986	0.063	161.348	247.007	175.529	17977.9	38341.8	56319.7	913	0	100	0.219	99.781	42.607	57.393	77.656	22.344	90.471	9.529	98.905	1.095	57.393	42.607	64.732	35.268	78.094	21.906	69.77	30.23	99.562	0.438
2	G - 5		1.389	97.768	149.708	0.119	107.722	1.065	1.122	330.071	0.326	183.681	0.056	13.032	171.397	0.762	2.283	0.974	0.083	152.536	251.321	174.864	18291.9	41168.9	59460.8	1261	0.079	99.921	1.19	98.81	60.983	39.017	74.703	25.297	83.188	16.812	94.528	5.472	41.713	58.287	47.185	52.815	58.763	41.237	51.546	48.454	98.017	1.983
2	G - 6		1.386	101.931	152.015	0.118	109.616	1.055	1.133	341.714	0.327	204.697	0.057	13.191	193.163	0.766	2.283	0.975	0.089	170.285	259.276	196.565	21159.1	47402.9	68562	1395	0	100	0.789	99.211	12.832	87.168	31.613	68.387	53.835	46.165	86.093	13.907	32.043	67.957	37.419	62.581	51.685	48.315	42.581	57.419	93.548	6.452
2	G - 7		1.298	115.305	138.091	0.083	106.374	1.037	1.073	473.675	0.277	173.944	0.043	17.992	167.488	0.663	3.312	0.984	0.058	155.911	288.035	169.079	20218.7	61235.7	81454.4	603	0.166	99.834	2.156	97.844	65.34	34.66	86.899	13.101	94.03	5.97	99.171	0.829	57.048	42.952	64.842	35.158	80.763	19.237	72.139	27.861	99.668	0.332
2	G - 8		1.299	117.463	138.99	0.087	106.982	1.034	1.055	423.698	0.314	198.532	0.04	16.271	191.503	0.676	3.097	0.987	0.052	181.409	292.473	193.311	23442.1	59918	83360.1	542	0	100	0	100	7.38	92.62	17.159	82.841	44.096	55.904	95.756	4.244	73.801	26.199	78.598	21.402	85.055	14.945	80.812	19.188	99.077	0.923
2	G - 9		1.327	109.235	141.813	0.091	106.795	1.048	1.108	442.787	0.29	187.991	0.049	16.837	178.522	0.698	3.063	0.982	0.076	160.764	276.329	180.687	20881.8	61351.2	82233.1	725	0	100	0.414	99.586	41.793	58.207	66.207	33.793	80.276	19.724	93.379	6.621	46.759	53.241	51.862	48.138	63.724	36.276	54.897	45.103	96.552	3.448
2	G - 10		1.354	107.757	146.685	0.107	108.293	1.036	1.099	410.48	0.297	176.343	0.05	15.483	169.815	0.735	2.837	0.98	0.073	154.201	268.73	171.515	19224.7	52741.3	71966	589	0	100	1.698	98.302	58.234	41.766	79.966	20.034	88.795	11.205	96.944	3.056	42.784	57.216	50.934	49.066	66.723	33.277	56.876	43.124	98.472	1.528
2	G - 11		1.374	108.689	158.158	0.118	115.16	1.029	1.115	309.094	0.371	208.069	0.062	11.737	202.312	0.815	1.924	0.979	0.087	181.289	268.875	204.559	22892.1	41098.6	63990.7	1233	0	100	0	100	6.488	93.512	13.139	86.861	30.333	69.667	81.265	18.735	28.954	71.046	35.036	64.964	52.798	47.202	42.174	57.826	93.593	6.407
2	G - 12		1.362	102.724	150.689	0.115	110.527	1.071	1.126	302.118	0.358	190.643	0.056	11.813	177.386	0.796	1.897	0.971	0.08	157.349	265.794	181.961	20006.4	36099.8	56106.2	1374	0	100	1.31	98.69	42.431	57.569	64.847	35.153	77.656	22.344	95.415	4.585	32.969	67.031	38.792	61.208	52.984	47.016	45.197	54.803	98.108	1.892
2	G - 13		1.359	97.144	148.711	0.115	109.354	1.023	1.068	350.913	0.314	194.301	0.04	13.841	190.465	0.734	2.635	0.989	0.056	178.172	239.135	191.522	18992.4	48950	67942.4	1203	0	100	0	100	9.061	90.939	21.446	78.554	53.865	46.135	96.509	3.491	60.599	39.401	66.999	33.001	81.463	18.537	73.15	26.85	99.418	0.582
2	G - 14		1.31	105.016	162.043	0.1	124.274	1.022	1.078	357.221	0.333	192.645	0.043	13.454	188.52	0.748	2.485	0.988	0.057	174.907	258.207	189.805	20492.9	48386.7	68879.6	225	0	100	0.889	99.111	22.222	77.778	42.667	57.333	61.778	38.222	86.222	13.778	54.222	45.778	60	40	75.556	24.444	66.667	33.333	95.556	4.444
2	G - 15		1.382	103.214	157.924	0.122	114.202	1.006	1.05	274.361	0.394	225.197	0.043	11.222	224.262	0.81	2.044	0.993	0.057	213.482	249.605	224.796	23384.9	38369.5	61754.3	1295	0	100	0	100	2.162	97.838	4.324	95.676	7.568	92.432	36.448	63.552	68.958	31.042	73.745	26.255	87.568	12.432	77.992	22.008	82.394	17.606
2	G - 16		1.41	98.222	163.156	0.139	115.898	1.046	1.123	287.463	0.367	265.347	0.051	11.506	252.652	0.796	1.88	0.979	0.078	224.633	247.917	256.818	26434.7	49398.4	75833.1	1523	0	100	0	100	0	100	0	100	0	100	9.915	90.085	39.659	60.341	44.911	55.089	58.043	41.957	50.033	49.967	49.967	50.033
2	G - 17		1.402	93.239	153.953	0.138	109.733	1.053	1.134	296.497	0.339	203.376	0.052	11.789	193.575	0.798	2.019	0.975	0.083	169.855	236.468	196.646	19227.9	40895.9	60123.8	1182	0	100	0.085	99.915	16.159	83.841	36.887	63.113	59.898	40.102	85.195	14.805	39.171	60.829	45.347	54.653	57.36	42.64	49.915	50.085	92.724	7.276
2	G - 18		1.403	96.357	155.22	0.138	110.551	1.056	1.123	314.631	0.336	253.889	0.056	12.604	239.295	0.769	2.2	0.975	0.085	212.779	245.08	243.729	24790.8	52848.9	77639.8	1141	0	100	0	100	1.753	98.247	3.593	96.407	5.171	94.829	26.468	73.532	39.176	60.824	43.646	56.354	56.792	43.208	49.08	50.92	59.86	40.14
2	G - 19		1.378	116.462	152.667	0.11	110.661	1.032	1.093	354.679	0.348	184.342	0.051	12.903	178.11	0.792	2.196	0.981	0.068	162.772	289.422	180.256	21719.1	43001.5	64720.6	825	0	100	0.727	99.273	30.667	69.333	63.636	36.364	80.121	19.879	96.485	3.515	46.424	53.576	53.091	46.909	67.394	32.606	59.394	40.606	98.424	1.576
2	G - 20		1.385	116.39	153.427	0.114	110.607	1.032	1.097	351.657	0.351	189.304	0.051	12.75	182.86	0.797	2.195	0.981	0.07	166.6	288.994	185.018	22259.8	43686.3	65946.1	742	0	100	0.135	99.865	19.811	80.189	48.248	51.752	74.663	25.337	96.226	3.774	43.531	56.469	50	50	68.464	31.536	57.143	42.857	97.978	2.022
2	G - 21		1.343	101.695	147.522	0.112	109.732	1.028	1.082	327.681	0.337	187.303	0.048	12.777	182.35	0.773	2.373	0.983	0.068	168.385	251.762	183.97	19215.2	41807.1	61022.3	1190	0	100	0	100	19.16	80.84	55.378	44.622	78.319	21.681	95.882	4.118	56.218	43.782	63.445	36.555	76.05	23.95	68.824	31.176	98.319	1.681
2	G - 22		1.33	101.905	144.493	0.104	108.526	1.022	1.078	331.546	0.334	176.221	0.045	12.836	172.412	0.771	2.395	0.985	0.065	159.733	250.524	173.682	18131.1	40384	58515.1	1026	0	100	1.072	98.928	51.559	48.441	78.363	21.637	87.719	12.281	97.856	2.144	59.844	40.156	65.302	34.698	76.706	23.294	69.688	30.312	99.123	0.877
2	G - 23		1.31	112.761	142.611	0.089	108.806	1.009	1.039	384.175	0.319	161.889	0.038	14.732	160.325	0.712	2.978	0.995	0.044	154.252	273.519	160.744	18328.1	43905.9	62234	1020	0	100	0.392	99.608	87.843	12.157	98.529	1.471	99.412	0.588	100	0	82.255	17.745	89.51	10.49	96.569	3.431	92.255	7.745	100	0
2	G - 24		1.182	127.761	130.531	0.05	110.472	1.003	1.045	487.001	0.311	246.567	0.034	18.41	245.876	0.66	3.473	0.995	0.046	235.156	308.626	246.164	31700.3	89778.5	121479	648	0	100	0	100	0.926	99.074	2.006	97.994	2.932	97.068	11.728	88.272	76.08	23.92	80.401	19.599	89.66	10.34	83.951	16.049	33.025	66.975
2	H - 1		1.327	105.073	144.714	0.097	109.081	1.034	1.067	385.906	0.328	171.108	0.042	15.056	165.148	0.746	2.769	0.986	0.059	154.667	261.512	166.829	18128.4	47558.7	65687.1	141	0	100	2.837	97.163	61.702	38.298	86.525	13.475	94.326	5.674	100	0	57.447	42.553	62.411	37.589	78.723	21.277	70.213	29.787	100	0
2	H - 2		1.365	105.477	151.317	0.104	110.837	1.059	1.147	363.251	0.319	223.255	0.059	13.948	209.813	0.733	2.408	0.974	0.096	182.623	269.146	213.61	23891.1	55156	79047.1	1569	0	100	0	100	5.672	94.328	10.58	89.42	24.156	75.844	70.937	29.063	26.004	73.996	31.612	68.388	46.463	53.537	37.476	62.524	85.086	14.914
2	H - 3		1.364	98.854	150.047	0.112	109.883	1.044	1.1	308.804	0.347	175.051	0.049	12.312	167.047	0.767	2.139	0.981	0.071	151.602	248.687	169.499	17550	36024	53573.9	1066	0.75	99.25	2.814	97.186	68.48	31.52	81.144	18.856	87.711	12.289	96.811	3.189	52.533	47.467	57.974	42.026	69.325	30.675	62.57	37.43	98.499	1.501
2	H - 4		1.358	102.656	152.48	0.111	112.375	1.042	1.085	295.674	0.366	168.48	0.048	11.681	160.957	0.797	2.046	0.983	0.064	148.166	257.654	163.496	17536.8	31644.2	49181.1	235	0	100	2.553	97.447	79.149	20.851	89.787	10.213	93.617	6.383	98.723	1.277	51.064	48.936	57.447	42.553	68.936	31.064	60.851	39.149	99.149	0.851
2	H - 5		1.361	100.407	150.508	0.11	110.536	1.046	1.113	340.766	0.324	198.285	0.051	13.245	189.213	0.75	2.302	0.979	0.078	170.459	252.885	191.796	20027.1	45935.1	65962.1	1254	0.877	99.123	2.073	97.927	43.939	56.061	61.722	38.278	72.967	27.033	85.566	14.434	37.64	62.36	44.737	55.263	58.772	41.228	49.601	50.399	89.155	10.845
2	H - 6		1.343	105.123	149.006	0.101	110.866	1.04	1.109	354.073	0.331	184.933	0.049	13.52	177.479	0.739	2.344	0.981	0.074	159.825	263.46	179.771	19686.6	45314.7	65001.3	1203	0.499	99.501	2.577	97.423	37.739	62.261	62.178	37.822	78.637	21.363	95.844	4.156	40.732	59.268	46.135	53.865	60.183	39.817	51.205	48.795	98.254	1.746
2	H - 7		1.279	119.173	135.978	0.077	106.268	1.042	1.076	461.026	0.299	188.981	0.043	17.493	180.668	0.66	3.294	0.984	0.063	167.788	299.27	182.5	22750	64205.1	86955.1	485	0	100	0	100	24.536	75.464	63.505	36.495	78.144	21.856	95.464	4.536	65.773	34.227	70.103	29.897	76.701	23.299	72.577	27.423	97.526	2.474
2	H - 8		1.272	119.885	135.508	0.077	106.465	1.036	1.068	467.021	0.299	185.189	0.041	17.576	178.353	0.686	3.304	0.985	0.056	166.828	298.975	180.048	22335.2	64041	86376.2	486	0	100	0.617	99.383	25.514	74.486	64.609	35.391	82.099	17.901	96.708	3.292	69.342	30.658	73.457	26.543	81.07	18.93	76.337	23.663	99.177	0.823
2	H - 9		1.326	110.755	144.661	0.095	109.033	1.027	1.061	406.118	0.302	203.373	0.04	15.259	197.757	0.723	2.921	0.987	0.052	186.371	273.682	199.231	22707.8	59182.3	81890	612	0	100	0	100	5.882	94.118	10.458	89.542	22.712	77.288	94.608	5.392	65.359	34.641	73.039	26.961	84.477	15.523	77.941	22.059	98.693	1.307
2	H - 10		1.303	108.207	140.513	0.086	107.773	1.041	1.096	435.702	0.279	188.815	0.043	16.02	182.715	0.693	2.834	0.979	0.063	166.207	271.59	184.515	20679.9	61418.8	82098.7	624	0	100	0.16	99.84	19.071	80.929	51.603	48.397	78.846	21.154	96.795	3.205	43.429	56.571	53.686	46.314	72.756	27.244	60.256	39.744	99.038	0.962
2	H - 11		1.367	102.539	152.823	0.118	111.714	1.057	1.118	300.172	0.36	243.726	0.052	11.588	229.952	0.814	1.845	0.975	0.077	205.59	261.385	234.73	25428	45919.1	71347.1	988	0	100	0	100	4.251	95.749	5.972	94.028	8.704	91.296	35.526	64.474	31.579	68.421	36.842	63.158	53.644	46.356	41.903	58.097	69.332	30.668
2	H - 12		1.373	100.917	150.469	0.115	109.507	1.072	1.172	336.809	0.323	210.404	0.059	12.764	195.554	0.776	2.071	0.966	0.098	166.538	260.925	200.049	21615.4	47159.3	68774.7	1128	0	100	0.266	99.734	12.411	87.589	33.422	66.578	54.167	45.833	82.27	17.73	25.089	74.911	28.457	71.543	40.957	59.043	32.713	67.287	92.11	7.89
2	H - 13		1.29	112.721	141.174	0.083	109.39	1.003	1.054	390.282	0.326	189.076	0.038	14.947	188.535	0.724	2.909	0.994	0.05	178.754	271.704	188.751	21434.9	52768.6	74203.5	1000	0	100	0	100	8.3	91.7	21.4	78.6	56.6	43.4	97.6	2.4	69.4	30.6	76.6	23.4	87.5	12.5	81	19	99.5	0.5
2	H - 14		1.36	95.665	149.628	0.119	109.957	1.027	1.072	315.359	0.334	175.935	0.041	12.596	171.219	0.772	2.313	0.987	0.056	159.668	236.425	172.765	16966.1	38204.4	55170.4	1173	0	100	1.705	98.295	50.043	49.957	76.812	23.188	89.685	10.315	99.147	0.853	56.522	43.478	62.575	37.425	77.067	22.933	69.054	30.946	99.829	0.171
2	H - 15		1.308	98.352	175.267	0.106	134.168	1.018	1.074	293.045	0.363	186.198	0.045	11.497	182.683	0.804	2.106	0.988	0.061	169.678	240.89	183.91	18500.3	36584.9	55085.2	644	3.261	96.739	6.677	93.323	29.658	70.342	48.447	51.553	63.509	36.491	88.82	11.18	53.882	46.118	60.248	39.752	74.379	25.621	66.615	33.385	95.807	4.193
2	H - 16		1.378	97.704	155.649	0.123	112.891	1.039	1.13	309.837	0.342	228.138	0.052	12.257	220.255	0.777	2.116	0.981	0.084	193.612	244.828	222.99	22625.6	48535.5	71161.1	1092	0	100	1.19	98.81	6.96	93.04	9.066	90.934	14.744	85.256	61.355	38.645	45.147	54.853	48.626	51.374	58.15	41.85	52.656	47.344	79.396	20.604
2	H - 17		1.369	97.949	152.1	0.121	111.188	1.039	1.115	303.363	0.351	195.116	0.048	12.006	187.017	0.783	2.03	0.981	0.074	167.436	245.277	189.448	19394.7	39806.6	59201.3	1283	1.559	98.441	2.494	97.506	19.875	80.125	48.714	51.286	65.705	34.295	88.62	11.38	47.623	52.377	52.065	47.935	62.276	37.724	55.963	44.037	95.479	4.521
2	H - 18		1.342	112.619	179.885	0.107	135.108	1.034	1.136	314.333	0.386	243.277	0.063	12.028	235.2	0.791	1.998	0.981	0.088	207.024	280.72	238.139	27828.7	48394.8	76223.5	951	0	100	0	100	3.049	96.951	5.047	94.953	9.569	90.431	43.428	56.572	25.657	74.343	31.23	68.77	45.321	54.679	36.698	63.302	60.463	39.537
2	H - 19		1.393	115.426	155.307	0.119	111.36	1.028	1.079	357.11	0.344	197.598	0.045	12.814	192.1	0.802	2.267	0.984	0.06	177.895	285.926	193.994	23044.9	47139.1	70184	744	0	100	0.269	99.731	9.274	90.726	19.086	80.914	45.699	54.301	93.952	6.048	51.613	48.387	60.484	39.516	76.21	23.79	66.532	33.468	98.118	1.882
2	H - 20		1.404	116.396	157.516	0.12	112.039	1.038	1.096	353.179	0.35	224.601	0.049	12.614	215.64	0.808	2.169	0.981	0.068	196.42	290.725	218.574	26444.1	52015	78459.1	614	0	100	0	100	4.56	95.44	8.469	91.531	12.704	87.296	68.078	31.922	48.534	51.466	54.886	45.114	69.544	30.456	61.889	38.111	85.831	14.169
2	H - 21		1.341	101.214	147.134	0.111	109.628	1.026	1.081	327.104	0.333	187.159	0.046	12.624	182.158	0.771	2.339	0.984	0.067	168.419	249.862	183.773	19136.1	41839.5	60975.6	1157	0	100	0.519	99.481	18.669	81.331	49.697	50.303	75.972	24.028	95.246	4.754	57.303	42.697	62.316	37.684	74.157	25.843	66.811	33.189	98.531	1.469
2	H - 22		1.344	109.149	146.964	0.106	109.306	1.02	1.078	342.724	0.348	200.211	0.048	13.024	196.16	0.766	2.354	0.987	0.064	181.84	268.001	197.585	22089.3	46516.9	68606.2	1161	0	100	0	100	7.924	92.076	16.624	83.376	35.228	64.772	88.889	11.111	55.728	44.272	61.929	38.071	74.074	25.926	66.753	33.247	97.071	2.929
2	H - 23		1.209	123.744	130.035	0.056	107.528	1.002	1.05	476.906	0.307	195.454	0.036	17.758	195.233	0.663	3.435	0.995	0.048	185.919	297.744	195.361	24240.3	70201	94441.4	706	0	100	0	100	4.958	95.042	12.181	87.819	32.436	67.564	94.334	5.666	69.688	30.312	74.929	25.071	87.819	12.181	79.745	20.255	98.725	1.275
2	H - 24		1.193	122.302	130.517	0.052	109.414	1.004	1.047	484.503	0.309	220.888	0.035	17.951	219.826	0.671	3.501	0.994	0.047	209.969	295.988	220.161	27204	81460.6	108665	632	0	100	0	100	1.266	98.734	3.481	96.519	6.804	93.196	50.158	49.842	75	25	78.165	21.835	86.867	13.133	82.12	17.88	88.291	11.709
2	I - 1		1.335	107.451	145.819	0.1	109.201	1.008	1.058	385.148	0.33	163.738	0.039	14.481	162.388	0.742	2.688	0.993	0.052	153.364	260.678	162.889	17751.6	46287.4	64039.1	1221	0.164	99.836	1.884	98.116	77.477	22.523	89.517	10.483	95.414	4.586	99.427	0.573	67.076	32.924	72.563	27.437	81.245	18.755	76.74	23.26	99.836	0.164
2	I - 2		1.331	111.634	145.49	0.09	109.314	1.004	1.065	398.656	0.321	167.098	0.042	14.907	166.463	0.733	2.823	0.994	0.057	156.105	269.61	166.782	18754.9	48918.7	67673.6	1529	0	100	1.046	98.954	65.468	34.532	83.715	16.285	92.283	7.717	99.608	0.392	58.6	41.4	63.898	36.102	77.044	22.956	68.411	31.589	100	0
2	I - 3		1.281	129.01	138.006	0.074	107.67	1.011	1.074	569.937	0.279	208.539	0.041	20.555	206.212	0.656	3.636	0.989	0.06	191.866	313.57	206.843	26986.9	93412.7	120400	740	0	100	0	100	4.054	95.946	7.162	92.838	14.865	85.135	79.73	20.27	54.865	45.135	59.73	40.27	74.865	25.135	65.676	34.324	94.73	5.27
2	I - 4		1.263	123.186	134.683	0.067	106.618	1.024	1.08	575.917	0.275	185.701	0.042	20.146	181.152	0.659	3.582	0.986	0.062	167.596	303.138	182.204	22990.7	84459.5	107450	677	0	100	0	100	22.157	77.843	55.244	44.756	75.185	24.815	96.898	3.102	52.733	47.267	57.459	42.541	70.753	29.247	60.857	39.143	99.261	0.739
2	I - 5		1.37	102.174	152.56	0.116	111.336	1.077	1.114	322.726	0.337	194.812	0.053	12.651	180.334	0.761	2.178	0.972	0.074	161.652	265.759	184.966	20268.2	40229.6	60497.7	779	0	100	0.385	99.615	30.039	69.961	54.044	45.956	75.353	24.647	95.25	4.75	28.626	71.374	36.329	63.671	54.942	45.058	43.646	56.354	98.46	1.54
2	I - 6		1.374	97.259	150.76	0.118	109.654	1.062	1.129	339.961	0.315	199.148	0.057	13.406	186.456	0.746	2.378	0.972	0.089	164.873	249.542	190.026	19692.6	45918.5	65611.1	967	0	100	1.241	98.759	23.578	76.422	45.708	54.292	63.599	36.401	89.659	10.341	32.368	67.632	37.746	62.254	51.603	48.397	43.847	56.153	96.07	3.93
2	I - 7		1.393	102.583	156.465	0.129	112.191	1.017	1.057	290.489	0.369	198.736	0.048	11.702	195.91	0.804	2.148	0.988	0.06	185.113	251.291	197.054	20591.1	37024.5	57615.6	922	0	100	0	100	6.725	93.275	14.967	85.033	30.803	69.197	96.204	3.796	64.208	35.792	71.909	28.091	88.72	11.28	79.826	20.174	99.349	0.651
2	I - 8		1.37	101.619	149.309	0.109	108.947	1.071	1.124	333.699	0.331	198.202	0.056	13.213	184.128	0.749	2.332	0.974	0.081	163.594	263.006	188.429	20484.6	43358.8	63843.4	811	0	100	0.37	99.63	26.88	73.12	52.158	47.842	72.01	27.99	92.232	7.768	31.566	68.434	38.471	61.529	54.254	45.746	44.513	55.487	95.931	4.069
2	I - 9		1.335	106.685	155.837	0.113	116.725	1.04	1.087	273.268	0.404	197.94	0.048	10.975	189.774	0.821	1.875	0.982	0.065	174.279	267.329	192.887	21429.5	32386.9	53816.4	307	0	100	0.326	99.674	12.052	87.948	35.831	64.169	64.169	35.831	90.554	9.446	62.541	37.459	70.684	29.316	76.221	23.779	72.638	27.362	94.788	5.212
2	I - 10		1.372	99.785	153.727	0.121	111.96	1.033	1.064	267.089	0.391	187.435	0.043	10.931	181.204	0.805	1.908	0.985	0.054	170.304	248.17	183.643	18792.1	30723.4	49515.5	331	0	100	0	100	12.387	87.613	63.444	36.556	82.477	17.523	96.375	3.625	68.882	31.118	74.924	25.076	81.873	18.127	77.341	22.659	99.094	0.906
2	I - 11		1.313	100.181	146.498	0.102	111.481	1.011	1.044	288.063	0.37	178.072	0.039	11.971	175.946	0.766	2.348	0.993	0.049	168.477	243.614	176.667	17945.7	33570.7	51516.3	1828	0	100	0	100	27.407	72.593	71.554	28.446	89.223	10.777	98.468	1.532	80.361	19.639	82.932	17.068	89.387	10.613	85.284	14.716	99.508	0.492
2	I - 12		1.327	100.975	146.584	0.101	110.393	1.009	1.05	289.864	0.372	168.33	0.039	12.117	166.933	0.753	2.349	0.994	0.052	158.88	245.22	167.48	17116.5	32208.4	49324.9	1829	0.055	99.945	1.804	98.196	73.209	26.791	87.808	12.192	92.892	7.108	98.414	1.586	79.005	20.995	81.465	18.535	86.823	13.177	83.324	16.676	99.344	0.656
2	I - 13		1.38	105.272	156.733	0.129	113.555	1.026	1.106	287.235	0.386	242.858	0.05	11.298	235.707	0.814	1.916	0.985	0.074	212.786	260.401	238.284	26094.8	43977.9	70072.8	770	0	100	0	100	0.779	99.221	3.247	96.753	6.364	93.636	32.208	67.792	59.091	40.909	62.987	37.013	70	30	65.974	34.026	70.39	29.61
2	I - 14		1.36	100.434	150.428	0.124	110.539	1.045	1.09	270.256	0.386	213.596	0.045	10.773	203.753	0.833	1.811	0.981	0.06	186.79	253.197	207.366	21818.5	35201.4	57019.9	358	0	100	0	100	5.587	94.413	9.497	90.503	20.95	79.05	86.313	13.687	62.849	37.151	67.877	32.123	77.654	22.346	72.626	27.374	92.179	7.821
2	I - 15		1.379	102.542	149.498	0.121	108.312	1.039	1.118	317.959	0.342	180.914	0.049	11.9	177.212	0.818	2.022	0.976	0.076	157.304	255.889	178.91	18622	40293.8	58915.9	196	0	100	1.02	98.98	52.041	47.959	73.98	26.02	86.735	13.265	96.429	3.571	46.939	53.061	53.061	46.939	66.327	33.673	56.122	43.878	97.959	2.041
2	I - 16		1.336	110.729	163.23	0.111	122.332	1.045	1.136	300.56	0.388	266.2	0.059	11.484	253.978	0.813	1.818	0.978	0.083	223.15	279.402	258.552	30113.6	49521.8	79635.4	415	0	100	0	100	0	100	0	100	0.241	99.759	18.313	81.687	29.88	70.12	34.458	65.542	46.988	53.012	37.59	62.41	43.133	56.867
2	I - 17		1.285	122.721	135.733	0.073	105.611	1.03	1.101	555.86	0.27	178.489	0.044	20.333	172.805	0.653	3.579	0.986	0.072	156.584	305.183	174.024	22176.7	77025.9	99202.6	773	0.129	99.871	1.811	98.189	52.393	47.607	70.763	29.237	82.406	17.594	96.248	3.752	43.467	56.533	48.9	51.1	61.19	38.81	52.652	47.348	98.318	1.682
2	I - 18		1.305	114.892	139.243	0.081	106.649	1.03	1.122	513.49	0.276	176.788	0.047	18.889	171.397	0.675	3.2	0.983	0.081	152.506	284.689	172.699	20439.8	70426.6	90866.4	726	0.138	99.862	1.24	98.76	59.504	40.496	72.176	27.824	81.956	18.044	97.245	2.755	37.603	62.397	43.251	56.749	56.336	43.664	48.347	51.653	98.76	1.24
2	I - 19		1.33	120.003	144.917	0.089	108.921	1.023	1.088	459.939	0.295	229.884	0.043	16.983	225.43	0.688	2.899	0.987	0.062	206.772	294.911	226.663	27735.1	77581.8	105317	983	0	100	0	100	3.052	96.948	4.476	95.524	8.342	91.658	36.216	63.784	36.826	63.174	45.066	54.934	67.854	32.146	53.204	46.796	78.128	21.872
2	I - 20		1.289	121.629	140.421	0.075	108.884	1.027	1.087	499.781	0.292	221.186	0.044	18.668	215.09	0.671	3.37	0.988	0.066	197.665	300.463	216.586	27075.6	82503.3	109579	877	0	100	0	100	1.596	98.404	4.675	95.325	9.236	90.764	63.17	36.83	44.812	55.188	50.627	49.373	66.819	33.181	57.241	42.759	89.054	10.946
2	I - 21		1.324	106.712	143.556	0.093	108.4	1.016	1.091	416.248	0.298	171.764	0.047	15.664	168.756	0.705	2.847	0.987	0.069	154.571	260.947	169.56	18458.7	53191.8	71650.5	1080	0.093	99.907	1.111	98.889	59.537	40.463	78.889	21.111	90.093	9.907	99.352	0.648	42.963	57.037	51.019	48.981	67.778	32.222	59.167	40.833	99.815	0.185
2	I - 22		1.316	112.323	142.298	0.085	108.079	1.022	1.118	468.463	0.28	196.464	0.048	17.109	192.856	0.678	2.999	0.985	0.079	172.023	276.254	193.869	22232.2	69794.5	92026.7	1029	0	100	0	100	11.467	88.533	30.224	69.776	53.256	46.744	89.407	10.593	32.847	67.153	37.998	62.002	53.353	46.647	43.149	56.851	96.987	3.013
2	I - 23		1.294	112.24	140.019	0.089	108.161	1.007	1.046	360.14	0.347	164.726	0.039	13.808	163.559	0.75	2.674	0.993	0.049	156.269	271.902	164.077	18618.3	41396	60014.3	946	1.163	98.837	2.96	97.04	78.224	21.776	91.649	8.351	95.983	4.017	99.683	0.317	77.696	22.304	81.29	18.71	88.795	11.205	84.778	15.222	100	0
2	I - 24		1.253	114.647	137.535	0.078	109.64	1.007	1.04	360.34	0.352	227.355	0.037	14.05	225.702	0.743	2.703	0.994	0.046	216.977	277.815	226.361	26292.4	56367	82659.4	719	0	100	0	100	0.556	99.444	2.503	97.497	5.841	94.159	31.433	68.567	81.502	18.498	83.727	16.273	90.96	9.04	87.065	12.935	84.145	15.855
2	J - 1		1.279	116.398	141.143	0.076	110.355	1	1.047	415.246	0.329	172.807	0.037	15.183	172.856	0.74	2.95	0.996	0.048	164.987	279.95	172.942	20261.4	53089.9	73351.3	1307	0	100	0.23	99.77	45.218	54.782	73.757	26.243	88.676	11.324	99.541	0.459	71.232	28.768	76.358	23.642	87.299	12.701	80.413	19.587	99.923	0.077
2	J - 2		1.317	111.585	146.051	0.089	110.916	1.001	1.072	395.328	0.328	196.368	0.043	14.785	196.317	0.73	2.681	0.993	0.06	182.939	269.179	196.486	22135	57585.6	79720.6	1533	0	100	0	100	8.741	91.259	19.439	80.561	44.553	55.447	85.78	14.22	57.339	42.661	63.144	36.856	74.56	25.44	67.515	32.485	96.282	3.718
2	J - 3		1.275	122.746	135.578	0.068	106.289	1.031	1.084	577.178	0.26	168.828	0.042	20.189	163.475	0.649	3.528	0.984	0.061	150.708	304.37	164.709	20801.4	76136.2	96937.6	641	0.78	99.22	1.248	98.752	74.259	25.741	88.144	11.856	93.76	6.24	99.688	0.312	48.206	51.794	54.134	45.866	70.983	29.017	61.466	38.534	100	0
2	J - 4		1.258	120.084	136.423	0.072	108.444	0.997	1.035	402.233	0.326	159.764	0.036	14.978	160.155	0.725	2.984	0.996	0.044	154.748	287.667	160.042	19264.4	45854.8	65119.2	786	0.763	99.237	2.417	97.583	88.677	11.323	97.583	2.417	99.109	0.891	100	0	85.242	14.758	88.677	11.323	95.42	4.58	92.112	7.888	100	0
2	J - 5		1.363	98.51	150.085	0.117	109.994	1.057	1.138	326.046	0.325	186.202	0.06	12.741	176.307	0.761	2.149	0.973	0.089	154.566	251.153	179.467	18665.8	40700.4	59366.2	692	0	100	0.434	99.566	50.145	49.855	67.775	32.225	79.335	20.665	94.798	5.202	29.046	70.954	34.971	65.029	50	50	40.029	59.971	97.832	2.168
2	J - 6		1.362	100.521	152.768	0.114	112.163	1.072	1.119	297.059	0.366	196.388	0.056	11.891	182.501	0.785	2.018	0.973	0.078	162.811	260.358	187.283	20042.3	36376.3	56418.6	410	0	100	1.707	98.293	25.366	74.634	49.756	50.244	70	30	91.707	8.293	31.951	68.049	37.805	62.195	53.171	46.829	42.927	57.073	97.561	2.439
2	J - 7		1.337	103.356	151.059	0.104	112.994	1.063	1.141	347.646	0.328	202.059	0.06	13.285	189.303	0.748	2.3	0.973	0.091	165.584	265.5	193.25	21322.9	47142.6	68465.5	629	0	100	0.795	99.205	23.529	76.471	44.515	55.485	60.89	39.11	86.328	13.672	26.55	73.45	32.432	67.568	44.674	55.326	36.089	63.911	94.277	5.723
2	J - 8		1.372	97.109	150.412	0.116	109.536	1.08	1.169	328.298	0.326	206.723	0.06	12.969	190.178	0.763	2.235	0.969	0.101	162.406	253.216	194.902	20511.3	45054.9	65566.2	681	0	100	0.147	99.853	24.816	75.184	44.787	55.213	62.261	37.739	86.784	13.216	23.642	76.358	28.047	71.953	40.675	59.325	32.599	67.401	93.245	6.755
2	J - 9		1.361	103.11	148.645	0.125	109.12	1.04	1.087	283.762	0.382	167.859	0.046	11.158	160.697	0.826	1.972	0.98	0.066	147.64	258.266	163.124	17556	30403.1	47959.1	198	2.02	97.98	3.03	96.97	84.848	15.152	88.889	11.111	89.394	10.606	94.949	5.051	70.202	29.798	72.727	27.273	78.283	21.717	74.242	25.758	98.485	1.515
2	J - 10		1.386	103.329	163.585	0.13	117.951	1.029	1.076	258.357	0.414	234.383	0.048	10.688	227.703	0.806	1.807	0.987	0.063	211.135	256.072	230.44	24534.5	36589.3	61123.8	560	0	100	0	100	0.893	99.107	1.607	98.393	4.643	95.357	47.5	52.5	68.929	31.071	73.393	26.607	79.286	20.714	76.071	23.929	80.893	19.107
2	J - 11		1.34	106.217	147.695	0.1	110.148	1.005	1.038	298.424	0.381	168.591	0.037	12.338	167.804	0.733	2.355	0.996	0.046	161.523	256.657	168.138	18024.3	33023.3	51047.7	1939	0.103	99.897	2.372	97.628	63.744	36.256	87.674	12.326	94.224	5.776	98.556	1.444	83.755	16.245	85.817	14.183	90.717	9.283	87.571	12.429	99.587	0.413
2	J - 12		1.36	99.968	148.903	0.11	109.392	1.011	1.055	291.256	0.373	198.774	0.041	12.111	196.471	0.761	2.275	0.993	0.053	185.942	243.225	197.337	20024.9	38289.6	58314.5	1680	0	100	0	100	5.417	94.583	13.095	86.905	34.762	65.238	91.607	8.393	75.119	24.881	78.81	21.19	85.179	14.821	81.607	18.393	96.548	3.452
2	J - 13		1.35	96.416	146.681	0.118	108.632	1.038	1.085	261.86	0.384	190.645	0.044	10.678	183.055	0.831	1.935	0.984	0.062	168.265	240.871	185.643	18470.9	30950.1	49421	318	0	100	0.314	99.686	29.245	70.755	64.78	35.22	77.673	22.327	90.566	9.434	65.409	34.591	69.497	30.503	74.843	25.157	72.327	27.673	94.34	5.66
2	J - 14		1.345	99.875	147.886	0.119	109.815	1.039	1.097	300.822	0.352	191.603	0.047	11.581	183.945	0.82	2.019	0.98	0.067	167.35	250.198	186.511	19412.4	37643.9	57056.3	309	0	100	0.647	99.353	22.33	77.67	53.722	46.278	74.11	25.89	92.233	7.767	54.693	45.307	60.518	39.482	70.874	29.126	64.725	35.275	96.44	3.56
2	J - 15		1.38	107.516	156.585	0.118	113.485	1.054	1.148	328.272	0.35	199.423	0.058	12.217	188.732	0.807	2.012	0.974	0.09	164.294	273.216	192.183	21742.6	42199.2	63941.8	283	0	100	0.353	99.647	22.261	77.739	41.343	58.657	59.011	40.989	89.399	10.601	23.322	76.678	28.622	71.378	41.696	58.304	33.922	66.078	96.466	3.534
2	J - 16		1.329	112.106	174.92	0.106	132.15	1.042	1.169	310.081	0.386	248.914	0.067	11.76	238.686	0.802	1.907	0.977	0.099	204.248	282.203	242.666	28342.3	47916.2	76258.5	481	0	100	0	100	0	100	1.455	98.545	9.356	90.644	37.006	62.994	13.306	86.694	16.84	83.16	30.769	69.231	22.037	77.963	55.301	44.699
2	J - 17		1.297	126.525	137.627	0.074	106.07	1.035	1.115	647.048	0.253	224.673	0.047	23.076	216.211	0.651	4.007	0.983	0.079	193.637	315.739	217.887	28719.2	115739	144458	577	0	100	0	100	2.946	97.054	7.279	92.721	13.518	86.482	60.832	39.168	35.529	64.471	41.594	58.406	55.806	44.194	46.447	53.553	84.229	15.771
2	J - 18		1.296	119.853	139.22	0.079	107.332	1.014	1.085	530.255	0.273	190.682	0.044	19.083	187.803	0.675	3.566	0.987	0.066	172.917	292.045	188.6	22931.6	78569.7	101501	581	0	100	0	100	12.048	87.952	32.358	67.642	62.995	37.005	93.804	6.196	49.225	50.775	56.454	43.546	71.429	28.571	62.134	37.866	98.967	1.033
2	J - 19		1.33	110.318	143.306	0.091	107.729	1.017	1.111	456.642	0.288	176.8	0.049	16.678	173.749	0.706	2.951	0.987	0.077	156.174	269.588	174.556	19614.7	61714.7	81329.4	997	0.1	99.9	0.301	99.699	49.85	50.15	70.311	29.689	81.645	18.355	96.991	3.009	38.014	61.986	43.33	56.67	57.874	42.126	48.245	51.755	98.897	1.103
2	J - 20		1.309	117.039	140.611	0.082	107.383	1.016	1.089	498.983	0.284	165.769	0.042	18.192	163.066	0.672	3.217	0.988	0.066	149.578	285.89	163.815	19534	63850.9	83384.9	755	0.53	99.47	1.192	98.808	75.364	24.636	88.609	11.391	94.57	5.43	99.073	0.927	45.033	54.967	52.715	47.285	66.49	33.51	58.278	41.722	99.735	0.265
2	J - 21		1.315	112.736	144.179	0.087	109.53	1.014	1.067	408.587	0.307	203.395	0.041	15.177	200.496	0.717	2.768	0.99	0.057	187.706	274.385	201.279	23008.5	59999.9	83008.4	958	0	100	0	100	5.95	94.05	11.065	88.935	21.816	78.184	89.353	10.647	52.714	47.286	62.317	37.683	79.123	20.877	68.476	31.524	98.434	1.566
2	J - 22		1.325	109.358	144.795	0.093	109.221	1.002	1.054	379.247	0.321	199.035	0.04	14.352	198.646	0.731	2.777	0.993	0.054	188.422	262.954	198.845	21779	54092.4	75871.4	945	0	100	0	100	6.349	93.651	11.323	88.677	23.386	76.614	91.746	8.254	64.762	35.238	72.698	27.302	86.032	13.968	77.354	22.646	98.942	1.058
2	J - 23		1.291	111.173	139.619	0.088	108.077	1.007	1.045	359.566	0.339	169.258	0.038	13.884	168.145	0.742	2.78	0.993	0.047	160.926	268.953	168.619	18919.8	42311.1	61230.9	832	0.601	99.399	1.683	98.317	57.452	42.548	88.221	11.779	96.635	3.365	99.76	0.24	80.769	19.231	83.774	16.226	91.587	8.413	87.38	12.62	100	0
2	J - 24		1.255	114.332	135.842	0.074	108.209	1.013	1.039	411.091	0.31	211.06	0.037	15.65	208.296	0.702	3.283	0.994	0.044	200.469	278.533	209.116	24257.8	61919.6	86177.4	910	0	100	0	100	2.088	97.912	5.495	94.505	11.538	88.462	82.198	17.802	86.044	13.956	92.198	7.802	98.022	1.978	95.385	4.615	99.67	0.33
2	K - 1		1.363	117.893	152.781	0.103	111.954	1.042	1.132	364.404	0.349	178.147	0.053	13.034	170.669	0.784	2.01	0.975	0.079	150.527	295.904	173.188	21266.8	43098.1	64364.8	1060	0.189	99.811	1.132	98.868	58.868	41.132	75.66	24.34	85.66	14.34	96.698	3.302	30.283	69.717	36.226	63.774	50.849	49.151	41.226	58.774	98.962	1.038
2	K - 2		1.324	118.363	145.156	0.087	109.585	1.035	1.143	438.224	0.304	193.725	0.051	15.515	186.519	0.715	2.509	0.978	0.085	162.843	294.953	188.354	23187.7	61594.2	84781.9	1135	0	100	0.529	99.471	28.37	71.63	49.692	50.308	64.846	35.154	89.604	10.396	33.04	66.96	37.357	62.643	48.282	51.718	41.41	58.59	94.537	5.463
2	K - 3		1.38	103.901	165.617	0.126	119.931	1.04	1.114	265.83	0.404	187.593	0.061	10.782	178.206	0.811	1.774	0.981	0.084	158.857	260.051	181.818	19622.5	29075.8	48698.2	628	0	100	0.159	99.841	46.178	53.822	65.764	34.236	79.936	20.064	94.745	5.255	39.65	60.35	43.949	56.051	56.529	43.471	48.885	51.115	97.771	2.229
2	K - 4		1.378	106.437	161.529	0.123	117.267	1.044	1.118	266.964	0.41	178.034	0.062	10.807	170.197	0.809	1.713	0.979	0.085	151.89	267.33	173.291	19187.1	27856.3	47043.4	1489	0.403	99.597	2.821	97.179	57.287	42.713	73.808	26.192	85.292	14.708	97.045	2.955	37.811	62.189	41.974	58.026	54.735	45.265	47.146	52.854	98.791	1.209
2	K - 5		1.355	106.601	151.381	0.111	111.726	1.03	1.078	319.462	0.356	198.06	0.047	12.574	192.32	0.764	2.276	0.985	0.063	178.343	264.001	194.279	21238.6	41411.4	62650	1363	0	100	0	100	7.704	92.296	19.002	80.998	50.55	49.45	93.544	6.456	55.686	44.314	61.922	38.078	76.816	23.184	67.645	32.355	98.313	1.687
2	K - 6		1.347	100.594	149.754	0.107	111.059	1.019	1.048	307.23	0.352	184.314	0.041	12.322	180.666	0.758	2.394	0.991	0.049	172.249	246.509	181.808	18705	37941.2	56646.2	1297	0	100	0.54	99.46	18.35	81.65	45.335	54.665	80.571	19.429	97.995	2.005	77.409	22.591	81.187	18.813	88.281	11.719	84.271	15.729	99.152	0.848
2	K - 7		1.397	101.472	163.582	0.128	116.995	1.062	1.139	255.076	0.407	230.102	0.068	10.632	215.645	0.809	1.705	0.974	0.096	188.924	260.021	221.407	23763.9	33665.4	57429.3	1965	0	100	0	100	3.613	96.387	7.379	92.621	16.845	83.155	62.901	37.099	31.45	68.55	35.318	64.682	46.667	53.333	39.695	60.305	80.611	19.389
2	K - 8		1.396	104.681	169.247	0.133	121.205	1.058	1.147	265.462	0.403	248.404	0.074	10.819	233.683	0.807	1.731	0.974	0.102	203.133	267.182	239.64	26736.9	38111	64847.9	603	0	100	0	100	1.493	98.507	3.98	96.02	7.96	92.04	43.118	56.882	28.524	71.476	32.504	67.496	43.449	56.551	36.484	63.516	63.847	36.153
2	K - 9		1.376	101.21	151.444	0.112	110.003	1.027	1.09	324.243	0.342	221.299	0.048	13.065	215.489	0.742	2.372	0.988	0.069	197.172	250.639	217.503	22755	49215.1	71970.1	1876	0	100	0	100	6.343	93.657	9.222	90.778	13.38	86.62	65.032	34.968	48.507	51.493	56.183	43.817	69.67	30.33	61.727	38.273	85.341	14.659
2	K - 10		1.376	99.062	153.611	0.118	111.588	1.029	1.087	313.517	0.343	185.165	0.05	12.644	179.902	0.761	2.34	0.986	0.071	165.233	244.95	181.599	18500.8	39083	57583.8	1837	0	100	0.272	99.728	27.218	72.782	59.281	40.719	77.844	22.156	96.189	3.811	49.483	50.517	55.58	44.42	70.332	29.668	61.404	38.596	98.694	1.306
2	K - 11		1.411	103.656	167.615	0.133	118.8	1.065	1.158	260.745	0.409	267.266	0.073	10.77	250.885	0.804	1.728	0.973	0.106	215.734	265.904	257.368	28092.4	39979.6	68072	1508	0	100	0	100	2.321	97.679	2.918	97.082	3.78	96.22	20.557	79.443	29.509	70.491	34.151	65.849	43.899	56.101	37.732	62.268	47.347	52.653
2	K - 12		1.414	101.762	167.443	0.139	118.355	1.068	1.177	261.194	0.403	286.215	0.079	10.782	267.242	0.799	1.703	0.971	0.116	226.488	261.999	274.849	29721.2	43044.7	72766	1331	0	100	0	100	0.977	99.023	2.179	97.821	3.832	96.168	11.495	88.505	23.591	76.409	26.446	73.554	37.04	62.96	30.128	69.872	31.705	68.295
2	K - 13		1.403	97.096	158.331	0.132	112.84	1.037	1.129	288.205	0.354	196.206	0.066	11.683	189.062	0.781	2.026	0.98	0.093	167.307	242.202	191.521	19278.6	36520.5	55799	2051	0.049	99.951	0.488	99.512	17.406	82.594	38.274	61.726	56.704	43.296	90.639	9.361	25.5	74.5	30.668	69.332	44.466	55.534	35.982	64.018	97.513	2.487
2	K - 14		1.417	97.918	159.37	0.133	112.365	1.049	1.143	287.145	0.363	253.301	0.068	11.661	240.734	0.787	1.985	0.976	0.098	210.324	247.074	245.103	25116.7	46071.4	71188.1	2011	0	100	0	100	2.188	97.812	3.481	96.519	5.818	94.182	25.709	74.291	26.305	73.695	31.477	68.523	43.113	56.887	35.256	64.744	54.401	45.599
2	K - 15		1.407	100.459	167.899	0.138	119.348	1.056	1.151	258.306	0.4	213.932	0.071	10.653	202.037	0.819	1.753	0.975	0.103	174.928	255.798	206.799	21938.1	32494.3	54432.4	1198	0.083	99.917	1.002	98.998	10.684	89.316	25.96	74.04	42.404	57.596	76.377	23.623	29.967	70.033	33.556	66.444	44.24	55.76	36.728	63.272	88.314	11.686
2	K - 16		1.4	110.217	165.492	0.13	118.293	1.046	1.127	262.97	0.428	225.23	0.068	10.746	214.769	0.808	1.721	0.978	0.091	190.403	277.452	219.054	25217	33355	58572.1	1221	0	100	0	100	0	100	1.392	98.608	16.134	83.866	63.636	36.364	33.497	66.503	38.575	61.425	48.321	51.679	42.26	57.74	83.292	16.708
2	K - 17		1.376	102.662	149.069	0.114	108.251	1.033	1.095	372.897	0.309	216.054	0.052	14.702	208.822	0.722	2.815	0.984	0.075	190.435	255.659	210.95	22480.4	57246.7	79727.2	1047	0	100	0	100	6.208	93.792	9.456	90.544	15.664	84.336	74.212	25.788	44.508	55.492	50.43	49.57	65.138	34.862	55.396	44.604	89.971	10.029
2	K - 18		1.37	108.143	149.805	0.113	109.261	1.034	1.065	358.364	0.33	233.05	0.043	13.977	225.372	0.726	2.587	0.986	0.057	211.461	269.351	227.652	25476.6	56958.1	82434.7	1033	0	100	0	100	2.323	97.677	4.356	95.644	7.26	92.74	36.108	63.892	62.73	37.27	70.668	29.332	83.64	16.36	75.315	24.685	82.381	17.619
2	K - 19		1.389	109.611	159.049	0.118	114.477	1.066	1.227	328.05	0.356	241.382	0.079	12.321	225.72	0.797	1.94	0.967	0.122	183.594	282.638	231.225	27195.4	49455.1	76650.6	757	0	100	0	100	4.624	95.376	7.398	92.602	16.248	83.752	47.292	52.708	7.794	92.206	9.908	90.092	17.173	82.827	11.757	88.243	70.41	29.59
2	K - 20		1.355	107.791	156.824	0.112	115.715	1.012	1.052	288.193	0.39	187.606	0.043	11.415	185.119	0.813	2.087	0.992	0.054	175.914	262.6	186.062	20344	33647.2	53991.3	639	0	100	0	100	13.459	86.541	32.551	67.449	70.736	29.264	96.87	3.13	73.239	26.761	77.778	22.222	86.698	13.302	82.003	17.997	99.687	0.313
2	K - 21		1.339	113.04	151.071	0.101	112.879	1.017	1.062	331.172	0.363	208.037	0.044	12.731	204.288	0.768	2.341	0.99	0.057	192.146	276.796	205.54	23743.5	45069.6	68813.1	839	0	100	0	100	5.721	94.279	10.131	89.869	20.024	79.976	82.956	17.044	64.124	35.876	69.487	30.513	81.526	18.474	74.851	25.149	95.828	4.172
2	K - 22		1.355	108.659	154.69	0.111	114.059	1.005	1.038	293.775	0.388	213.379	0.04	11.624	212.294	0.813	2.278	0.995	0.05	204.433	262.582	212.762	23375.5	39101.4	62476.9	844	0	100	0	100	4.739	95.261	8.412	91.588	13.981	86.019	64.336	35.664	81.161	18.839	84.953	15.047	90.284	9.716	87.322	12.678	93.246	6.754
2	K - 23		1.337	113.072	147.255	0.099	110.127	1.029	1.136	411.003	0.306	189.447	0.063	14.864	183.889	0.737	2.527	0.978	0.092	161.732	279.956	185.552	21598.5	55123.7	76722.2	920	0	100	0.435	99.565	21.957	78.043	45.652	54.348	65.87	34.13	96.304	3.696	19.022	80.978	23.696	76.304	40.326	59.674	29.239	70.761	99.239	0.761
2	K - 24		1.285	115.24	143.746	0.08	111.819	1.03	1.131	429.006	0.3	239.757	0.057	15.532	232.369	0.714	2.7	0.981	0.085	205.168	286.196	234.431	27992.5	73293.7	101286	902	0	100	0	100	1.22	98.78	2.993	97.007	4.767	95.233	33.592	66.408	21.397	78.603	26.94	73.06	44.9	55.1	33.592	66.408	64.856	35.144
2	L - 1		1.345	114.631	149.397	0.099	110.935	1.046	1.154	370.791	0.34	180.451	0.054	13.292	172.894	0.77	2.015	0.973	0.087	149.183	289.035	175.23	21017.5	46163.4	67180.9	1003	0.598	99.402	1.994	98.006	57.926	42.074	71.386	28.614	79.86	20.14	94.217	5.783	32.702	67.298	37.188	62.812	48.455	51.545	41.775	58.225	97.308	2.692
2	L - 2		1.337	115.476	148.097	0.092	110.67	1.061	1.208	418.085	0.305	230.347	0.064	15.093	216.441	0.714	2.354	0.965	0.113	178.539	295.777	220.141	27128.7	67723.7	94852.4	1102	0	100	0	100	6.806	93.194	13.521	86.479	28.221	71.779	62.432	37.568	21.416	78.584	25.318	74.682	35.299	64.701	29.946	70.054	76.679	23.321
2	L - 3		1.376	99.803	158.668	0.118	115.191	1.036	1.1	249.542	0.411	165.111	0.055	10.434	158.81	0.81	1.697	0.982	0.076	144.169	248.823	161.217	16589.3	24142.9	40732.2	1886	2.386	97.614	4.295	95.705	77.678	22.322	87.858	12.142	93.372	6.628	99.099	0.901	48.25	51.75	52.757	47.243	63.256	36.744	56.734	43.266	99.576	0.424
2	L - 4		1.381	103.118	168.211	0.122	121.873	1.047	1.101	255.372	0.412	184.612	0.055	10.569	175.968	0.818	1.719	0.98	0.073	159.599	260.136	179.523	19342.9	27057.5	46400.5	1547	0	100	0.776	99.224	44.732	55.268	64.9	35.1	77.311	22.689	95.41	4.59	37.298	62.702	44.538	55.462	60.504	39.496	51.131	48.869	98.836	1.164
2	L - 5		1.333	103.308	146.099	0.099	109.574	1.05	1.113	352.349	0.323	174.667	0.052	13.757	165.641	0.739	2.447	0.98	0.077	148.529	261.524	168.136	18294	42258.6	60552.6	1187	0.674	99.326	2.443	97.557	68.829	31.171	81.55	18.45	88.711	11.289	97.136	2.864	40.017	59.983	46.588	53.412	61.163	38.837	53.159	46.841	99.073	0.927
2	L - 6		1.352	100.201	148.449	0.112	109.78	1.045	1.107	356.786	0.311	182.863	0.051	13.782	174.482	0.75	2.444	0.979	0.075	157.481	252.195	176.727	18506.7	45501.8	64008.6	981	0	100	0.102	99.898	47.604	52.396	71.967	28.033	83.996	16.004	96.942	3.058	38.022	61.978	45.26	54.74	62.487	37.513	52.599	47.401	98.573	1.427
2	L - 7		1.362	101.617	158.084	0.114	115.976	1.054	1.119	256.875	0.405	202.834	0.06	10.695	191.876	0.801	1.757	0.978	0.083	171.185	258.135	196.182	20915.7	30259.2	51174.9	1590	0	100	0.252	99.748	13.711	86.289	35.157	64.843	54.277	45.723	87.736	12.264	37.862	62.138	42.642	57.358	54.34	45.66	47.61	52.39	95.031	4.969
2	L - 8		1.377	98.64	160.113	0.125	116.205	1.053	1.136	256.058	0.399	185.844	0.064	10.589	175.91	0.814	1.694	0.975	0.093	154.345	250.448	179.867	18634.5	28337.6	46972.1	1566	0.255	99.745	1.852	98.148	51.469	48.531	65.453	34.547	75.607	24.393	92.72	7.28	34.994	65.006	39.017	60.983	49.936	50.064	42.529	57.471	97.19	2.81
2	L - 9		1.388	100.899	153.1	0.117	110.243	1.047	1.11	319.776	0.343	187.827	0.051	12.915	179.849	0.734	2.316	0.982	0.076	161.508	254.673	182.592	19210.5	40072.4	59282.9	2046	0	100	0.293	99.707	35.826	64.174	61.144	38.856	76.686	23.314	95.992	4.008	36.266	63.734	44.135	55.865	61.095	38.905	50.587	49.413	98.24	1.76
2	L - 10		1.354	102.359	149.03	0.103	110.048	1.029	1.096	329.982	0.34	178.454	0.05	13.187	173.073	0.734	2.329	0.987	0.073	157.675	253.78	174.829	18486	40166.4	58652.4	2025	0.148	99.852	1.778	98.222	52.148	47.852	71.605	28.395	83.605	16.395	96.938	3.062	43.21	56.79	49.235	50.765	63.753	36.247	54.568	45.432	98.716	1.284
2	L - 11		1.389	107.498	174.459	0.13	125.701	1.049	1.138	259.259	0.427	268.483	0.071	10.701	255.041	0.808	1.703	0.978	0.099	223.38	271.714	260.752	29423	39529.1	68952.2	1240	0	100	0	100	2.661	97.339	3.468	96.532	4.839	95.161	16.774	83.226	34.355	65.645	38.629	61.371	50	50	41.694	58.306	42.419	57.581
2	L - 12		1.362	107.253	162.172	0.109	119.102	1.051	1.113	279.844	0.396	245.538	0.059	11.315	232.846	0.787	1.874	0.981	0.079	208.978	271.468	237.667	26746.3	40744.6	67490.8	1687	0	100	0	100	1.719	98.281	3.023	96.977	5.098	94.902	37.996	62.004	34.381	65.619	39.893	60.107	54.06	45.94	44.102	55.898	66.509	33.491
2	L - 13		1.406	94.99	155.808	0.133	110.78	1.027	1.079	267.135	0.372	186.904	0.05	11.051	181.645	0.801	1.979	0.985	0.069	168.158	234.548	183.489	17897.7	31702.6	49600.3	1885	0	100	0.053	99.947	21.538	78.462	55.65	44.35	76.552	23.448	95.703	4.297	56.446	43.554	62.653	37.347	73.899	26.101	67.162	32.838	98.196	1.804
2	L - 14		1.405	94.767	157.267	0.134	111.861	1.049	1.125	274.802	0.363	226.48	0.061	11.248	215.131	0.795	1.918	0.977	0.088	190.952	239.286	219.12	21684.7	39194.3	60878.9	1967	0	100	0	100	3.305	96.695	6.406	93.594	13.828	86.172	65.023	34.977	34.469	65.531	39.756	60.244	53.533	46.467	45.145	54.855	83.986	16.014
2	L - 15		1.419	110.786	182.068	0.138	128.575	1.038	1.108	251.318	0.449	308.531	0.061	10.448	296.45	0.815	1.607	0.983	0.08	267.298	276.81	301.773	34594	42361.1	76955.1	1384	0	100	0	100	0	100	0	100	0	100	0	100	41.763	58.237	46.965	53.035	58.454	41.546	50.578	49.422	1.228	98.772
2	L - 16		1.392	105.056	169.863	0.125	122.221	1.042	1.111	251.722	0.426	231.326	0.059	10.514	220.965	0.805	1.698	0.982	0.08	198.417	263.756	225.192	24676.6	33149.4	57826	1308	0	100	0.076	99.924	0.612	99.388	1.223	98.777	7.11	92.89	61.009	38.991	45.566	54.434	49.541	50.459	60.321	39.679	52.446	47.554	80.046	19.954
2	L - 17		1.373	102.503	148.893	0.116	108.421	1.043	1.093	364.784	0.314	228.289	0.051	14.354	218.252	0.733	2.691	0.981	0.073	199.571	257.503	221.013	23627.6	58093.9	81721.5	1003	0	100	0	100	2.592	97.408	5.184	94.816	9.472	90.528	60.419	39.581	46.261	53.739	52.542	47.458	64.606	35.394	57.827	42.173	85.344	14.656
2	L - 18		1.368	104.755	147.591	0.112	107.811	1.045	1.103	378.829	0.305	219.669	0.052	14.727	209.866	0.721	2.67	0.979	0.077	190.089	263.89	212.657	23308.9	58286.9	81595.8	846	0	100	0	100	5.91	94.09	8.865	91.135	15.13	84.87	71.749	28.251	39.007	60.993	45.39	54.61	62.648	37.352	51.891	48.109	88.889	11.111
2	L - 19		1.372	109.779	152.016	0.112	110.817	1.097	1.21	354.884	0.336	237.122	0.072	13.3	215.074	0.753	2.091	0.962	0.113	177.199	292.048	222.141	26910.9	53607	80517.9	418	0	100	1.196	98.804	5.502	94.498	12.44	87.56	27.273	72.727	65.072	34.928	12.679	87.321	17.225	82.775	26.316	73.684	19.139	80.861	78.947	21.053
2	L - 20		1.36	107.265	155.586	0.116	114.401	1.009	1.046	285.215	0.39	210.805	0.04	11.292	209.296	0.822	2.081	0.992	0.051	200.013	260.475	209.97	22750.9	37533.2	60284.1	555	0	100	0	100	3.964	96.036	7.387	92.613	11.532	88.468	83.423	16.577	81.081	18.919	83.604	16.396	90.27	9.73	86.126	13.874	96.036	3.964
2	L - 21		1.387	111.508	158.718	0.115	114.39	1.05	1.17	315.844	0.373	243.682	0.071	12.061	231.337	0.797	1.91	0.973	0.103	197.513	283.23	235.788	27658.3	47504.1	75162.4	697	0	100	0	100	1.722	98.278	2.439	97.561	5.308	94.692	37.303	62.697	14.778	85.222	17.791	82.209	28.694	71.306	21.234	78.766	66.141	33.859
2	L - 22		1.356	119.931	155.775	0.103	114.784	1.036	1.181	344.808	0.369	214.808	0.069	12.784	207.047	0.777	2.019	0.976	0.104	175.004	299.71	209.869	26255.6	46941.2	73196.8	764	0	100	0	100	7.068	92.932	16.754	83.246	33.77	66.23	70.812	29.188	15.969	84.031	19.895	80.105	33.377	66.623	24.346	75.654	86.257	13.743
2	L - 23		1.337	110.656	148.749	0.096	111.222	1.03	1.144	402.874	0.304	228.019	0.063	14.654	221.04	0.733	2.546	0.978	0.094	192.857	274.441	223.133	25614.4	64943.4	90557.8	826	0	100	0	100	2.3	97.7	5.448	94.552	10.533	89.467	56.538	43.462	20.702	79.298	24.576	75.424	41.283	58.717	29.419	70.581	78.692	21.308
2	L - 24		1.287	116.366	143.571	0.079	111.521	1.024	1.123	438.793	0.294	257.726	0.053	15.897	251.217	0.723	2.795	0.983	0.082	223.556	287.82	252.949	30506.4	81660	112166	951	0	100	0	100	0.421	99.579	1.788	98.212	2.944	97.056	12.723	87.277	25.342	74.658	31.23	68.77	48.896	51.104	37.434	62.566	34.49	65.51
2	M - 1		1.319	120.04	150.16	0.092	113.79	1.021	1.075	376.785	0.348	178.484	0.044	14.169	174.632	0.724	2.58	0.989	0.06	162.286	295.426	175.943	21660.5	45470.7	67131.1	1194	0	100	0	100	43.3	56.7	71.859	28.141	86.097	13.903	97.822	2.178	54.355	45.645	61.725	38.275	76.214	23.786	67.923	32.077	99.497	0.503
2	M - 2		1.334	114.374	149.276	0.096	111.838	1.023	1.098	383.804	0.326	179.645	0.049	14.484	176.311	0.725	2.609	0.985	0.07	160.024	281.892	177.507	20757.8	48626.1	69383.9	1110	0	100	0.45	99.55	40.721	59.279	69.189	30.811	84.865	15.135	97.477	2.523	42.703	57.297	50.541	49.459	68.649	31.351	57.568	42.432	98.829	1.171
2	M - 3		1.353	108.638	152.513	0.107	112.685	1.059	1.176	324.206	0.354	195.055	0.068	12.43	183.285	0.765	1.985	0.972	0.105	155.328	277.767	187.318	21656.7	40105.8	61762.6	967	0.414	99.586	2.068	97.932	36.711	63.289	53.671	46.329	67.632	32.368	89.245	10.755	19.442	80.558	25.646	74.354	38.469	61.531	30.403	69.597	94.933	5.067
2	M - 4		1.384	103.92	156.789	0.118	113.185	1.071	1.212	315.522	0.352	221.572	0.079	12.337	206.575	0.778	1.969	0.966	0.119	169.723	268.824	211.927	23460	43899.1	67359.1	1068	0	100	0	100	8.333	91.667	18.82	81.18	34.363	65.637	74.345	25.655	8.989	91.011	11.142	88.858	22.004	77.996	14.607	85.393	88.109	11.891
2	M - 5		1.322	103.819	144.382	0.098	109.207	1.018	1.067	337.195	0.337	178.211	0.046	13.513	175.13	0.733	2.586	0.988	0.062	164.009	254.344	176.09	18637.1	41615.5	60252.6	1016	0	100	0	100	39.665	60.335	73.819	26.181	87.303	12.697	98.031	1.969	67.224	32.776	72.343	27.657	81.004	18.996	75	25	99.213	0.787
2	M - 6		1.323	105.35	143.326	0.096	108.333	1.052	1.081	365.831	0.328	201.371	0.048	14.805	190.858	0.704	2.754	0.983	0.066	176.239	267.971	193.825	21623.6	51123.6	72747.2	1181	0	100	0	100	11.6	88.4	25.995	74.005	56.393	43.607	92.379	7.621	54.869	45.131	61.643	38.357	73.751	26.249	66.638	33.362	96.867	3.133
2	M - 7		1.387	103.702	154.783	0.119	111.489	1.058	1.14	338.774	0.332	196.942	0.06	12.976	185.517	0.763	2.226	0.974	0.09	162.51	264.42	189.178	20696.9	44149.2	64846.1	1282	0	100	0.39	99.61	24.649	75.351	46.88	53.12	65.835	34.165	91.576	8.424	25.351	74.649	30.967	69.033	44.93	55.07	35.647	64.353	96.88	3.12
2	M - 8		1.376	104.01	151.085	0.111	109.669	1.058	1.147	348.917	0.324	192.136	0.058	13.362	181.305	0.755	2.323	0.974	0.092	157.68	265.501	184.531	20327.3	45436.6	65764	1219	0	100	0.492	99.508	40.361	59.639	59.311	40.689	71.124	28.876	92.043	7.957	30.763	69.237	36.177	63.823	48.811	51.189	40.689	59.311	96.144	3.856
2	M - 9		1.358	109.139	155.473	0.105	114.436	1.05	1.154	311.933	0.37	240.088	0.062	12.271	228.737	0.762	1.979	0.978	0.094	197.54	276.199	232.795	26566	46877	73442.9	2070	0	100	0	100	1.981	98.019	4.203	95.797	8.116	91.884	46.28	53.72	23.285	76.715	27.826	72.174	40.097	59.903	32.126	67.874	70.676	29.324
2	M - 10		1.369	100.627	150.358	0.108	109.833	1.066	1.151	311.09	0.349	188.995	0.06	12.276	176.13	0.765	1.97	0.974	0.093	152.723	258.528	180.126	19326.1	37758.8	57084.9	769	1.04	98.96	3.771	96.229	47.594	52.406	62.419	37.581	74.512	25.488	92.458	7.542	30.689	69.311	35.371	64.629	45.254	54.746	39.662	60.338	95.969	4.031
2	M - 11		1.341	104.287	147.565	0.096	110.027	1.016	1.05	349.029	0.33	208.388	0.039	13.744	205.173	0.727	2.722	0.992	0.047	195.181	254.731	206.069	21852.3	50747.4	72599.6	1415	0	100	0	100	3.675	96.325	7.138	92.862	13.216	86.784	90.389	9.611	78.375	21.625	82.544	17.456	90.954	9.046	86.431	13.569	98.375	1.625
2	M - 12		1.345	101.462	148.012	0.106	109.984	1.024	1.097	337.831	0.335	260.795	0.048	13.231	254.285	0.756	2.387	0.985	0.073	231.355	250.319	256.084	26844.5	61441	88285.6	1411	0	100	0	100	0.496	99.504	1.134	98.866	2.622	97.378	12.686	87.314	54.288	45.712	58.54	41.46	68.179	31.821	62.438	37.562	33.026	66.974
2	M - 13		1.377	97.647	149.154	0.119	108.273	1.052	1.17	327.296	0.328	216.415	0.068	12.749	204.604	0.766	2.187	0.973	0.107	174.479	247.636	208.078	21481.8	48064.2	69545.9	1189	0	100	0.505	99.495	10.345	89.655	24.811	75.189	41.379	58.621	74.012	25.988	29.352	70.648	33.053	66.947	44.828	55.172	37.847	62.153	85.534	14.466
2	M - 14		1.395	100.582	152.221	0.124	109.019	1.052	1.153	324.594	0.337	227.849	0.061	12.525	215.76	0.773	2.089	0.974	0.098	186.645	254.619	219.495	23198.8	49218.7	72417.5	1129	0	100	0	100	4.872	95.128	8.68	91.32	16.74	83.26	66.43	33.57	28.875	71.125	33.658	66.342	48.627	51.373	39.504	60.496	80.602	19.398
2	M - 15		1.415	99.854	155.384	0.133	109.758	1.052	1.146	331.26	0.328	222.475	0.06	12.79	210.64	0.776	2.122	0.973	0.096	183.521	252.909	214.137	22415.3	49785.9	72201.2	1355	0	100	0	100	0	100	3.1	96.9	22.288	77.712	72.251	27.749	28.487	71.513	34.022	65.978	46.199	53.801	38.45	61.55	87.232	12.768
2	M - 16		1.407	98.514	153.464	0.133	108.975	1.048	1.147	325.59	0.326	202.499	0.059	12.359	193.031	0.785	2.036	0.973	0.092	168.075	248.122	195.983	20135.3	44767.4	64902.7	1051	0	100	0	100	13.035	86.965	37.298	62.702	56.042	43.958	87.345	12.655	28.449	71.551	33.873	66.127	48.049	51.951	38.344	61.656	94.577	5.423
2	M - 17		1.33	114.249	143.867	0.096	108.123	1.033	1.089	422.366	0.303	196.937	0.046	15.338	190.189	0.727	2.765	0.981	0.067	174.381	284.002	191.916	22738.7	59978	82716.7	843	0	100	0.119	99.881	11.151	88.849	28.47	71.53	59.431	40.569	90.866	9.134	54.448	45.552	58.482	41.518	71.174	28.826	62.989	37.011	96.204	3.796
2	M - 18		1.335	110.036	144.16	0.1	107.885	1.033	1.077	402.226	0.304	191.138	0.045	15.134	184.652	0.717	2.899	0.982	0.063	171.37	273.468	186.424	21186.4	54560.8	75747.1	840	0	100	0.119	99.881	15.119	84.881	36.548	63.452	69.643	30.357	96.429	3.571	56.548	43.452	62.619	37.381	76.429	23.571	68.095	31.905	98.81	1.19
2	M - 19		1.368	106.389	148.735	0.112	108.65	1.01	1.041	314.707	0.362	179.12	0.041	12.749	177.267	0.755	2.532	0.993	0.05	170.265	258.391	177.954	19183.1	37367.6	56550.7	1028	0	100	0	100	19.942	80.058	66.051	33.949	90.175	9.825	99.027	0.973	80.35	19.65	83.366	16.634	91.342	8.658	86.673	13.327	99.805	0.195
2	M - 20		1.37	106.771	153.828	0.112	112.175	1.007	1.04	292.143	0.384	208.492	0.04	11.839	206.927	0.776	2.299	0.994	0.05	198.779	258.595	207.614	22417	38641.1	61058.1	1638	0	100	0	100	4.518	95.482	8.303	91.697	13.736	86.264	82.601	17.399	81.807	18.193	85.104	14.896	91.087	8.913	88.156	11.844	96.642	3.358
2	M - 21		1.35	102.741	147.937	0.106	109.513	1.024	1.086	354.297	0.323	192.037	0.049	13.834	187.314	0.74	2.647	0.986	0.069	172.487	253.081	188.781	19847.1	47523.6	67370.8	1194	0	100	0.084	99.916	10.72	89.28	31.658	68.342	62.06	37.94	95.645	4.355	46.231	53.769	53.769	46.231	70.268	29.732	60.385	39.615	98.911	1.089
2	M - 22		1.339	111.718	148.885	0.098	111.136	1.016	1.074	363.86	0.335	198.55	0.046	13.826	195.253	0.742	2.549	0.988	0.061	181.689	273.217	196.384	22420.1	49784.7	72204.8	1017	0	100	0	100	7.08	92.92	14.454	85.546	36.775	63.225	92.134	7.866	50.934	49.066	58.505	41.495	75.32	24.68	64.503	35.497	98.427	1.573
2	M - 23		1.306	113.787	144.735	0.087	110.756	1.012	1.074	411.061	0.314	187.643	0.043	15.321	185.244	0.726	2.953	0.989	0.06	172.512	277.508	186.054	21555.8	55507.9	77063.7	804	0	100	0	100	11.692	88.308	36.567	63.433	68.905	31.095	97.388	2.612	51.866	48.134	60.199	39.801	75.373	24.627	66.915	33.085	98.881	1.119
2	M - 24		1.28	114.868	143.837	0.08	112.369	1.015	1.072	401.356	0.324	205.329	0.043	15.142	202.033	0.729	2.868	0.989	0.059	188.362	281.144	203.014	23855	58793.7	82648.7	1040	0	100	0	100	5	95	9.038	90.962	20	80	86.442	13.558	57.5	42.5	64.615	35.385	77.5	22.5	70.288	29.712	96.154	3.846
2	N - 1		1.325	122.397	148.32	0.094	111.848	1.024	1.088	396.319	0.341	183.422	0.046	14.775	178.865	0.731	2.595	0.987	0.066	164.202	301.599	180.293	22613.6	49747.5	72361.1	1180	0	100	0	100	31.271	68.729	63.39	36.61	79.746	20.254	96.61	3.39	51.271	48.729	56.356	43.644	69.492	30.508	62.203	37.797	98.559	1.441
2	N - 2		1.323	110.354	148.663	0.093	112.297	1.029	1.119	366.454	0.331	181.624	0.055	14.032	176.05	0.73	2.457	0.984	0.082	157.19	273.636	177.718	20323.1	45970	66293	1251	0.08	99.92	0.639	99.361	46.043	53.957	66.027	33.973	77.618	22.382	96.163	3.837	36.851	63.149	42.046	57.954	56.675	43.325	47.722	52.278	98.721	1.279
2	N - 3		1.348	114.811	153.112	0.101	113.555	1.095	1.215	346.98	0.355	254.053	0.07	13.034	231.103	0.754	2.009	0.965	0.112	190.005	303.121	238.746	29767.9	54291.9	84059.8	717	0	100	0	100	1.674	98.326	3.208	96.792	8.787	91.213	44.909	55.091	10.879	89.121	14.365	85.635	23.013	76.987	17.294	82.706	66.806	33.194
2	N - 4		1.351	105.481	154.031	0.105	114.07	1.069	1.208	328.153	0.346	210.525	0.069	12.484	196.11	0.77	1.945	0.969	0.114	161.946	271.812	200.804	22628.1	44131	66759.1	955	0	100	0.419	99.581	24.712	75.288	37.592	62.408	50.366	49.634	79.162	20.838	14.346	85.654	17.801	82.199	26.597	73.403	20.838	79.162	89.005	10.995
2	N - 5		1.35	105.632	146.646	0.1	108.596	1.046	1.114	404.412	0.305	205.102	0.052	15.771	195.117	0.701	2.874	0.98	0.082	174.817	266.802	197.615	22019.7	60311.9	82331.6	1089	0	100	0	100	8.999	91.001	27.824	72.176	53.719	46.281	86.685	13.315	43.251	56.749	48.393	51.607	60.698	39.302	52.617	47.383	94.215	5.785
2	N - 6		1.331	104.191	143.376	0.095	107.692	1.044	1.117	420.184	0.289	185.24	0.053	16.427	177.149	0.681	3.035	0.982	0.085	158.173	262.919	179.082	19636.2	57411	77047.1	992	0	100	0.101	99.899	47.48	52.52	69.355	30.645	80.242	19.758	95.363	4.637	40.02	59.98	45.464	54.536	59.677	40.323	50.706	49.294	97.782	2.218
2	N - 7		1.35	108.486	147.144	0.097	108.976	1.041	1.12	383.901	0.315	181.161	0.052	14.55	174.05	0.727	2.513	0.981	0.079	154.87	272.606	176.075	19918.5	48501.7	68420.3	1181	0	100	1.016	98.984	50.466	49.534	71.041	28.959	82.303	17.697	97.798	2.202	32.769	67.231	38.696	61.304	54.361	45.639	43.607	56.393	99.661	0.339
2	N - 8		1.336	110.293	147.059	0.097	110.008	1.021	1.063	358.137	0.347	194.462	0.041	13.825	190.193	0.736	2.571	0.99	0.056	178.776	271.687	191.537	21727.4	48350.1	70077.4	1077	0	100	0	100	9.099	90.901	24.048	75.952	54.503	45.497	94.893	5.107	65.924	34.076	71.216	28.784	82.08	17.92	74.188	25.812	97.957	2.043
2	N - 9		1.35	105.358	152.158	0.108	112.659	1.023	1.071	274.585	0.398	167.067	0.047	11.099	163.06	0.802	1.897	0.988	0.061	152.113	259.196	164.573	17730.5	27948.9	45679.4	1757	0.683	99.317	3.073	96.927	73.705	26.295	87.763	12.237	93.796	6.204	99.488	0.512	59.932	40.068	64.94	35.06	76.153	23.847	69.095	30.905	99.829	0.171
2	N - 10		1.341	106.796	159.039	0.102	118.749	1.037	1.12	300.391	0.377	191.942	0.057	11.823	184.64	0.774	1.982	0.983	0.082	164.331	266.516	187.245	20741	36527.8	57268.8	1996	0.301	99.699	0.952	99.048	38.527	61.473	54.709	45.291	67.184	32.816	87.776	12.224	33.768	66.232	39.78	60.22	54.459	45.541	44.088	55.912	94.84	5.16
2	N - 11		1.342	101.285	145.824	0.103	108.59	1.039	1.104	335.803	0.333	191.884	0.048	13.069	184.185	0.746	2.288	0.981	0.074	166.549	253.463	186.451	19676.2	44345.5	64021.7	1301	0	100	1.614	98.386	23.059	76.941	51.499	48.501	69.178	30.822	91.545	8.455	47.502	52.498	52.344	47.656	63.259	36.741	56.956	43.044	96.849	3.151
2	N - 12		1.336	105.815	143.869	0.093	107.656	1.031	1.094	370.956	0.315	191.186	0.046	14.156	185.435	0.711	2.573	0.984	0.067	169.245	262.573	187.019	20442.8	50163.1	70605.9	1356	0	100	0.221	99.779	14.307	85.693	46.755	53.245	70.87	29.13	94.69	5.31	48.599	51.401	55.531	44.469	68.953	31.047	60.472	39.528	98.156	1.844
2	N - 13		1.369	103.714	148.14	0.112	108.203	1.041	1.152	360.631	0.323	205.214	0.063	13.613	197.344	0.755	2.359	0.977	0.097	171.048	259.686	199.778	21520.2	51569.5	73089.7	1081	0	100	0.093	99.907	11.008	88.992	29.325	70.675	47.641	52.359	82.794	17.206	27.937	72.063	32.192	67.808	45.143	54.857	37.095	62.905	93.062	6.938
2	N - 14		1.397	103.194	154.654	0.122	110.584	1.06	1.181	332.501	0.34	281.334	0.069	12.76	263.578	0.777	2.135	0.972	0.109	222.386	264.111	269.037	29617	61711.5	91328.4	1062	0	100	0	100	1.601	98.399	3.013	96.987	4.237	95.763	14.595	85.405	26.083	73.917	30.508	69.492	41.996	58.004	33.145	66.855	35.593	64.407
2	N - 15		1.378	108.553	151.847	0.114	110.152	1.039	1.136	363.822	0.327	248.832	0.059	13.631	238.803	0.755	2.269	0.978	0.088	209.982	271.722	241.711	27346.9	62213	89559.9	1093	0	100	0.091	99.909	0.823	99.177	1.189	98.811	2.562	97.438	25.984	74.016	29.003	70.997	35.041	64.959	48.582	51.418	39.982	60.018	59.652	40.348
2	N - 16		1.37	107.74	152.294	0.111	111.096	1.039	1.144	355.699	0.335	243.741	0.054	13.448	233.844	0.749	2.231	0.978	0.089	204.202	269.692	236.856	26612.7	59148.9	85761.6	1025	0	100	0	100	0.976	99.024	2.146	97.854	4	96	41.366	58.634	33.756	66.244	38.341	61.659	50.341	49.659	42.439	57.561	65.171	34.829
2	N - 17		1.35	119.453	147.175	0.098	108.957	1.032	1.097	469.049	0.288	237.765	0.046	16.824	229.963	0.709	2.958	0.982	0.068	209.516	296.49	232.07	28652.3	80998.5	109651	742	0	100	0	100	3.369	96.631	5.121	94.879	7.682	92.318	27.224	72.776	30.458	69.542	38.275	61.725	62.399	37.601	47.305	52.695	68.194	31.806
2	N - 18		1.314	119.03	141.641	0.087	107.763	1.013	1.072	438.362	0.302	179.406	0.044	16.085	176.971	0.722	3.078	0.988	0.06	165.028	290.107	177.697	21478.3	57035	78513.3	687	0	100	0.146	99.854	27.802	72.198	61.281	38.719	85.007	14.993	98.981	1.019	55.022	44.978	63.464	36.536	77.293	22.707	68.413	31.587	99.709	0.291
2	N - 19		1.365	101.742	147.998	0.113	108.358	1.01	1.043	306.4	0.36	164.571	0.04	12.388	162.955	0.771	2.456	0.993	0.051	156.16	247.192	163.566	16874.8	33882.7	50757.5	1041	0.768	99.232	2.113	97.887	81.364	18.636	92.891	7.109	96.542	3.458	99.808	0.192	78.866	21.134	83.67	16.33	90.202	9.798	85.687	14.313	99.904	0.096
2	N - 20		1.364	106.018	151.66	0.109	111.177	1.011	1.051	313.472	0.362	192.71	0.041	12.563	190.759	0.756	2.434	0.992	0.052	181.497	257.743	191.585	20572.9	40055.9	60628.8	1331	0	100	0	100	8.415	91.585	16.754	83.246	45.154	54.846	96.619	3.381	75.657	24.343	81.067	18.933	89.106	10.894	84.974	15.026	99.023	0.977
2	N - 21		1.337	104.205	151.208	0.103	113.137	1.006	1.056	310.659	0.358	160.5	0.043	12.209	159.768	0.779	2.268	0.993	0.055	151.18	251.949	160.208	16803.4	33383.8	50187.3	1330	0	100	1.429	98.571	84.962	15.038	96.09	3.91	98.722	1.278	99.925	0.075	64.135	35.865	73.383	26.617	89.248	10.752	80.301	19.699	99.925	0.075
2	N - 22		1.331	113.849	149.166	0.096	111.95	1.005	1.094	360.031	0.347	237.567	0.05	13.898	236.415	0.748	2.484	0.991	0.072	215.941	275.588	236.899	27385.6	58649.9	86035.5	1036	0	100	0	100	0.29	99.71	2.027	97.973	4.054	95.946	24.131	75.869	45.753	54.247	52.413	47.587	67.664	32.336	58.88	41.12	62.645	37.355
2	N - 23		1.29	115.439	144.139	0.08	111.67	1.005	1.076	387.286	0.327	201.418	0.046	14.59	200.378	0.73	2.785	0.992	0.062	186.16	279.39	200.76	23466.4	54852.4	78318.8	1038	0	100	0	100	7.514	92.486	12.909	87.091	24.085	75.915	88.054	11.946	52.601	47.399	59.249	40.751	75.434	24.566	66.474	33.526	97.013	2.987
2	N - 24		1.288	115.979	142.874	0.081	110.903	1.014	1.069	403.372	0.326	233.398	0.041	15.32	229.813	0.704	2.845	0.991	0.058	214.841	283.541	230.805	27404.7	67158.2	94562.9	994	0	100	0	100	1.207	98.793	2.918	97.082	5.231	94.769	28.773	71.227	61.771	38.229	67.002	32.998	77.867	22.133	71.63	28.37	74.145	25.855
2	O - 1		1.273	123.143	142.229	0.074	111.651	1.009	1.049	421.422	0.341	192.14	0.037	15.253	190.382	0.728	2.93	0.994	0.047	181.296	298.628	190.914	23770.5	58228.3	81998.8	1102	0	100	0	100	9.256	90.744	18.966	81.034	54.174	45.826	94.011	5.989	72.505	27.495	76.679	23.321	85.209	14.791	80.581	19.419	98.367	1.633
2	O - 2		1.25	121.754	137.524	0.068	110.01	1.003	1.055	480.753	0.311	183.633	0.038	17.399	183.585	0.695	3.376	0.994	0.054	173.71	293.668	183.57	22391.9	67436.6	89828.5	920	0	100	0	100	15.326	84.674	42.609	57.391	75	25	97.065	2.935	72.391	27.609	75.87	24.13	85.326	14.674	79.457	20.543	99.022	0.978
2	O - 3		1.284	118.833	142.694	0.08	111.036	1.011	1.045	369.047	0.352	206.312	0.037	13.974	203.877	0.736	2.777	0.994	0.045	195.126	288.966	204.695	24597.5	51474.6	76072	899	0	100	0	100	5.339	94.661	9.121	90.879	16.685	83.315	89.655	10.345	80.645	19.355	84.538	15.462	89.989	10.011	86.874	13.126	96.885	3.115
2	O - 4		1.316	110.678	147.594	0.093	112.101	1.009	1.039	327.009	0.365	201.486	0.037	12.868	199.529	0.757	2.541	0.995	0.044	192.069	268.612	200.212	22389.3	43611.7	66000.9	1239	0	100	0	100	5.488	94.512	10.008	89.992	18.563	81.437	92.736	7.264	83.051	16.949	86.118	13.882	92.09	7.91	88.297	11.703	98.87	1.13
2	O - 5		1.247	123.922	137.648	0.068	110.346	0.996	1.047	438.901	0.324	192.299	0.038	15.63	193.113	0.726	3.155	0.995	0.049	184.416	296.439	192.998	23980.3	61931.9	85912.2	1017	0	100	0	100	8.456	91.544	16.519	83.481	37.561	62.439	94.494	5.506	73.943	26.057	78.564	21.436	88.299	11.701	82.203	17.797	99.213	0.787
2	O - 6		1.251	122.929	137.596	0.07	110.02	0.999	1.052	442.189	0.314	189.627	0.038	15.883	189.711	0.714	3.176	0.995	0.05	180.247	295.301	189.804	23453.5	61790.8	85244.3	1069	0	100	0.187	99.813	11.413	88.587	22.451	77.549	46.211	53.789	96.352	3.648	71.282	28.718	76.894	23.106	87.933	12.067	81.384	18.616	99.252	0.748
2	O - 7		1.327	111.12	146.281	0.091	110.232	1.012	1.08	414.103	0.307	244.005	0.044	15.972	241.932	0.707	3.036	0.989	0.065	223.877	270.688	242.746	27381.9	74506.6	101889	988	0	100	0	100	1.113	98.887	2.024	97.976	3.846	96.154	16.802	83.198	52.126	47.874	59.008	40.992	73.077	26.923	64.271	35.729	48.482	51.518
2	O - 8		1.282	119.636	138.977	0.076	108.391	1.006	1.067	497.307	0.285	186.665	0.042	18.452	185.36	0.683	3.687	0.992	0.059	173.517	289.275	185.692	22394.1	70736.1	93130.2	736	0	100	0.408	99.592	9.918	90.082	34.103	65.897	70.516	29.484	98.777	1.223	57.745	42.255	65.489	34.511	81.658	18.342	72.962	27.038	99.592	0.408
2	O - 9		1.331	112.555	143.684	0.095	107.917	1.005	1.067	401.798	0.32	194.524	0.042	15.522	193.402	0.705	2.966	0.994	0.059	181.081	272.023	193.843	22070.5	56777.7	78848.2	1284	0	100	0	100	9.424	90.576	19.081	80.919	39.486	60.514	92.601	7.399	58.956	41.044	65.888	34.112	78.583	21.417	70.717	29.283	98.52	1.48
2	O - 10		1.339	109.486	144.076	0.094	107.537	1.02	1.076	385.486	0.325	190.065	0.044	15.136	186.168	0.709	2.782	0.99	0.064	172.883	269.189	187.376	21043.2	52515.1	73558.3	1380	0	100	0	100	13.768	86.232	39.928	60.072	66.232	33.768	95.145	4.855	55.58	44.42	60.507	39.493	72.391	27.609	64.783	35.217	98.478	1.522
2	O - 11		1.349	107.49	144.741	0.102	107.183	1.036	1.103	339.343	0.345	167.801	0.047	13.158	162.171	0.749	2.242	0.983	0.07	146.761	267.807	163.926	18206.2	38756.2	56962.5	1137	2.287	97.713	3.166	96.834	76.429	23.571	85.664	14.336	91.996	8.004	98.241	1.759	48.637	51.363	54.266	45.734	67.194	32.806	58.927	41.073	99.472	0.528
2	O - 12		1.35	106.296	145.477	0.104	107.689	1.029	1.116	344.571	0.336	191.887	0.056	13.141	186.26	0.772	2.25	0.98	0.083	166.683	263.568	188.024	20696.4	45248	65944.4	971	0	100	0	100	17.508	82.492	48.61	51.39	68.486	31.514	92.791	7.209	36.766	63.234	43.46	56.54	58.187	41.813	49.434	50.566	97.631	2.369
2	O - 13		1.283	110.848	136.052	0.074	105.994	1.002	1.069	445.113	0.285	169.31	0.044	16.691	168.947	0.689	3.334	0.993	0.06	157.885	267.085	169.068	18883.8	57269.6	76153.4	1083	0.092	99.908	1.293	98.707	52.539	47.461	82.548	17.452	93.259	6.741	99.446	0.554	53.186	46.814	63.066	36.934	81.071	18.929	71.099	28.901	99.908	0.092
2	O - 14		1.282	120.045	139.835	0.075	109.033	0.994	1.08	425.085	0.316	233.561	0.047	15.925	234.927	0.691	2.944	0.994	0.067	217.135	287.104	234.546	28345.4	72716.8	101062	1169	0	100	0	100	4.619	95.381	6.245	93.755	8.298	91.702	23.695	76.305	50.47	49.53	57.228	42.772	69.461	30.539	62.361	37.639	57.656	42.344
2	O - 15		1.241	133.869	131.715	0.067	106.157	1.002	1.048	577.364	0.28	179.047	0.037	20.102	178.561	0.678	4.103	0.994	0.047	170.315	322.056	178.659	23998.9	80834.2	104833	592	1.182	98.818	2.027	97.973	17.736	82.264	55.405	44.595	81.25	18.75	98.986	1.014	71.791	28.209	77.872	22.128	90.034	9.966	82.939	17.061	99.831	0.169
2	O - 16		1.295	131.067	136.969	0.08	105.788	1.016	1.065	572.544	0.278	209.137	0.039	20.3	205.602	0.667	3.95	0.99	0.055	192.836	319.948	206.329	27511.6	92403.2	119915	694	0	100	0	100	2.45	97.55	7.061	92.939	16.427	83.573	82.853	17.147	62.248	37.752	67.435	32.565	79.539	20.461	71.758	28.242	95.101	4.899
2	O - 17		1.379	102.37	147.465	0.118	106.848	1.041	1.119	373.061	0.305	182.569	0.055	14.189	175.038	0.749	2.399	0.974	0.083	156.267	256.619	177.182	18911.9	48203	67114.9	1000	0.1	99.9	1.1	98.9	44.6	55.4	68	32	83.7	16.3	97.5	2.5	31.8	68.2	37.5	62.5	53.9	46.1	43.5	56.5	99.4	0.6
2	O - 18		1.343	104.723	143.877	0.103	107.036	1.025	1.088	405.934	0.289	173.884	0.047	15.196	169.514	0.721	2.697	0.983	0.066	155.714	258.136	170.658	18377.1	52019.3	70396.4	857	0	100	0.933	99.067	56.709	43.291	79.697	20.303	91.015	8.985	98.6	1.4	46.324	53.676	54.376	45.624	70.245	29.755	60.793	39.207	99.767	0.233
2	O - 19		1.345	119.587	148.256	0.098	110.121	1.025	1.101	408.954	0.322	214.263	0.052	15.01	208.589	0.732	2.61	0.984	0.076	189.346	295.349	210.211	25912.5	61350.9	87263.4	628	0	100	0	100	6.21	93.79	9.236	90.764	16.72	83.28	73.567	26.433	44.904	55.096	49.682	50.318	62.42	37.58	53.822	46.178	91.561	8.439
2	O - 20		1.329	120.976	145.109	0.09	109.148	1.012	1.113	440.052	0.305	172.07	0.053	15.946	169.919	0.716	2.831	0.986	0.078	152.487	294.781	170.558	21061.7	54609.6	75671.3	541	0	100	1.109	98.891	56.377	43.623	74.861	25.139	86.691	13.309	98.521	1.479	31.423	68.577	37.708	62.292	55.453	44.547	44.362	55.638	100	0
2	O - 21		1.274	116.276	134.752	0.074	105.728	1.034	1.075	473.926	0.297	185.051	0.044	18.187	178.209	0.687	3.491	0.989	0.063	165.532	290.801	179.634	21876.1	66005.2	87881.3	640	0	100	0	100	33.438	66.563	64.844	35.156	82.5	17.5	95.625	4.375	61.094	38.906	66.719	33.281	77.344	22.656	71.563	28.438	97.969	2.031
2	O - 22		1.278	112.405	136.809	0.075	107.013	1.017	1.076	471.651	0.277	174.434	0.046	17.943	171.471	0.691	3.632	0.989	0.064	159.329	275.114	172.24	19730.2	62131.3	81861.5	765	0	100	0	100	48.758	51.242	78.039	21.961	91.373	8.627	99.608	0.392	49.281	50.719	58.954	41.046	76.078	23.922	64.837	35.163	100	0
2	O - 23		1.275	114.175	140.063	0.077	109.807	1.015	1.085	407.176	0.32	189.178	0.044	15.497	187.247	0.713	2.929	0.99	0.067	172.348	279.246	187.827	21836.2	56005	77841.2	926	0	100	0	100	14.795	85.205	41.361	58.639	70.086	29.914	92.981	7.019	60.151	39.849	64.579	35.421	76.026	23.974	69.114	30.886	97.408	2.592
2	O - 24		1.287	122.011	141.47	0.079	109.886	1.011	1.049	440.47	0.321	211.506	0.038	16.417	209.173	0.698	3.256	0.993	0.049	199.312	296.9	209.912	26033.2	67489.4	93522.6	841	0	100	0	100	1.902	98.098	5.351	94.649	10.702	89.298	79.31	20.69	72.771	27.229	78.478	21.522	88.585	11.415	83.591	16.409	96.195	3.805
2	P - 1		1.219	133.366	133.76	0.057	109.739	1.003	1.033	498.651	0.331	161.083	0.034	17.343	160.577	0.72	3.654	0.996	0.041	155.4	321.657	160.719	21502.4	60598.4	82100.8	521	0	100	0.192	99.808	86.372	13.628	95.393	4.607	98.273	1.727	100	0	82.726	17.274	87.332	12.668	93.282	6.718	89.827	10.173	100	0
2	P - 2		1.301	127.799	141.903	0.081	109.076	1.008	1.047	429.867	0.349	160.583	0.037	15.494	159.257	0.724	2.956	0.994	0.047	152.029	309.701	159.723	20587.2	49422	70009.2	1001	0.3	99.7	2.797	97.203	85.115	14.885	94.505	5.495	98.002	1.998	99.401	0.599	76.024	23.976	79.421	20.579	87.113	12.887	82.118	17.882	99.7	0.3
2	P - 3		1.281	121.359	138.864	0.077	108.345	1.01	1.056	412.808	0.329	158.259	0.038	15.154	157.428	0.714	2.989	0.993	0.047	148.49	294.683	157.88	19255.3	47724.8	66980	817	0.734	99.266	3.427	96.573	89.963	10.037	95.716	4.284	97.919	2.081	99.755	0.245	77.968	22.032	82.742	17.258	88.984	11.016	85.19	14.81	99.755	0.245
2	P - 4		1.29	115.134	144.273	0.083	111.8	1.011	1.05	374.546	0.344	187.195	0.038	14.216	185.046	0.736	2.826	0.993	0.049	176.078	279.965	185.754	21682.6	48806.5	70489.1	1157	0	100	0	100	11.841	88.159	33.103	66.897	71.564	28.436	96.629	3.371	75.022	24.978	80.294	19.706	88.418	11.582	83.405	16.595	99.049	0.951
2	P - 5		1.242	123.672	138.534	0.069	111.508	1.001	1.043	417.513	0.337	206.225	0.037	15.257	206.085	0.731	2.967	0.995	0.047	197.483	297.27	206.187	25624.8	61751.4	87376.2	1071	0	100	0	100	4.108	95.892	8.217	91.783	14.099	85.901	84.314	15.686	76.097	23.903	81.513	18.487	90.196	9.804	85.247	14.753	97.106	2.894
2	P - 6		1.3	124.424	143.677	0.084	110.443	1.009	1.058	438.445	0.315	226.629	0.038	15.879	224.51	0.705	2.955	0.993	0.05	212.085	301.503	225.236	28359.2	71028.5	99387.7	994	0	100	0	100	0.604	99.396	1.911	98.089	4.829	95.171	37.223	62.777	66.7	33.3	74.547	25.453	87.324	12.676	80.684	19.316	84.406	15.594
2	P - 7		1.301	114.356	141.145	0.083	108.422	1.014	1.062	447.596	0.303	178.534	0.039	16.784	175.847	0.69	3.338	0.991	0.054	165.532	279.604	176.551	20654	59966	80620	793	0	100	1.135	98.865	32.409	67.591	70.996	29.004	87.011	12.989	98.361	1.639	65.952	34.048	72.888	27.112	83.354	16.646	77.932	22.068	99.496	0.504
2	P - 8		1.293	113.454	139.451	0.08	107.834	1.013	1.062	430.515	0.31	203.241	0.04	16.441	200.514	0.703	3.187	0.991	0.056	188.718	276.857	201.326	23297.6	65190.3	88487.9	751	0	100	0	100	5.326	94.674	11.052	88.948	21.305	78.695	89.081	10.919	67.51	32.49	73.635	26.365	82.157	17.843	76.298	23.702	95.606	4.394
2	P - 9		1.3	118.67	142.428	0.082	109.493	1.002	1.069	410.693	0.333	215.49	0.042	15.664	215.377	0.703	2.847	0.994	0.06	201.242	286.119	215.628	25755.1	64465.1	90220.2	1186	0	100	0	100	1.686	98.314	3.963	96.037	8.853	91.147	67.285	32.715	60.455	39.545	65.936	34.064	76.897	23.103	71.079	28.921	88.364	11.636
2	P - 10		1.337	110.7	145.041	0.096	108.423	1.008	1.057	354.562	0.343	189.319	0.04	13.8	188.387	0.73	2.627	0.994	0.054	177.95	268.522	188.826	21159	46965.6	68124.6	1223	0	100	0.245	99.755	15.127	84.873	26.819	73.181	55.683	44.317	94.767	5.233	70.891	29.109	76.043	23.957	84.955	15.045	80.131	19.869	98.692	1.308
2	P - 11		1.335	111.094	144.427	0.097	108.113	1.03	1.112	380.206	0.327	197.197	0.051	14.333	190.874	0.734	2.492	0.982	0.079	171.516	275.893	192.881	22151.9	52438.5	74590.4	930	0	100	0	100	11.505	88.495	35.699	64.301	61.828	38.172	89.355	10.645	43.011	56.989	49.14	50.86	63.333	36.667	54.409	45.591	94.946	5.054
2	P - 12		1.338	111.592	144.216	0.1	107.699	1.034	1.109	353.616	0.342	185.092	0.051	13.49	178.415	0.762	2.352	0.981	0.075	160.637	278.118	180.519	20954.7	44277.9	65232.6	929	0.215	99.785	1.83	98.17	38.105	61.895	66.954	33.046	77.503	22.497	94.403	5.597	47.363	52.637	52.53	47.47	66.308	33.692	57.912	42.088	97.524	2.476
2	P - 13		1.313	115.076	140.218	0.083	106.744	1.023	1.107	448.612	0.298	195.685	0.053	16.688	190.885	0.701	3.126	0.984	0.079	171.969	283.417	192.131	22817.6	65132.4	87949.9	999	0.1	99.9	3.203	96.797	15.215	84.785	26.827	73.173	50.05	49.95	88.889	11.111	40.34	59.66	46.547	53.453	60.961	39.039	51.952	48.048	94.695	5.305
2	P - 14		1.322	113.509	141.18	0.086	106.733	1.021	1.102	451.413	0.291	187.216	0.052	16.684	183.161	0.711	3.121	0.984	0.077	166.01	278.884	184.178	21443.6	62909.9	84353.5	849	0	100	0.589	99.411	20.141	79.859	48.41	51.59	70.554	29.446	95.524	4.476	36.985	63.015	44.287	55.713	62.073	37.927	50.766	49.234	98.587	1.413
2	P - 15		1.268	136.608	135.245	0.072	106.676	1.016	1.049	553.451	0.317	251.629	0.035	19.693	247.356	0.686	3.505	0.992	0.047	235.665	333.667	248.179	34396	106107	140502	459	0	100	0	100	0	100	0	100	0	100	1.307	98.693	69.281	30.719	75.381	24.619	86.492	13.508	78.867	21.133	37.691	62.309
2	P - 16		1.262	137.205	135.311	0.074	107.228	1.007	1.049	568.978	0.303	228.745	0.035	19.797	227.095	0.688	3.751	0.993	0.047	216.298	332.237	227.452	31595.4	101041	132637	484	0	100	0	100	3.926	96.074	5.579	94.421	7.851	92.149	30.372	69.628	68.182	31.818	73.76	26.24	87.81	12.19	78.719	21.281	71.694	28.306
2	P - 17		1.325	116.733	142.403	0.09	107.373	1.027	1.091	445.74	0.301	206.353	0.045	16.407	200.568	0.697	2.952	0.985	0.067	183.671	289.106	202.16	24444.7	67288	91732.7	841	0	100	0	100	6.183	93.817	12.604	87.396	29.964	70.036	84.423	15.577	51.486	48.514	56.599	43.401	68.49	31.51	61.118	38.882	93.936	6.064
2	P - 18		1.344	118.816	147.006	0.097	109.303	1.036	1.08	432.579	0.306	244.015	0.042	15.716	235.424	0.712	2.759	0.984	0.057	217.95	296.202	237.957	29261.1	74910.5	104172	742	0	100	0	100	0.809	99.191	2.426	97.574	4.582	95.418	19.677	80.323	46.9	53.1	56.873	43.127	77.898	22.102	64.42	35.58	58.895	41.105
2	P - 19		1.332	122.965	145.44	0.091	109.088	1.015	1.103	438.679	0.317	174.398	0.052	15.758	171.661	0.716	2.816	0.987	0.075	155.323	300.551	172.524	21705	55375.7	77080.7	624	2.724	97.276	5.128	94.872	47.596	52.404	71.314	28.686	85.897	14.103	97.917	2.083	38.141	61.859	45.833	54.167	62.821	37.179	52.244	47.756	98.878	1.122
2	P - 20		1.321	118.953	147.181	0.09	111.47	1.054	1.167	440.044	0.315	203.984	0.06	15.377	192.121	0.726	2.543	0.974	0.1	163.987	303.143	195.512	24740.3	64279.6	89019.9	294	0	100	0.68	99.32	34.694	65.306	48.299	51.701	57.823	42.177	81.293	18.707	34.014	65.986	36.054	63.946	41.837	58.163	37.755	62.245	90.136	9.864
2	P - 21		1.266	122.428	135.865	0.071	107.286	1.028	1.075	504.48	0.289	198.428	0.045	19.647	192.667	0.65	3.837	0.988	0.064	179.158	303.396	194.001	24561.9	75235.4	99797.2	574	0	100	0	100	7.317	92.683	17.944	82.056	45.296	54.704	92.16	7.84	57.666	42.334	64.111	35.889	77.003	22.997	70.906	29.094	98.432	1.568
2	P - 22		1.258	118.752	133.024	0.068	105.722	1.022	1.079	514.035	0.275	172.978	0.043	19.441	168.823	0.668	3.71	0.988	0.065	156.336	292.629	169.758	20702.4	68179.6	88881.9	622	0	100	0.322	99.678	65.434	34.566	83.762	16.238	91.158	8.842	97.91	2.09	54.18	45.82	61.254	38.746	76.045	23.955	66.559	33.441	99.196	0.804
2	P - 23		1.284	116.744	137.899	0.077	107.361	1.012	1.081	452.023	0.297	171.854	0.045	16.538	170.039	0.693	3.116	0.989	0.063	157.157	283.967	170.518	20190.4	57765.5	77955.9	778	0	100	0.257	99.743	59.769	40.231	81.748	18.252	90.103	9.897	98.072	1.928	52.956	47.044	58.355	41.645	73.907	26.093	65.167	34.833	99.1	0.9
2	P - 24		1.274	128.698	136.033	0.071	106.73	1.019	1.06	555.597	0.275	182.444	0.039	19.832	178.801	0.634	4.132	0.99	0.054	168.601	315.834	179.73	23622.5	77501.2	101124	551	0	100	0	100	23.23	76.77	58.802	41.198	84.029	15.971	98.185	1.815	64.428	35.572	72.958	27.042	85.118	14.882	80.036	19.964	99.637	0.363

## Sheet: plate 3
			Nuclei	Nuclei	Nuclei	Nuclei	Nuclei	Cells	Cells	Cells	Cells	Cells	Cells	Cells	Cells	Cells	Cells	Cells	Cells	Cells	Cells	Cells	Cells	Cells	Cells		Cell_120	Cell_120	Cell_130	Cell_130	Cell_170	Cell_170	Cell_180	Cell_180	Cell_190	Cell_190	Cell 220	Cell 220	Cell I/C 1060	Cell I/C 1060	Cell I/C 1070	Cell I/C 1070	Cell i/c 1100	Cell i/c 1100	Cell i/c1080	Cell i/c1080	Cell240	Cell240
plate	Well		Nuc/Cell Intensity	Nuc Area	Nuc Intensity	Nuc Intensity CV	Cell Intensity	Nuc/Cell Intensity	Cell/Bckg Intensity	Cell Area	Nuc/Cell Area	Nuc Intensity	Nuc Intensity CV	Cell Gyration Radius	Cell Intensity	Cell Elongation	Cell 1/(Form Factor)	Intensity Spreading	Cell Intensity CV	Background Intensity	Light Flux	Intensity (N+C)	IxA (Nuc)	IxA (Cell)	IxA (N+C)	Cell Count	false (%)	true (%)	false (%)	true (%)	false (%)	true (%)	false (%)	true (%)	false (%)	true (%)	false (%)	true (%)	false (%)	true (%)	false (%)	true (%)	false (%)	true (%)	false (%)	true (%)	false (%)	true (%)
3	A - 1		1.333	120.746	143.407	0.094	107.499	1.031	1.065	422.921	0.33	205.575	0.041	15.015	199.29	0.751	2.706	0.986	0.052	186.999	299.651	201.164	25083.1	61361.6	86444.8	375	0	100	0	100	9.067	90.933	14.667	85.333	24.8	75.2	89.867	10.133	69.867	30.133	73.333	26.667	79.733	20.267	74.933	25.067	97.067	2.933
3	A - 2		1.301	115.423	143.217	0.087	110.083	1.027	1.109	383.288	0.336	220.82	0.049	13.975	214.445	0.753	2.381	0.983	0.074	192.866	285.351	216.323	25819.7	58985.6	84805.3	718	0	100	0	100	4.178	95.822	6.964	93.036	14.067	85.933	71.727	28.273	48.329	51.671	52.089	47.911	64.624	35.376	57.66	42.34	86.212	13.788
3	A - 3		1.313	113.587	142.216	0.089	108.282	1.023	1.09	422.584	0.314	170.317	0.045	15.812	166.123	0.728	2.899	0.985	0.068	152.234	279.769	167.316	19552.1	52570.2	72122.3	563	0.355	99.645	1.599	98.401	69.627	30.373	84.547	15.453	91.829	8.171	98.757	1.243	49.911	50.089	56.838	43.162	68.917	31.083	61.989	38.011	99.467	0.533
3	A - 4		1.322	112.193	144.286	0.093	109.063	1.031	1.072	355.679	0.347	178.792	0.043	13.779	172.669	0.738	2.542	0.987	0.058	161.01	278.514	174.637	20219.5	42688.3	62907.9	513	0	100	0.195	99.805	47.953	52.047	76.023	23.977	87.329	12.671	98.051	1.949	62.378	37.622	68.421	31.579	80.507	19.493	73.684	26.316	99.22	0.78
3	A - 5		1.284	127.106	137.492	0.074	107.06	1.023	1.134	517.042	0.291	185.408	0.05	17.482	180.973	0.725	2.939	0.981	0.081	159.173	313.044	181.977	23854.6	73387.9	97242.5	541	0	100	1.109	98.891	42.329	57.671	63.586	36.414	72.828	27.172	90.018	9.982	45.471	54.529	48.614	51.386	58.41	41.59	52.495	47.505	95.564	4.436
3	A - 6		1.304	123.067	142.325	0.08	109.067	1.017	1.117	436.118	0.316	176.534	0.05	14.977	173.33	0.748	2.572	0.985	0.076	155.071	301.433	174.148	21953.8	55401	77354.7	562	0	100	0.534	99.466	54.982	45.018	71.886	28.114	83.986	16.014	95.73	4.27	39.324	60.676	44.484	55.516	56.762	43.238	48.932	51.068	98.221	1.779
3	A - 7		1.348	103.627	149.198	0.103	110.629	1.016	1.063	304.084	0.364	174.144	0.041	12.047	171.329	0.777	2.231	0.99	0.054	161.163	253.393	172.302	18209.5	34967.1	53176.6	818	0	100	0.244	99.756	52.2	47.8	81.051	18.949	89.976	10.024	99.389	0.611	69.193	30.807	73.472	26.528	82.641	17.359	77.262	22.738	99.878	0.122
3	A - 8		1.327	110.883	148.162	0.096	111.612	1.014	1.067	337.876	0.354	182.81	0.043	12.945	179.93	0.757	2.443	0.99	0.057	168.444	270.67	180.891	20532	41514.1	62046.1	853	0	100	0	100	26.026	73.974	66.589	33.411	81.829	18.171	95.076	4.924	68.23	31.77	72.567	27.433	80.891	19.109	76.084	23.916	97.89	2.11
3	A - 9		1.315	118.917	141.018	0.086	107.134	1.147	1.323	527.647	0.263	292.226	0.077	18.163	251.4	0.738	2.666	0.94	0.15	189.075	329.275	261.494	35213.8	102326	137540	381	0	100	0	100	3.675	96.325	5.512	94.488	9.186	90.814	35.696	64.304	15.223	84.777	16.01	83.99	21.785	78.215	18.635	81.365	53.806	46.194
3	A - 10		1.297	115.685	138.179	0.083	106.455	1.072	1.224	483.831	0.273	209.636	0.062	16.984	194.026	0.718	2.644	0.961	0.115	158.071	299.138	197.802	24539.5	73141.9	97681.4	590	0	100	0.508	99.492	30.339	69.661	44.237	55.763	55.254	44.746	80	20	22.034	77.966	25.085	74.915	33.559	66.441	27.627	72.373	88.475	11.525
3	A - 11		1.329	110.21	145.2	0.095	109.174	1.069	1.235	376.259	0.319	230.461	0.078	13.52	213.909	0.77	2.166	0.961	0.13	172.746	283.608	218.982	25758.7	57137.7	82896.4	505	0	100	0	100	6.337	93.663	20	80	34.851	65.149	62.376	37.624	18.812	81.188	22.97	77.03	31.881	68.119	26.337	73.663	77.228	22.772
3	A - 12		1.314	115.992	142.246	0.088	108.219	1.022	1.089	453.712	0.305	187.672	0.046	16.604	183.145	0.708	3.156	0.987	0.068	167.914	286.204	184.357	22087.1	63882.9	85970	744	0	100	0.269	99.731	22.984	77.016	56.989	43.011	74.328	25.672	93.011	6.989	54.032	45.968	59.812	40.188	70.43	29.57	63.306	36.694	96.909	3.091
3	A - 13		1.295	117.821	137.781	0.081	106.371	1.099	1.334	507.069	0.267	230.908	0.079	16.839	208.741	0.761	2.383	0.946	0.149	155.89	311.781	214.158	27500	81679.2	109179	412	0.485	99.515	0.971	99.029	19.417	80.583	28.641	71.359	39.32	60.68	65.291	34.709	8.738	91.262	9.466	90.534	16.262	83.738	12.864	87.136	76.699	23.301
3	A - 14		1.313	121.252	141.349	0.085	107.646	1.087	1.258	511.423	0.27	265.451	0.069	17.638	242.216	0.718	2.684	0.955	0.125	192.151	316.948	247.863	32255.5	94802.9	127058	502	0	100	0	100	1.594	98.406	2.59	97.41	6.574	93.426	37.649	62.351	16.335	83.665	19.323	80.677	26.693	73.307	21.713	78.287	56.574	43.426
3	A - 15		1.287	115.885	141.678	0.078	110.057	1.006	1.044	390.813	0.331	184.796	0.038	14.97	183.66	0.721	3.087	0.995	0.048	175.851	280.311	184.08	21476.3	50896.5	72372.8	1275	0	100	0	100	7.294	92.706	36.157	63.843	78.353	21.647	99.451	0.549	78.824	21.176	83.216	16.784	91.529	8.471	86.039	13.961	99.843	0.157
3	A - 16		1.286	118.272	143.48	0.08	111.47	1.004	1.045	368.116	0.351	204.254	0.039	14.225	203.747	0.716	2.882	0.995	0.048	194.889	285.56	204.064	24294.1	51348.5	75642.6	1301	0	100	0	100	0.922	99.078	3.305	96.695	13.528	86.472	89.239	10.761	77.479	22.521	82.321	17.679	90.699	9.301	85.78	14.22	97.233	2.767
3	A - 17		1.266	127.029	132.839	0.069	104.928	1.025	1.085	559.629	0.279	177.994	0.044	20.435	173.216	0.677	3.736	0.988	0.067	159.465	314.753	174.162	22944	77355.7	100300	440	0	100	0	100	59.545	40.455	76.818	23.182	86.136	13.864	96.364	3.636	58.636	41.364	63.636	36.364	74.318	25.682	68.636	31.364	98.409	1.591
3	A - 18		1.225	127.096	129.325	0.057	105.552	1.007	1.064	617.704	0.268	182.977	0.039	22.118	181.612	0.649	4.366	0.992	0.056	170.576	308.11	181.951	23395.3	91266.1	114661	523	0	100	0	100	16.635	83.365	54.111	45.889	80.497	19.503	96.75	3.25	65.966	34.034	70.746	29.254	82.027	17.973	74.57	25.43	98.662	1.338
3	A - 19		1.267	119.024	137.825	0.068	108.724	0.995	1.099	478.656	0.289	170.992	0.047	16.716	171.8	0.697	3.02	0.99	0.071	156.055	284.994	171.618	20561.9	63347.9	83909.8	884	0.226	99.774	1.471	98.529	57.466	42.534	76.018	23.982	84.842	15.158	97.172	2.828	49.321	50.679	52.941	47.059	65.045	34.955	57.014	42.986	98.643	1.357
3	A - 20		1.256	118.284	137.538	0.066	109.439	0.998	1.09	471.922	0.289	165.325	0.044	16.638	165.902	0.698	3.05	0.991	0.065	151.933	283.826	165.813	19708.4	60010.5	79718.9	919	0	100	0.109	99.891	71.273	28.727	83.351	16.649	89.88	10.12	98.041	1.959	52.013	47.987	57.127	42.873	69.423	30.577	62.786	37.214	99.021	0.979
3	A - 21		1.255	122.524	134.983	0.068	107.51	1.006	1.07	454.647	0.309	159.039	0.043	16.445	157.987	0.711	3.137	0.99	0.058	147.504	296.126	158.315	19587.2	53369.9	72957.1	608	0.329	99.671	1.809	98.191	87.993	12.007	92.105	7.895	94.572	5.428	99.342	0.658	64.803	35.197	69.408	30.592	81.086	18.914	73.52	26.48	99.671	0.329
3	A - 22		1.277	118.983	138.192	0.073	108.212	1.006	1.063	466.413	0.289	165.073	0.043	17.045	163.639	0.685	3.433	0.991	0.057	153.848	288.272	164.265	19813.4	57387.6	77201	851	0.118	99.882	0.823	99.177	77.556	22.444	93.302	6.698	96.945	3.055	99.295	0.705	62.985	37.015	71.093	28.907	84.019	15.981	76.381	23.619	99.765	0.235
3	A - 23		1.213	119.76	132.862	0.058	109.544	0.997	1.02	369.314	0.374	170.052	0.034	13.739	170.676	0.749	2.874	0.998	0.038	167.347	286.962	170.665	20430.5	43554.2	63984.7	1258	0	100	0	100	40.779	59.221	87.997	12.003	95.946	4.054	100	0	92.766	7.234	94.197	5.803	97.615	2.385	95.707	4.293	100	0
3	A - 24		1.18	131.294	129.026	0.047	109.343	0.986	1.02	427.17	0.356	192.797	0.033	15.165	195.702	0.74	3.284	1.001	0.04	191.91	311.049	194.979	25350.2	59017.2	84367.5	1026	0	100	0	100	4.678	95.322	10.234	89.766	25.731	74.269	96.686	3.314	93.275	6.725	93.957	6.043	97.173	2.827	95.029	4.971	99.318	0.682
3	B - 1		1.294	112.695	138.017	0.083	106.617	1.021	1.106	396.155	0.327	164.977	0.049	14.8	161.201	0.735	2.628	0.985	0.073	145.505	276.924	162.286	18745.5	46680.5	65426	503	0.199	99.801	1.392	98.608	80.915	19.085	89.066	10.934	93.042	6.958	97.018	2.982	49.503	50.497	56.461	43.539	68.787	31.213	61.63	38.37	98.608	1.392
3	B - 2		1.305	108.261	138.819	0.091	106.323	1.034	1.13	366.908	0.327	167.143	0.053	13.494	162.325	0.772	2.227	0.978	0.085	143.25	269.655	163.832	18377.4	43157.7	61535	764	0.654	99.346	2.487	97.513	75.916	24.084	85.733	14.267	90.445	9.555	97.251	2.749	38.089	61.911	43.586	56.414	56.806	43.194	49.869	50.131	98.822	1.178
3	B - 3		1.328	111.95	143.433	0.092	107.944	1.02	1.104	407.907	0.311	189.611	0.049	15.372	186.611	0.713	2.838	0.986	0.075	168.67	275.045	187.358	21461.8	56537.6	77999.3	1014	0	100	0	100	17.061	82.939	46.746	53.254	69.921	30.079	93.886	6.114	46.647	53.353	51.972	48.028	65.68	34.32	57.396	42.604	97.535	2.465
3	B - 4		1.312	109.199	140.908	0.087	107.385	1.006	1.083	406.065	0.306	158.984	0.045	15.618	158.246	0.71	2.936	0.99	0.064	146.045	264.246	158.539	17467.5	47418.2	64885.7	922	0	100	0.108	99.892	87.31	12.69	94.035	5.965	96.746	3.254	99.458	0.542	50	50	57.918	42.082	74.187	25.813	64.317	35.683	99.783	0.217
3	B - 5		1.298	123.244	141.562	0.08	109.011	1.005	1.123	450.99	0.309	183.895	0.051	15.127	182.892	0.759	2.547	0.986	0.079	162.564	297.903	183.277	22863.8	61885.9	84749.7	850	0	100	0.471	99.529	32.118	67.882	58.941	41.059	72.471	27.529	92.471	7.529	39.059	60.941	45.647	54.353	57.765	42.235	50.471	49.529	96.588	3.412
3	B - 6		1.302	120.873	141.386	0.079	108.582	1.012	1.13	400.129	0.337	179.285	0.051	14.109	176.782	0.767	2.334	0.986	0.083	156.081	294.068	177.387	21888	51282	73170	766	0.261	99.739	1.828	98.172	52.219	47.781	66.71	33.29	75.065	24.935	92.167	7.833	42.95	57.05	47.65	52.35	57.702	42.298	51.567	48.433	96.867	3.133
3	B - 7		1.383	96.202	149.905	0.122	108.322	1.024	1.064	293.765	0.352	172.662	0.041	11.824	168.499	0.793	2.186	0.987	0.054	158.35	236.726	169.84	16703.8	33828.5	50532.3	1259	0	100	0.159	99.841	67.037	32.963	86.497	13.503	92.693	7.307	99.047	0.953	67.434	32.566	72.359	27.641	83.082	16.918	77.125	22.875	99.841	0.159
3	B - 8		1.362	101.259	148.437	0.113	108.95	1.017	1.06	313.414	0.35	173.942	0.041	12.38	170.863	0.78	2.315	0.989	0.053	161.164	247.544	171.867	17711.2	36804	54515.2	1336	0	100	0.15	99.85	54.566	45.434	82.635	17.365	92.066	7.934	99.177	0.823	69.237	30.763	73.578	26.422	81.886	18.114	76.796	23.204	99.85	0.15
3	B - 9		1.326	118.003	144.005	0.094	108.55	1.101	1.29	419.886	0.304	310.971	0.078	14.339	280.836	0.805	1.943	0.944	0.138	217.226	312.781	289.71	37216.8	86004.4	123221	522	0	100	0	100	0.192	99.808	0.383	99.617	0.958	99.042	8.046	91.954	10.728	89.272	11.877	88.123	18.774	81.226	13.793	86.207	24.138	75.862
3	B - 10		1.319	109.521	139.812	0.092	105.898	1.16	1.391	401.874	0.296	284.733	0.082	13.959	243.19	0.797	1.893	0.931	0.166	174.129	306.337	255.456	31750.2	71752.7	103503	442	0	100	0	100	3.394	96.606	8.824	91.176	16.29	83.71	39.367	60.633	7.692	92.308	9.502	90.498	13.575	86.425	10.86	89.14	53.394	46.606
3	B - 11		1.336	106.383	145.044	0.1	108.532	1.085	1.321	341.257	0.335	220.092	0.087	12.346	201.728	0.817	1.803	0.954	0.153	152.035	279.272	207.6	24076.5	48679.1	72755.6	356	0	100	0.281	99.719	27.247	72.753	39.888	60.112	51.685	48.315	73.034	26.966	8.708	91.292	12.921	87.079	21.629	78.371	14.888	85.112	82.022	17.978
3	B - 12		1.327	107.87	143.556	0.093	108.129	1.076	1.341	350.219	0.327	230.44	0.101	12.679	213.251	0.78	1.838	0.954	0.17	158.7	280.368	218.559	25396.9	52433.6	77830.4	395	0	100	0	100	16.709	83.291	24.051	75.949	32.152	67.848	60.253	39.747	8.861	91.139	11.392	88.608	16.709	83.291	13.165	86.835	74.937	25.063
3	B - 13		1.309	116.945	140.441	0.088	107.207	1.081	1.314	468.895	0.277	233.042	0.074	15.623	214.564	0.782	2.101	0.951	0.14	162.723	304.467	219.52	27492.1	75530	103022	391	0	100	0	100	10.486	89.514	20.716	79.284	31.202	68.798	60.102	39.898	8.44	91.56	8.696	91.304	14.834	85.166	10.486	89.514	75.192	24.808
3	B - 14		1.303	114.353	136.982	0.083	105.11	1.095	1.3	497.671	0.262	214.227	0.084	16.839	194.543	0.751	2.462	0.948	0.147	149.366	302.307	199.323	24907.7	74635.3	99542.9	401	0.249	99.751	0.748	99.252	27.431	72.569	39.9	60.1	51.122	48.878	77.805	22.195	6.733	93.267	8.728	91.272	14.214	85.786	10.474	89.526	88.778	11.222
3	B - 15		1.339	117.871	148.417	0.095	110.794	1.004	1.056	336.471	0.376	164.325	0.042	13.035	163.746	0.756	2.42	0.994	0.054	155.077	284.398	164.067	19485.1	36182.8	55667.9	1442	0	100	0.555	99.445	76.283	23.717	91.54	8.46	97.295	2.705	99.931	0.069	68.863	31.137	74.341	25.659	85.506	14.494	78.779	21.221	100	0
3	B - 16		1.333	118.421	149.125	0.096	111.855	1.007	1.069	340.059	0.372	181.748	0.045	13.153	180.426	0.761	2.404	0.993	0.059	168.63	287.017	180.984	21706.6	40262.8	61969.4	1214	0	100	0.082	99.918	19.934	80.066	55.107	44.893	80.066	19.934	97.282	2.718	59.226	40.774	66.474	33.526	80.148	19.852	71.911	28.089	99.259	0.741
3	B - 17		1.259	122.324	132.72	0.068	105.383	1.03	1.09	544.306	0.277	219.625	0.046	20.501	212.991	0.647	3.769	0.986	0.068	195.272	302.878	214.351	27096	91588.1	118684	386	0	100	0	100	5.181	94.819	7.254	92.746	12.435	87.565	71.503	28.497	56.736	43.264	61.14	38.86	70.984	29.016	63.99	36.01	87.306	12.694
3	B - 18		1.313	112.646	144.946	0.09	110.37	1.018	1.075	387.947	0.328	194.26	0.045	14.962	190.466	0.724	2.83	0.99	0.064	176.917	276.13	191.597	22124.8	53329.3	75454	828	0	100	0	100	11.111	88.889	27.295	72.705	57.729	42.271	92.15	7.85	57.609	42.391	63.406	36.594	75.242	24.758	67.754	32.246	96.739	3.261
3	B - 19		1.298	108.368	141.843	0.085	109.257	1.026	1.135	393.841	0.305	198.841	0.055	14.47	193.345	0.741	2.479	0.979	0.085	170.083	267.908	194.825	21771.3	56075	77846.3	918	0	100	0	100	14.379	85.621	34.749	65.251	55.447	44.553	85.73	14.27	33.769	66.231	40.523	59.477	52.179	47.821	44.771	55.229	93.791	6.209
3	B - 20		1.309	109.789	144.997	0.087	110.746	1.009	1.117	373.837	0.323	202.734	0.052	13.563	200.638	0.748	2.352	0.985	0.078	179.333	266.872	201.217	22522.5	54442.5	76965	1137	0	100	0	100	8.091	91.909	16.887	83.113	41.513	58.487	79.683	20.317	44.239	55.761	48.549	51.451	59.631	40.369	52.946	47.054	90.413	9.587
3	B - 21		1.32	114.571	145.61	0.095	110.212	1.004	1.058	347.119	0.35	172.059	0.04	12.959	171.57	0.772	2.468	0.992	0.053	162.029	276.439	171.824	19750.3	40102.1	59852.4	736	0	100	0.136	99.864	46.196	53.804	82.337	17.663	92.799	7.201	98.913	1.087	69.701	30.299	76.63	23.37	87.772	12.228	81.386	18.614	99.728	0.272
3	B - 22		1.272	113.977	136.482	0.078	107.256	1.015	1.072	416.911	0.321	168.86	0.042	15.296	166.085	0.732	2.889	0.987	0.059	154.737	278.343	167.074	19372.5	51440.8	70813.3	568	0	100	1.585	98.415	72.183	27.817	87.852	12.148	93.838	6.162	98.239	1.761	63.908	36.092	68.31	31.69	77.817	22.183	72.535	27.465	99.12	0.88
3	B - 23		1.147	105.166	126.899	0.043	110.655	0.987	1.021	401.643	0.32	153.99	0.033	14.864	156.042	0.739	3.294	1	0.04	152.741	249.602	155.629	16214	47213.2	63427.2	1162	0	100	0.344	99.656	94.406	5.594	99.053	0.947	99.656	0.344	100	0	89.931	10.069	93.373	6.627	98.451	1.549	95.783	4.217	100	0
3	B - 24		1.215	122.057	132.172	0.059	108.781	0.996	1.028	382.114	0.363	152.931	0.035	14.182	153.574	0.741	2.878	0.998	0.042	149.325	292.488	153.519	18722.5	40785.1	59507.6	1427	0.21	99.79	1.962	98.038	94.043	5.957	98.879	1.121	99.65	0.35	99.93	0.07	87.246	12.754	89.839	10.161	94.884	5.116	92.011	7.989	100	0
3	C - 1		1.216	127.485	128.629	0.054	105.792	0.99	1.031	527.683	0.291	164.76	0.036	18.487	166.489	0.686	4.192	0.998	0.041	161.485	303.273	166.137	21036.4	67863.1	88899.6	585	0	100	0	100	67.179	32.821	93.333	6.667	98.291	1.709	100	0	88.718	11.282	92.137	7.863	97.607	2.393	94.53	5.47	100	0
3	C - 2		1.232	121.92	129.318	0.058	104.947	0.999	1.042	507.698	0.283	145.792	0.036	18.58	145.891	0.654	3.856	0.995	0.045	139.938	292.83	145.911	17806.9	57137.4	74944.3	732	1.23	98.77	3.279	96.721	99.59	0.41	99.863	0.137	100	0	100	0	80.055	19.945	83.197	16.803	93.716	6.284	88.388	11.612	100	0
3	C - 3		1.312	111.374	141.738	0.084	107.996	1.022	1.129	439.906	0.289	219.835	0.053	16.162	214.473	0.699	2.856	0.981	0.085	189.598	274.26	215.828	24859	72333.3	97192.3	917	0	100	0	100	4.362	95.638	8.615	91.385	16.031	83.969	67.285	32.715	41.221	58.779	45.256	54.744	55.071	44.929	48.528	51.472	82.007	17.993
3	C - 4		1.321	106.891	141.849	0.087	107.27	1.026	1.107	404.611	0.302	203.522	0.046	15.356	198.085	0.716	2.788	0.985	0.076	178.526	264.343	199.404	22155.1	61813.5	83968.7	958	0	100	0	100	11.691	88.309	21.816	78.184	47.704	52.296	84.029	15.971	52.818	47.182	58.351	41.649	67.537	32.463	62.526	37.474	91.023	8.977
3	C - 5		1.348	106.769	142.955	0.095	105.949	1.019	1.071	385.846	0.325	177.539	0.043	14.9	173.92	0.718	2.78	0.989	0.062	162.12	262.12	174.916	19177	50206.3	69383.3	868	0	100	0.115	99.885	53.802	46.198	75.922	24.078	86.521	13.479	96.429	3.571	62.903	37.097	67.627	32.373	76.382	23.618	70.622	29.378	98.272	1.728
3	C - 6		1.375	101.762	146.727	0.111	106.616	1.037	1.081	358.881	0.323	186.458	0.046	14.15	179.103	0.742	2.632	0.984	0.068	165.455	254.254	180.967	19244.6	47693.7	66938.3	803	0	100	0.125	99.875	32.628	67.372	63.761	36.239	77.958	22.042	94.77	5.23	58.904	41.096	62.391	37.609	72.105	27.895	66.127	33.873	97.758	2.242
3	C - 7		1.387	99.042	147.834	0.112	106.541	1.041	1.104	362.718	0.313	207.359	0.048	14.454	198.247	0.72	2.651	0.982	0.075	179.322	248.923	200.733	20858.7	53418.4	74277.1	1016	0	100	0	100	7.48	92.52	16.929	83.071	44.488	55.512	84.646	15.354	48.425	51.575	52.264	47.736	63.681	36.319	56.89	43.11	93.11	6.89
3	C - 8		1.362	100.242	146.688	0.112	107.62	1.033	1.096	355.644	0.312	169.729	0.052	13.885	163.91	0.737	2.608	0.982	0.074	149.414	249.089	165.562	17166.7	42458.1	59624.8	1216	0.576	99.424	2.138	97.862	70.559	29.441	85.28	14.72	92.599	7.401	99.507	0.493	40.543	59.457	48.191	51.809	63.405	36.595	54.359	45.641	99.836	0.164
3	C - 9		1.341	105.224	142.191	0.103	106.011	1.055	1.134	440.046	0.274	180.28	0.055	16.216	170.328	0.716	2.811	0.97	0.09	150.047	268.003	172.76	19331.8	58561.1	77892.9	680	0	100	0.441	99.559	57.5	42.5	74.853	25.147	85.294	14.706	97.353	2.647	28.824	71.176	34.853	65.147	50.294	49.706	40.441	59.559	99.118	0.882
3	C - 10		1.322	107.763	139.515	0.093	105.522	1.049	1.126	440.429	0.278	177.162	0.049	15.78	168.623	0.726	2.695	0.973	0.079	149.519	273.102	170.841	19445.4	57429.9	76875.3	708	0.282	99.718	1.836	98.164	62.853	37.147	77.542	22.458	87.429	12.571	96.469	3.531	35.028	64.972	41.384	58.616	54.096	45.904	46.328	53.672	99.153	0.847
3	C - 11		1.324	109.681	143.314	0.095	108.174	1.028	1.112	387.38	0.315	173.364	0.051	14.482	168.321	0.735	2.538	0.982	0.08	151.029	271.715	169.764	19243.2	47589.1	66832.3	751	0.399	99.601	2.13	97.87	65.646	34.354	79.228	20.772	86.152	13.848	96.804	3.196	41.811	58.189	47.67	52.33	59.787	40.213	52.197	47.803	98.935	1.065
3	C - 12		1.318	113.39	141.98	0.09	107.658	1.039	1.145	420.364	0.307	206.596	0.058	15.644	197.831	0.712	2.715	0.98	0.094	172.366	284.199	199.974	23837.5	62386.7	86224.2	738	0	100	0	100	11.653	88.347	33.333	66.667	52.71	47.29	82.385	17.615	38.076	61.924	42.954	57.046	55.149	44.851	47.561	52.439	90.108	9.892
3	C - 13		1.313	106.528	140.003	0.094	106.548	1.027	1.079	381.36	0.313	166.094	0.043	14.289	161.526	0.74	2.51	0.982	0.062	149.581	263.3	162.896	17852.2	45191.2	63043.5	745	0	100	1.074	98.926	79.732	20.268	90.336	9.664	95.034	4.966	99.463	0.537	55.436	44.564	61.745	38.255	74.765	25.235	67.517	32.483	99.732	0.268
3	C - 14		1.336	105.516	143.261	0.1	107.186	1.027	1.079	345.637	0.336	202.893	0.042	13.104	197.155	0.771	2.345	0.985	0.06	182.537	260.956	198.851	21639.7	48493.8	70133.5	709	0	100	0	100	8.604	91.396	16.643	83.357	35.825	64.175	88.293	11.707	62.764	37.236	68.547	31.453	76.305	23.695	71.227	28.773	94.499	5.501
3	C - 15		1.373	105.28	156.841	0.112	114.12	1.018	1.068	244.189	0.438	164.29	0.047	10.254	161.936	0.828	1.737	0.989	0.061	151.382	257.975	163.009	17465.8	22797.3	40263.1	1788	0.336	99.664	2.461	97.539	81.04	18.96	90.213	9.787	95.078	4.922	99.161	0.839	66.946	33.054	71.756	28.244	80.593	19.407	75.503	24.497	99.664	0.336
3	C - 16		1.407	105.153	166.352	0.13	118.115	1.025	1.073	252.88	0.426	205.048	0.05	10.556	199.766	0.818	1.802	0.987	0.064	186.166	259.557	201.958	21778.4	29758.7	51537.1	1869	0	100	0	100	4.762	95.238	10.54	89.46	27.394	72.606	85.447	14.553	61.637	38.363	65.864	34.136	75.281	24.719	69.77	30.23	95.827	4.173
3	C - 17		1.372	104.171	162.313	0.121	118.441	1.035	1.117	272.526	0.395	205.589	0.065	11.046	198.277	0.81	1.851	0.98	0.088	177.258	259.625	201.139	21769.7	33835.9	55605.6	1339	0	100	0.075	99.925	8.439	91.561	22.853	77.147	45.332	54.668	83.42	16.58	36.146	63.854	40.627	59.373	53.473	46.527	45.631	54.369	92.009	7.991
3	C - 18		1.37	112.137	164.858	0.117	120.381	1.029	1.128	276.069	0.418	227.503	0.068	11.102	220.57	0.801	1.791	0.983	0.093	195.25	277.962	223.439	25956.3	36643.8	62600.1	1584	0	100	0	100	3.157	96.843	5.492	94.508	11.49	88.51	57.449	42.551	32.765	67.235	37.753	62.247	50.631	49.369	41.793	58.207	76.894	23.106
3	C - 19		1.369	101.539	149.706	0.114	109.267	1.053	1.144	310.772	0.349	225.482	0.062	12.411	213.947	0.778	2.169	0.975	0.092	186.57	258.167	217.744	23336.8	45408.3	68745.2	1051	0	100	0	100	5.043	94.957	7.992	92.008	15.985	84.015	71.456	28.544	32.921	67.079	38.63	61.37	52.521	47.479	44.529	55.471	84.396	15.604
3	C - 20		1.37	102.159	150.306	0.118	109.621	1.049	1.12	317.448	0.345	204.512	0.059	12.548	194.424	0.771	2.196	0.976	0.084	173.387	258.616	197.781	21247.1	42333.9	63581	1080	0	100	0	100	11.204	88.796	25.463	74.537	49.074	50.926	86.759	13.241	32.593	67.407	38.333	61.667	52.593	47.407	43.611	56.389	95	5
3	C - 21		1.302	105.221	141.869	0.088	108.901	1.001	1.052	335.247	0.344	159.332	0.04	13.276	159.386	0.749	2.598	0.995	0.052	151.405	253.057	159.409	16812.7	37144.7	53957.5	1446	1.107	98.893	3.32	96.68	83.61	16.39	95.712	4.288	98.893	1.107	99.862	0.138	72.614	27.386	78.492	21.508	88.797	11.203	82.503	17.497	99.862	0.138
3	C - 22		1.285	116.104	144.31	0.081	112.298	0.994	1.073	376.301	0.342	189.8	0.046	14.157	190.894	0.726	2.592	0.996	0.063	177.705	277.565	190.638	22194.5	50227.6	72422.1	1587	0	100	0	100	10.46	89.54	25.961	74.039	52.489	47.511	93.762	6.238	53.434	46.566	60.302	39.698	75.299	24.701	65.784	34.216	98.551	1.449
3	C - 23		1.258	102.257	137.47	0.075	109.262	1.013	1.091	401.607	0.293	193.254	0.047	15.182	190.555	0.726	2.857	0.987	0.069	174.432	249.623	191.259	19943.7	58081.6	78025.3	799	0	100	0	100	9.887	90.113	29.537	70.463	56.946	43.054	91.489	8.511	47.685	52.315	52.441	47.559	67.71	32.29	59.199	40.801	96.37	3.63
3	C - 24		1.323	115.431	144.64	0.09	109.232	1.022	1.095	428.737	0.313	248.093	0.047	16.334	242.215	0.698	2.975	0.988	0.073	220.921	284.84	243.823	29010.3	77466.1	106476	921	0	100	0	100	1.303	98.697	3.257	96.743	5.103	94.897	19.001	80.999	49.077	50.923	54.289	45.711	65.798	34.202	58.958	41.042	53.746	46.254
3	D - 1		1.235	131.57	131.461	0.059	106.402	1.001	1.039	491.485	0.329	181.382	0.036	17.557	181.16	0.684	3.625	0.996	0.046	174.247	316.867	181.263	23964.6	67110.5	91075.1	695	0	100	0	100	16.978	83.022	43.885	56.115	80.863	19.137	97.266	2.734	80.432	19.568	83.453	16.547	91.223	8.777	86.619	13.381	99.137	0.863
3	D - 2		1.24	120.548	128.514	0.058	103.627	1.031	1.07	560.959	0.263	162.993	0.04	20.413	157.936	0.641	3.958	0.987	0.055	147.555	299.31	159.137	19743.2	71206.9	90950.2	733	0	100	0.546	99.454	86.494	13.506	94.134	5.866	98.226	1.774	99.591	0.409	59.754	40.246	66.576	33.424	78.718	21.282	70.805	29.195	100	0
3	D - 3		1.295	109.614	137.238	0.077	105.957	1.039	1.099	441.573	0.289	175.062	0.043	16.515	168.135	0.683	3.042	0.984	0.066	152.682	274.502	169.889	19453	57645.7	77098.6	1079	0.093	99.907	1.297	98.703	69.509	30.491	81.094	18.906	87.766	12.234	96.756	3.244	50.788	49.212	55.607	44.393	67.563	32.437	59.778	40.222	98.239	1.761
3	D - 4		1.311	109.635	139.085	0.081	106.051	1.021	1.065	406.802	0.309	167.461	0.039	15.317	163.844	0.704	2.873	0.989	0.054	153.814	269.642	164.704	18558	50115.9	68673.9	954	0.105	99.895	1.258	98.742	77.673	22.327	88.155	11.845	94.654	5.346	99.057	0.943	66.247	33.753	70.86	29.14	81.132	18.868	74.214	25.786	99.895	0.105
3	D - 5		1.356	107.299	144.889	0.101	106.764	1.027	1.094	392.079	0.314	193.656	0.049	15.295	188.987	0.722	2.87	0.986	0.074	172.451	264.975	190.333	20950.8	54697.2	75648	1022	0	100	0	100	10.665	89.335	34.834	65.166	64.971	35.029	93.542	6.458	48.532	51.468	53.718	46.282	65.851	34.149	57.534	42.466	98.337	1.663
3	D - 6		1.351	107.52	146.107	0.103	108.099	1.031	1.101	405.593	0.312	198.602	0.048	15.519	192.026	0.729	2.842	0.984	0.076	174.148	267.732	193.828	21715	58644.4	80359.4	848	0	100	0	100	12.972	87.028	29.481	70.519	56.84	43.16	88.797	11.203	47.524	52.476	53.538	46.462	65.094	34.906	57.665	42.335	95.047	4.953
3	D - 7		1.374	97.38	146.468	0.112	106.575	1.039	1.111	347.685	0.316	171.63	0.052	13.859	164.555	0.731	2.458	0.981	0.083	147.96	243.436	166.422	16869.4	42071.3	58940.7	1250	0.08	99.92	1.36	98.64	69.84	30.16	83.44	16.56	89.36	10.64	98	2	41.04	58.96	46.8	53.2	59.92	40.08	51.76	48.24	99.28	0.72
3	D - 8		1.371	98.878	146.279	0.112	106.609	1.047	1.121	359.103	0.31	191.439	0.054	14.076	182.587	0.734	2.577	0.978	0.086	162.623	249.169	184.865	19076	48617.3	67693.2	1265	0	100	0.316	99.684	31.383	68.617	55.099	44.901	70.909	29.091	93.123	6.877	38.498	61.502	43.557	56.443	56.522	43.478	48.538	51.462	97.866	2.134
3	D - 9		1.335	107.347	142.528	0.099	106.677	1.052	1.128	442.171	0.275	190.357	0.054	16.271	180.324	0.709	2.837	0.973	0.086	159.765	271.738	182.8	20592.6	61027.4	81620	775	0	100	0.129	99.871	32.258	67.742	58.065	41.935	74.839	25.161	95.484	4.516	26.968	73.032	33.548	66.452	50.452	49.548	39.355	60.645	98.71	1.29
3	D - 10		1.34	106.158	143.122	0.104	106.761	1.049	1.118	412.883	0.286	180.186	0.056	15.434	171.555	0.725	2.717	0.973	0.084	153.261	267.838	173.853	19318.9	53172.1	72491	825	0	100	1.091	98.909	53.212	46.788	75.03	24.97	86.182	13.818	98.303	1.697	27.879	72.121	35.03	64.97	51.636	48.364	40.242	59.758	98.909	1.091
3	D - 11		1.338	100.81	143.347	0.105	107.076	1.05	1.134	359.073	0.318	184.575	0.056	13.789	174.609	0.756	2.384	0.975	0.09	153.75	255.743	177.138	18909.8	46647.5	65557.3	915	0	100	0.437	99.563	55.956	44.044	71.038	28.962	81.202	18.798	93.115	6.885	40.546	59.454	44.918	55.082	56.175	43.825	48.962	51.038	96.066	3.934
3	D - 12		1.312	109.101	142.621	0.091	108.636	1.024	1.086	406.266	0.301	178.641	0.045	15.064	174.22	0.734	2.763	0.986	0.063	160.312	268.628	175.504	19633	52420.1	72053.1	832	0	100	0.12	99.88	39.423	60.577	74.399	25.601	87.861	12.139	98.798	1.202	41.106	58.894	51.803	48.197	73.798	26.202	60.216	39.784	99.639	0.361
3	D - 13		1.335	110.717	144.082	0.102	107.835	1.032	1.077	373.526	0.326	187.919	0.044	13.934	181.86	0.759	2.504	0.983	0.059	168.827	274.809	183.653	20964.5	48757.9	69722.4	828	0	100	0	100	16.667	83.333	51.57	48.43	78.019	21.981	97.101	2.899	55.193	44.807	63.043	36.957	76.812	23.188	67.874	32.126	99.155	0.845
3	D - 14		1.339	108.674	145.43	0.105	108.555	1.018	1.061	357.702	0.328	196.598	0.041	13.064	192.935	0.781	2.341	0.987	0.054	181.841	265.756	194.063	21485.3	48506.2	69991.5	806	0	100	0	100	7.196	92.804	15.136	84.864	38.958	61.042	96.402	3.598	57.692	42.308	63.896	36.104	83.499	16.501	71.588	28.412	99.007	0.993
3	D - 15		1.413	96.815	160.943	0.139	113.804	1.044	1.1	246.868	0.404	179.308	0.058	10.402	171.582	0.819	1.766	0.979	0.079	155.716	243.181	174.65	17543	26225.8	43768.8	1257	0.08	99.92	1.193	98.807	59.348	40.652	74.702	25.298	83.214	16.786	96.102	3.898	50.119	49.881	54.972	45.028	65.394	34.606	59.029	40.971	98.648	1.352
3	D - 16		1.394	99.295	157.528	0.132	112.919	1.034	1.08	244.328	0.418	203.247	0.052	10.315	196.169	0.823	1.762	0.983	0.068	181.365	247.078	198.982	20333.3	28742.2	49075.5	1905	0	100	0	100	7.822	92.178	16.798	83.202	44.042	55.958	86.982	13.018	60.525	39.475	64.042	35.958	72.913	27.087	67.454	32.546	94.856	5.144
3	D - 17		1.376	104.606	166.29	0.121	121.109	1.051	1.171	279.436	0.393	209.093	0.078	11.168	198.375	0.806	1.815	0.973	0.115	168.975	265.011	202.448	22482.6	35552.2	58034.8	676	0	100	0.74	99.26	21.302	78.698	38.018	61.982	52.071	47.929	76.775	23.225	24.704	75.296	29.142	70.858	39.941	60.059	32.692	67.308	88.462	11.538
3	D - 18		1.39	103.896	165.656	0.126	119.259	1.035	1.132	263.734	0.405	195.454	0.066	10.848	189.183	0.806	1.804	0.981	0.096	166.174	259.059	191.835	20559.7	30865.4	51425.1	1460	0.068	99.932	0.616	99.384	26.986	73.014	47.945	52.055	63.014	36.986	88.356	11.644	34.521	65.479	40.616	59.384	53.014	46.986	44.932	55.068	94.932	5.068
3	D - 19		1.383	100.646	151.612	0.128	109.581	1.039	1.103	302.202	0.353	218.291	0.055	11.89	210.043	0.799	2.062	0.98	0.079	190.183	251.94	212.803	22301.6	42912.9	65214.5	1066	0	100	0	100	4.69	95.31	9.85	90.15	17.917	82.083	73.077	26.923	43.902	56.098	50.375	49.625	65.854	34.146	57.129	42.871	89.587	10.413
3	D - 20		1.345	99.675	145.395	0.106	107.987	1.048	1.115	312.653	0.346	176.201	0.052	12.451	167.917	0.761	2.145	0.979	0.079	150.268	251.88	170.576	17847.9	36757	54604.9	1182	0.169	99.831	1.269	98.731	66.667	33.333	78.257	21.743	86.633	13.367	96.616	3.384	44.755	55.245	49.239	50.761	62.014	37.986	54.484	45.516	98.477	1.523
3	D - 21		1.304	113.645	143.245	0.086	109.798	1.009	1.085	390.237	0.326	193.403	0.05	15.102	191.456	0.714	2.842	0.991	0.07	176.352	275.674	192.154	22123.1	53444.9	75568.1	1399	0	100	0	100	7.362	92.638	21.372	78.628	53.681	46.319	94.782	5.218	47.034	52.966	53.038	46.962	69.264	30.736	59.185	40.815	98.928	1.072
3	D - 22		1.318	111.43	145.87	0.091	110.608	1.009	1.094	386.665	0.325	234.935	0.049	14.844	233.318	0.733	2.756	0.99	0.069	212.339	271.001	233.929	26555	65369.9	91924.9	1122	0	100	0	100	4.367	95.633	6.684	93.316	9.626	90.374	28.52	71.48	49.287	50.713	55.882	44.118	68.182	31.818	61.141	38.859	67.201	32.799
3	D - 23		1.271	103.002	139.206	0.08	109.52	0.996	1.038	309.5	0.355	176.477	0.039	12.42	177.183	0.774	2.527	0.996	0.051	170.713	246.717	177.026	18253.5	36829.7	55083.2	958	0	100	0	100	21.608	78.392	62.004	37.996	88.935	11.065	99.478	0.522	81.837	18.163	85.908	14.092	93.737	6.263	88.518	11.482	99.896	0.104
3	D - 24		1.343	111.87	147.555	0.097	109.78	1.022	1.121	391.646	0.323	209.386	0.056	14.874	205.553	0.734	2.691	0.985	0.085	182.901	274.885	206.6	23679.9	58424	82103.9	1006	0	100	0	100	4.573	95.427	11.431	88.569	28.628	71.372	78.827	21.173	36.481	63.519	41.352	58.648	56.262	43.738	47.316	52.684	90.855	9.145
3	E - 1		1.314	117.028	140.536	0.084	106.871	1.01	1.08	429.595	0.312	174.113	0.042	16.093	174.986	0.692	3.148	0.991	0.059	161.264	284.332	174.89	20512.4	55632.7	76145.1	848	0	100	0.354	99.646	52.948	47.052	78.302	21.698	90.212	9.788	98.703	1.297	62.854	37.146	66.745	33.255	79.481	20.519	72.524	27.476	99.646	0.354
3	E - 2		1.342	101.515	142.967	0.098	106.451	1.028	1.099	373.699	0.307	167.327	0.048	14.495	162.289	0.713	2.629	0.984	0.072	147.421	251.639	163.622	17205.2	45381.7	62586.8	994	0.604	99.396	3.119	96.881	75.151	24.849	85.614	14.386	90.744	9.256	97.887	2.113	47.887	52.113	52.616	47.384	64.688	35.312	56.841	43.159	99.497	0.503
3	E - 3		1.333	118.193	139.656	0.087	104.7	1.024	1.067	467.046	0.29	176.538	0.041	17.835	172.196	0.684	3.427	0.99	0.058	161.408	291.168	173.229	20944.7	60975.4	81920.1	365	0	100	0	100	48.493	51.507	82.74	17.26	91.507	8.493	98.904	1.096	62.192	37.808	67.397	32.603	80.548	19.452	71.781	28.219	99.726	0.274
3	E - 4		1.344	110.184	141.98	0.096	105.596	1.024	1.078	433.856	0.295	165.413	0.046	16.86	161.339	0.681	3.239	0.987	0.068	149.623	271.513	162.375	18322.1	53090.7	71412.8	654	0	100	0.612	99.388	80.122	19.878	92.202	7.798	97.095	2.905	99.694	0.306	51.529	48.471	59.786	40.214	74.618	25.382	66.208	33.792	100	0
3	E - 5		1.386	94.575	148.182	0.122	106.853	1.046	1.112	315.201	0.331	195.452	0.053	12.714	185.9	0.762	2.274	0.978	0.082	166.828	238.33	188.679	18736.3	42411.6	61147.9	1082	0	100	0.924	99.076	23.752	76.248	51.294	48.706	69.316	30.684	90.758	9.242	49.63	50.37	53.604	46.396	64.048	35.952	56.747	43.253	94.824	5.176
3	E - 6		1.412	94.831	152.661	0.139	108.018	1.044	1.096	294.698	0.344	203.256	0.053	11.827	194.078	0.791	2.111	0.978	0.076	176.951	238.242	197.037	19468.4	39475.1	58943.5	1100	0	100	0	100	9.545	90.455	20.091	79.909	49.455	50.545	88.909	11.091	49.818	50.182	54.636	45.364	67.636	32.364	59.455	40.545	95.182	4.818
3	E - 7		1.337	112.084	139.995	0.094	104.632	1.032	1.088	457.422	0.287	169.872	0.046	17.555	164.434	0.702	3.329	0.984	0.07	151.013	278.412	165.747	19190.8	58090.2	77280.9	401	0.499	99.501	0.998	99.002	73.815	26.185	87.531	12.469	92.768	7.232	99.002	0.998	51.122	48.878	57.855	42.145	69.576	30.424	61.347	38.653	100	0
3	E - 8		1.375	107.128	144.252	0.106	104.781	1.042	1.087	447.494	0.287	173.547	0.047	17.359	166.084	0.692	3.308	0.983	0.07	152.721	269.186	167.819	18841.1	57891.9	76732.9	425	0	100	1.412	98.588	68	32	86.588	13.412	92.235	7.765	99.059	0.941	48.471	51.529	55.765	44.235	70.824	29.176	61.412	38.588	99.765	0.235
3	E - 9		1.402	100.835	149.925	0.123	106.827	1.041	1.143	360.947	0.311	187.321	0.058	13.651	179.266	0.757	2.348	0.974	0.096	156.481	252.744	181.473	19151.6	48324.2	67475.8	727	0	100	1.238	98.762	49.243	50.757	63.274	36.726	72.765	27.235	89.409	10.591	41.265	58.735	45.667	54.333	55.983	44.017	49.243	50.757	95.186	4.814
3	E - 10		1.378	101.751	146.069	0.111	105.901	1.043	1.124	365.801	0.317	169.328	0.048	14.088	162.396	0.729	2.379	0.979	0.082	144.28	256.203	164.098	17532.1	44516.3	62048.4	669	0	100	0.598	99.402	78.176	21.824	85.202	14.798	89.985	10.015	96.861	3.139	50.822	49.178	56.353	43.647	63.528	36.472	58.595	41.405	97.608	2.392
3	E - 11		1.323	136.054	141.963	0.085	107.204	1.009	1.032	431.027	0.352	183.505	0.035	15.926	181.634	0.708	3.256	0.995	0.043	175.887	329.793	182.165	24973.6	54368.6	79342.2	606	0	100	0	100	12.871	87.129	40.594	59.406	84.158	15.842	98.515	1.485	86.139	13.861	89.274	10.726	93.399	6.601	90.594	9.406	99.835	0.165
3	E - 12		1.251	141.496	135.584	0.068	108.413	1.007	1.031	464.738	0.339	207.616	0.034	17.085	206.16	0.693	3.567	0.996	0.041	200.022	342.427	206.618	29517.7	67386.9	96904.6	536	0	100	0	100	2.239	97.761	5.784	94.216	12.313	87.687	88.06	11.94	88.993	11.007	90.672	9.328	96.082	3.918	92.724	7.276	98.694	1.306
3	E - 13		1.385	105.062	153.54	0.126	110.744	1.02	1.067	298.401	0.374	192.859	0.045	11.842	189.276	0.796	2.196	0.988	0.057	176.999	258.077	190.695	20433.3	37277.6	57710.9	967	0	100	0	100	10.962	89.038	27.818	72.182	61.944	38.056	94.623	5.377	68.046	31.954	72.182	27.818	82.006	17.994	76.112	23.888	98.345	1.655
3	E - 14		1.396	100.833	153.542	0.126	109.918	1.023	1.06	274.314	0.388	166.541	0.042	11.101	162.657	0.804	2.019	0.988	0.053	153.41	248.362	164.161	16948.6	28606.1	45554.7	787	0.127	99.873	1.525	98.475	79.67	20.33	92.249	7.751	97.332	2.668	99.365	0.635	68.996	31.004	74.587	25.413	84.879	15.121	78.399	21.601	99.746	0.254
3	E - 15		1.411	97.763	152.722	0.136	108.174	1.082	1.166	334.261	0.323	264.764	0.069	12.888	243.416	0.768	2.15	0.964	0.106	208.421	254.524	249.927	26255.3	58287.7	84542.9	1008	0	100	0	100	2.877	97.123	4.167	95.833	5.754	94.246	24.008	75.992	21.825	78.175	25.198	74.802	36.21	63.79	28.571	71.429	48.313	51.687
3	E - 16		1.375	106.915	150.107	0.114	109.063	1.061	1.145	339.755	0.345	217.691	0.064	13.194	204.561	0.764	2.219	0.971	0.096	178.45	273.527	209.004	23588.5	48212.1	71800.6	957	0	100	0	100	5.12	94.88	12.226	87.774	29.363	70.637	77.638	22.362	22.989	77.011	28.318	71.682	40.857	59.143	32.602	67.398	91.85	8.15
3	E - 17		1.355	114.723	159.891	0.107	117.982	1.026	1.1	296.337	0.403	202.217	0.054	11.529	196.701	0.809	1.959	0.985	0.074	178.514	283.603	198.794	23574.3	36181.8	59756.1	458	0	100	0	100	10.044	89.956	21.616	78.384	46.07	53.93	84.934	15.066	46.07	53.93	53.275	46.725	63.319	36.681	57.86	42.14	93.013	6.987
3	E - 18		1.361	115.079	157.807	0.115	115.909	1.032	1.079	292.547	0.406	199.165	0.049	11.423	192.681	0.808	1.958	0.985	0.063	178.532	285.947	195.221	23311.5	34798.8	58110.4	600	0	100	0	100	13	87	25	75	50.167	49.833	88.833	11.167	58.667	41.333	63.667	36.333	74.5	25.5	67.667	32.333	94.667	5.333
3	E - 19		1.32	105.265	141.171	0.096	106.923	1.013	1.056	357.114	0.33	161.515	0.039	13.647	159.367	0.739	2.65	0.991	0.052	150.891	256.278	160.037	17088.5	40719.1	57807.6	1209	0.165	99.835	1.323	98.677	85.443	14.557	93.3	6.7	97.105	2.895	99.835	0.165	67.659	32.341	73.532	26.468	84.864	15.136	78.329	21.671	100	0
3	E - 20		1.288	106.11	140.436	0.086	108.981	1.005	1.061	362.179	0.328	181.038	0.041	13.891	180.161	0.745	2.688	0.993	0.055	169.652	256.313	180.459	19360.3	47079.7	66440	1398	0	100	0.072	99.928	21.602	78.398	54.506	45.494	78.183	21.817	97.282	2.718	64.807	35.193	70.243	29.757	81.688	18.312	74.249	25.751	99.499	0.501
3	E - 21		1.37	105.962	147.436	0.114	107.551	1.062	1.157	332.44	0.338	196.527	0.058	12.084	183.262	0.828	1.969	0.969	0.092	157.769	270.932	186.969	21065.9	43435.2	64501.1	173	0	100	0.578	99.422	44.509	55.491	63.006	36.994	72.832	27.168	84.971	15.029	42.197	57.803	47.977	52.023	56.069	43.931	52.023	47.977	91.908	8.092
3	E - 22		1.381	106.925	152.017	0.119	109.904	1.05	1.132	311.32	0.362	182.111	0.057	11.459	172.765	0.845	1.768	0.972	0.082	152.459	270.566	175.89	19745.8	36044.1	55789.9	343	0	100	1.749	98.251	58.892	41.108	75.51	24.49	81.05	18.95	94.169	5.831	35.277	64.723	39.067	60.933	59.475	40.525	47.813	52.187	98.542	1.458
3	E - 23		1.333	105.716	149.025	0.1	111.764	1.015	1.064	300.045	0.369	177.856	0.042	11.829	175.999	0.79	2.118	0.99	0.053	164.664	258.287	176.803	18943.4	34803.1	53746.5	1112	0	100	0.18	99.82	35.432	64.568	69.514	30.486	90.018	9.982	99.73	0.27	57.284	42.716	65.558	34.442	81.385	18.615	71.133	28.867	99.91	0.09
3	E - 24		1.31	116.183	148.874	0.092	113.58	1.011	1.048	308.562	0.39	177.702	0.038	12.075	177.065	0.775	2.27	0.992	0.048	168.409	282.844	177.522	20798.3	34348.1	55146.3	1082	0	100	0.277	99.723	24.307	75.693	65.065	34.935	92.699	7.301	99.445	0.555	82.163	17.837	87.523	12.477	94.547	5.453	90.665	9.335	99.538	0.462
3	F - 1		1.333	114.422	145.349	0.095	108.982	1.021	1.091	380.699	0.337	189.033	0.049	14.639	184.756	0.728	2.729	0.988	0.071	169.007	281.011	185.956	21829.5	50326.3	72155.8	1051	0	100	0.571	99.429	18.554	81.446	49.762	50.238	71.265	28.735	92.008	7.992	52.902	47.098	58.516	41.484	70.695	29.305	63.654	36.346	96.099	3.901
3	F - 2		1.364	104.795	145.402	0.106	106.56	1.036	1.105	367.43	0.319	172.342	0.051	14.313	165.943	0.724	2.624	0.982	0.076	150.007	261.694	167.712	18342.7	44631.2	62973.8	1169	0	100	1.625	98.375	71.086	28.914	82.891	17.109	88.965	11.035	96.92	3.08	46.193	53.807	51.668	48.332	64.243	35.757	56.459	43.541	98.375	1.625
3	F - 3		1.324	117.455	140.915	0.088	106.325	1.021	1.096	473.49	0.289	198.274	0.047	17.614	195.744	0.704	3.39	0.987	0.07	177.861	288.813	196.477	23494.8	70895	94389.8	643	0	100	0.156	99.844	10.731	89.269	20.218	79.782	45.412	54.588	91.291	8.709	48.678	51.322	55.21	44.79	70.762	29.238	59.876	40.124	97.045	2.955
3	F - 4		1.352	110.58	144.37	0.098	106.696	1.028	1.079	421.266	0.3	192.458	0.046	16.399	186.883	0.694	3.167	0.986	0.066	173.172	273.884	188.337	21548.7	59301	80849.7	683	0	100	0	100	11.127	88.873	33.821	66.179	66.911	33.089	95.754	4.246	55.93	44.07	62.811	37.189	74.817	25.183	67.496	32.504	99.268	0.732
3	F - 5		1.404	93.761	151.188	0.136	107.624	1.042	1.097	293.741	0.347	200.28	0.054	11.953	191.542	0.785	2.17	0.979	0.077	174.407	235.497	194.4	19013.6	39171.1	58184.6	1419	0	100	0	100	10.853	89.147	29.175	70.825	57.646	42.354	89.147	10.853	49.542	50.458	53.911	46.089	67.089	32.911	58.421	41.579	94.996	5.004
3	F - 6		1.396	96.218	150.097	0.125	107.495	1.036	1.092	293.821	0.355	191.496	0.05	12.038	184.102	0.777	2.166	0.983	0.073	168.375	240.452	186.43	18715	37377	56092.1	1324	0	100	0.076	99.924	21.677	78.323	55.438	44.562	72.885	27.115	93.202	6.798	54.381	45.619	58.384	41.616	69.335	30.665	62.16	37.84	96.224	3.776
3	F - 7		1.323	115.071	139.803	0.088	105.605	1.031	1.085	443.019	0.302	220.068	0.044	17.084	213.441	0.695	3.182	0.987	0.067	196.365	286.022	215.015	25599.4	73287.9	98887.3	460	0	100	0	100	5	95	9.13	90.87	14.13	85.87	72.609	27.391	60.652	39.348	64.783	35.217	74.13	25.87	69.783	30.217	86.522	13.478
3	F - 8		1.337	106.495	139.048	0.093	103.937	1.04	1.092	418.544	0.298	162.645	0.046	16.486	155.636	0.697	3.06	0.986	0.072	142.254	267.332	157.272	17591.6	50266.9	67858.5	518	2.317	97.683	7.143	92.857	82.239	17.761	90.927	9.073	94.595	5.405	98.456	1.544	54.44	45.56	57.722	42.278	67.568	32.432	59.459	40.541	99.421	0.579
3	F - 9		1.367	111.229	146.55	0.106	107.11	1.031	1.116	401.445	0.313	209.555	0.054	15.308	203.017	0.736	2.693	0.98	0.083	181.742	276.28	204.899	23709	60112.9	83821.9	710	0	100	0	100	5.915	94.085	12.676	87.324	29.014	70.986	81.549	18.451	40.141	59.859	46.197	53.803	58.169	41.831	51.549	48.451	91.831	8.169
3	F - 10		1.41	99.319	149.181	0.125	105.723	1.048	1.147	385.15	0.294	180.092	0.056	14.391	170.916	0.741	2.43	0.974	0.094	148.699	251.134	173.192	18182	50762	68944	725	0	100	1.655	98.345	58.345	41.655	73.931	26.069	82.069	17.931	94.621	5.379	37.379	62.621	41.379	58.621	51.724	48.276	44.69	55.31	97.793	2.207
3	F - 11		1.265	133.882	134.857	0.072	106.587	1.006	1.046	440.922	0.339	149.411	0.036	16.459	150.08	0.692	3.346	0.994	0.045	142.935	323.311	149.868	20085.3	47423.1	67508.4	579	2.418	97.582	7.254	92.746	96.718	3.282	98.964	1.036	99.482	0.518	99.827	0.173	87.392	12.608	89.119	10.881	92.746	7.254	90.674	9.326	99.827	0.173
3	F - 12		1.282	136.924	137.973	0.076	107.551	1.009	1.035	453.213	0.333	164.57	0.035	16.692	163.107	0.696	3.497	0.995	0.043	157.606	331.729	163.537	22618.5	52287.3	74905.8	572	0	100	1.049	98.951	80.07	19.93	95.28	4.72	98.427	1.573	99.825	0.175	85.49	14.51	89.161	10.839	94.93	5.07	92.133	7.867	100	0
3	F - 13		1.4	104.251	155.943	0.134	111.32	1.024	1.057	284.049	0.381	201.884	0.044	11.398	197.008	0.803	2.122	0.988	0.055	186.167	257.047	198.9	21340.5	35874.2	57214.7	1108	0	100	0	100	10.018	89.982	15.253	84.747	29.242	70.758	89.17	10.83	71.3	28.7	76.173	23.827	85.018	14.982	79.332	20.668	95.939	4.061
3	F - 14		1.389	101.686	151.735	0.128	109.185	1.022	1.061	297.062	0.363	165.524	0.042	11.721	161.837	0.805	2.141	0.987	0.054	152.444	250.319	163.215	16975.8	32059.6	49035.4	971	0.206	99.794	2.369	97.631	81.462	18.538	92.791	7.209	96.807	3.193	99.691	0.309	65.705	34.295	72.4	27.6	84.758	15.242	77.961	22.039	99.897	0.103
3	F - 15		1.398	103.643	153.685	0.126	109.888	1.028	1.095	302.843	0.363	196.65	0.057	11.906	191.136	0.797	2.056	0.981	0.078	174.542	256.291	193.135	20518.6	38241.5	58760.1	870	0	100	0	100	8.276	91.724	23.218	76.782	51.379	48.621	94.138	5.862	34.828	65.172	41.954	58.046	62.299	37.701	49.195	50.805	98.966	1.034
3	F - 16		1.372	106.881	149.14	0.111	108.6	1.067	1.172	338.958	0.343	208.127	0.071	13.132	196.487	0.762	2.218	0.97	0.107	166.969	274.383	200.44	22522.2	46560.5	69082.7	1015	0	100	0.099	99.901	11.034	88.966	29.36	70.64	48.966	51.034	86.601	13.399	18.424	81.576	22.069	77.931	35.764	64.236	26.502	73.498	95.468	4.532
3	F - 17		1.362	117.14	162.738	0.114	119.578	1.032	1.092	307.549	0.398	222.459	0.05	11.825	215.245	0.802	2.043	0.985	0.07	197.083	290.829	217.914	26364.2	41165.2	67529.4	253	0	100	0	100	3.162	96.838	7.115	92.885	13.834	86.166	64.427	35.573	49.802	50.198	55.336	44.664	68.775	31.225	60.079	39.921	85.375	14.625
3	F - 18		1.344	108.199	158.544	0.109	118.13	1.025	1.088	290.855	0.389	177.32	0.049	11.5	172.704	0.819	2.044	0.986	0.069	158.469	266.767	174.399	19436.6	31968.4	51404.9	375	0	100	2.667	97.333	56	44	71.733	28.267	81.067	18.933	94.667	5.333	53.333	46.667	58.667	41.333	71.467	28.533	62.4	37.6	98.4	1.6
3	F - 19		1.284	110.774	139.253	0.083	108.367	1.004	1.06	384.405	0.323	167.459	0.04	14.365	166.808	0.734	2.775	0.993	0.056	157.189	267.297	167.028	18654.1	46385.5	65039.6	1282	0	100	0.234	99.766	67.395	32.605	86.661	13.339	93.526	6.474	99.298	0.702	63.729	36.271	70.047	29.953	82.839	17.161	75.351	24.649	99.766	0.234
3	F - 20		1.291	108.181	140.982	0.087	109.114	1.008	1.053	369.679	0.328	215.144	0.039	14.033	213.296	0.734	2.73	0.993	0.052	202.484	262.188	213.823	23399.7	56818.1	80217.8	1212	0	100	0	100	2.393	97.607	5.363	94.637	9.488	90.512	71.287	28.713	70.132	29.868	75.495	24.505	85.644	14.356	80.033	19.967	92.492	7.508
3	F - 21		1.365	115.324	152.39	0.113	111.572	1.041	1.119	310.078	0.385	173.737	0.057	11.527	166.538	0.832	1.801	0.977	0.077	148.595	289.596	169.163	20362.5	33081.6	53444.1	569	0.879	99.121	2.636	97.364	63.62	36.38	78.735	21.265	88.401	11.599	97.891	2.109	36.731	63.269	43.234	56.766	55.009	44.991	47.1	52.9	99.473	0.527
3	F - 22		1.354	105.839	146.43	0.106	108.055	1.047	1.127	319.997	0.35	179.75	0.054	12.066	171.65	0.802	1.994	0.976	0.078	151.703	267.322	174.266	19280.2	37643.3	56923.5	487	0	100	1.643	98.357	63.86	36.14	75.975	24.025	82.341	17.659	95.483	4.517	44.148	55.852	50.513	49.487	62.628	37.372	54.825	45.175	97.947	2.053
3	F - 23		1.345	107.379	152.103	0.103	112.974	1.014	1.048	271.423	0.405	163.7	0.04	11.083	161.308	0.802	1.984	0.991	0.047	153.795	262.185	162.29	17737.9	26655.1	44392.9	1470	1.769	98.231	4.558	95.442	78.503	21.497	94.966	5.034	98.98	1.02	100	0	73.946	26.054	80.816	19.184	92.653	7.347	85.578	14.422	100	0
3	F - 24		1.293	110.159	144.884	0.092	111.993	1.016	1.044	298.508	0.382	159.247	0.037	11.686	157.024	0.795	2.175	0.991	0.045	150.356	269.35	157.953	17679.7	29725.1	47404.8	891	0	100	1.01	98.99	94.949	5.051	98.878	1.122	99.663	0.337	99.776	0.224	81.93	18.07	87.542	12.458	95.735	4.265	91.021	8.979	99.776	0.224
3	G - 1		1.302	120.899	144.885	0.089	111.371	1.034	1.122	417.144	0.329	213.432	0.051	14.984	209.071	0.743	2.582	0.98	0.075	184.855	301.392	210.908	26126	64482.5	90608.5	489	0	100	0	100	6.135	93.865	11.861	88.139	32.106	67.894	75.665	24.335	43.354	56.646	49.693	50.307	61.759	38.241	53.783	46.217	88.344	11.656
3	G - 2		1.328	106.533	141.527	0.095	106.629	1.052	1.133	395.235	0.311	167.93	0.055	14.606	158.934	0.755	2.442	0.975	0.087	139.886	269.938	161.119	18144.6	47796.6	65941.1	599	1.002	98.998	5.175	94.825	76.294	23.706	83.973	16.027	90.484	9.516	97.162	2.838	35.726	64.274	41.068	58.932	51.753	48.247	46.411	53.589	98.164	1.836
3	G - 3		1.356	97.167	144.303	0.108	106.375	1.036	1.091	321.455	0.335	172.128	0.047	12.705	165.495	0.759	2.291	0.982	0.07	151.511	242.293	167.466	16850.3	38153.3	55003.7	1207	0.829	99.171	2.734	97.266	70.34	29.66	81.773	18.227	89.147	10.853	97.846	2.154	53.438	46.562	58.824	41.176	70.588	29.412	62.966	37.034	99.42	0.58
3	G - 4		1.385	97.951	150.27	0.122	108.36	1.031	1.095	312.598	0.339	173.048	0.052	12.403	168.266	0.779	2.297	0.982	0.073	153.458	243.175	169.924	17115.5	36634.8	53750.3	1368	0.073	99.927	1.096	98.904	65.058	34.942	81.579	18.421	90.716	9.284	99.05	0.95	48.099	51.901	53.947	46.053	67.69	32.31	59.137	40.863	99.781	0.219
3	G - 5		1.292	107.628	136.052	0.081	105.236	1.042	1.101	438.307	0.288	172.078	0.048	17.401	164.445	0.677	3.246	0.982	0.078	149.257	269.513	166.182	18599.6	55438.2	74037.8	881	0.454	99.546	2.497	97.503	71.85	28.15	85.017	14.983	92.168	7.832	98.638	1.362	43.019	56.981	48.354	51.646	63.337	36.663	54.257	45.743	99.319	0.681
3	G - 6		1.306	107.66	136.382	0.081	104.427	1.047	1.104	467.183	0.277	172.741	0.046	17.925	164.103	0.674	3.262	0.983	0.079	148.432	271.784	165.846	18799.9	60878.1	79678.1	691	0.579	99.421	2.026	97.974	71.925	28.075	83.647	16.353	90.449	9.551	97.395	2.605	46.165	53.835	50.507	49.493	61.505	38.495	54.848	45.152	99.276	0.724
3	G - 7		1.363	98.006	147.352	0.118	107.975	1.089	1.198	289.08	0.356	209.784	0.069	11.248	190.008	0.829	1.816	0.96	0.108	157.716	259.25	196.823	21539.1	37380.4	58919.6	150	0	100	1.333	98.667	41.333	58.667	56.667	43.333	61.333	38.667	80.667	19.333	32	68	37.333	62.667	45.333	54.667	40	60	85.333	14.667
3	G - 8		1.392	96.472	152.27	0.135	109.303	1.022	1.073	276.238	0.365	178.61	0.046	10.9	175.814	0.841	1.885	0.987	0.059	163.753	237.484	176.613	17399.9	31884.7	49284.6	252	0	100	0	100	34.127	65.873	75.397	24.603	94.048	5.952	98.81	1.19	65.873	34.127	71.429	28.571	86.508	13.492	78.968	21.032	98.81	1.19
3	G - 9		1.362	98.411	145.901	0.108	107.07	1.024	1.088	333.696	0.334	168.577	0.046	13.373	164.491	0.73	2.415	0.987	0.07	150.859	242.582	165.655	16797.3	40250.7	57048	1394	1.865	98.135	4.232	95.768	70.875	29.125	82.712	17.288	89.383	10.617	97.991	2.009	56.815	43.185	60.76	39.24	70.947	29.053	64.491	35.509	99.283	0.717
3	G - 10		1.397	98.884	151.166	0.128	108.097	1.024	1.06	302.861	0.35	172.366	0.042	12.178	168.14	0.777	2.259	0.988	0.055	158.553	243.549	169.615	17153.6	34658.5	51812.1	1449	0.207	99.793	2.968	97.032	54.658	45.342	85.507	14.493	94.824	5.176	99.793	0.207	64.044	35.956	71.705	28.295	85.645	14.355	78.33	21.67	100	0
3	G - 11		1.413	98.582	154.12	0.132	108.957	1.03	1.068	267.726	0.389	166.849	0.044	11.01	161.858	0.809	1.95	0.986	0.06	151.407	244.286	163.674	16593.3	27858.1	44451.4	1333	0.375	99.625	2.851	97.149	79.22	20.78	89.272	10.728	93.773	6.227	99.25	0.75	65.266	34.734	70.968	29.032	80.87	19.13	74.419	25.581	99.775	0.225
3	G - 12		1.353	96.183	143.127	0.117	105.609	1.044	1.084	287.758	0.363	155.327	0.043	11.291	148.052	0.811	1.964	0.981	0.06	136.453	241.32	150.175	15101.9	29770.2	44872.1	105	4.762	95.238	19.048	80.952	87.619	12.381	90.476	9.524	95.238	4.762	100	0	64.762	35.238	69.524	30.476	73.333	26.667	72.381	27.619	100	0
3	G - 13		1.384	100.996	151.097	0.124	109.064	1.043	1.112	354.06	0.319	195.646	0.056	13.646	187.127	0.76	2.485	0.978	0.083	168.108	253.78	189.741	20016.7	47872.5	67889.2	1053	0	100	0.19	99.81	15.1	84.9	39.696	60.304	63.343	36.657	92.972	7.028	37.987	62.013	43.59	56.41	56.505	43.495	48.528	51.472	98.006	1.994
3	G - 14		1.361	105.902	147.392	0.107	108.267	1.025	1.104	337.949	0.339	178.482	0.05	12.874	173.978	0.776	2.295	0.983	0.073	157.398	261.437	175.451	19126	40678.5	59804.6	867	0.115	99.885	1.269	98.731	48.097	51.903	71.165	28.835	82.468	17.532	97.001	2.999	34.717	65.283	42.676	57.324	61.592	38.408	49.712	50.288	99.077	0.923
3	G - 15		1.383	107.207	153.535	0.128	111.016	1.017	1.044	273.437	0.405	197.002	0.043	11.048	193.621	0.821	2.005	0.99	0.05	185.39	261.943	195.039	21237.9	32374.6	53612.5	437	0	100	0	100	6.178	93.822	12.357	87.643	35.011	64.989	96.11	3.89	80.32	19.68	84.897	15.103	92.22	7.78	88.101	11.899	99.314	0.686
3	G - 16		1.367	106.029	149.361	0.12	109.142	1.031	1.095	300.418	0.366	168.935	0.054	11.664	163.428	0.803	1.951	0.98	0.073	149.067	263.203	165.34	18182.7	32435.1	50617.8	276	0.362	99.638	1.449	98.551	76.087	23.913	85.507	14.493	90.217	9.783	97.826	2.174	49.638	50.362	57.609	42.391	71.739	28.261	63.043	36.957	98.913	1.087
3	G - 17		1.317	108.111	140.482	0.091	106.657	1.039	1.107	421.131	0.295	195.086	0.051	15.516	187.237	0.74	2.846	0.978	0.076	168.974	270.652	189.158	21272	59501.8	80773.9	616	0	100	0	100	14.123	85.877	39.286	60.714	65.584	34.416	92.857	7.143	39.61	60.39	46.104	53.896	62.013	37.987	51.299	48.701	98.052	1.948
3	G - 18		1.323	105.482	141.433	0.095	106.829	1.043	1.114	377.012	0.312	197.078	0.052	13.999	188.162	0.763	2.469	0.977	0.077	168.786	265.214	190.612	21056.7	52220.2	73276.9	591	0	100	0	100	14.213	85.787	41.794	58.206	64.805	35.195	90.863	9.137	42.301	57.699	47.547	52.453	59.222	40.778	50.761	49.239	96.277	3.723
3	G - 19		1.334	105.694	145.167	0.104	108.761	1.049	1.122	337.937	0.34	222.871	0.053	12.777	211.569	0.794	2.185	0.975	0.08	188.331	267.55	215.026	23851.8	50107.9	73959.8	683	0	100	0	100	4.1	95.9	8.053	91.947	15.081	84.919	73.353	26.647	40.264	59.736	45.388	54.612	60.029	39.971	49.927	50.073	86.676	13.324
3	G - 20		1.309	111.235	143.879	0.091	109.942	1.041	1.115	383.143	0.322	224.641	0.051	13.993	215.616	0.774	2.427	0.977	0.075	192.977	279.36	218.304	25310.7	59945.8	85256.4	562	0	100	0	100	3.559	96.441	8.363	91.637	14.947	85.053	68.861	31.139	38.078	61.922	44.484	55.516	60.32	39.68	51.246	48.754	82.918	17.082
3	G - 21		1.304	108.177	139.698	0.092	107.016	1.022	1.073	378.26	0.33	200.149	0.043	14.536	196.105	0.737	2.736	0.988	0.059	182.399	266.27	197.243	21886.5	54920.6	76807.1	851	0	100	0	100	8.461	91.539	16.921	83.079	43.713	56.287	89.777	10.223	67.568	32.432	71.328	28.672	78.143	21.857	73.796	26.204	95.535	4.465
3	G - 22		1.282	103.69	135.58	0.084	105.727	1.026	1.082	379.343	0.315	164.03	0.044	14.579	159.329	0.712	2.625	0.987	0.065	147.18	255.899	160.575	17123.7	45161.4	62285.1	1117	0	100	1.791	98.209	81.11	18.89	89.436	10.564	94.808	5.192	99.373	0.627	54.79	45.21	58.818	41.182	72.426	27.574	63.384	36.616	99.821	0.179
3	G - 23		1.243	119.577	131.732	0.066	105.957	1.001	1.033	419.296	0.31	159.74	0.034	15.891	159.51	0.669	3.461	0.997	0.04	154.363	287.877	159.585	19160.2	48146.5	67306.7	537	0	100	0.186	99.814	92.179	7.821	97.393	2.607	99.255	0.745	100	0	88.268	11.732	91.434	8.566	95.717	4.283	93.669	6.331	100	0
3	G - 24		1.197	125.601	128.247	0.053	107.177	1.003	1.051	511.083	0.298	187.548	0.036	19.04	187.084	0.663	3.784	0.994	0.049	177.912	302.905	187.269	23678	73319.3	96997.3	481	0	100	0	100	9.979	90.021	26.611	73.389	62.994	37.006	96.881	3.119	73.389	26.611	76.299	23.701	85.655	14.345	80.042	19.958	99.376	0.624
3	H - 1		1.306	119.081	140.425	0.085	107.473	1.019	1.075	415.308	0.321	188.133	0.043	15.341	184.218	0.716	2.83	0.989	0.059	171.219	292.906	185.324	22713.6	55588.8	78302.4	796	0	100	0.503	99.497	14.196	85.804	44.347	55.653	71.734	28.266	95.729	4.271	56.156	43.844	62.563	37.437	76.131	23.869	68.467	31.533	97.99	2.01
3	H - 2		1.341	106.466	142.743	0.097	106.423	1.045	1.133	399.953	0.302	185.215	0.055	15.048	176.643	0.732	2.682	0.975	0.088	155.658	268.313	178.911	20026.4	52806	72832.4	904	0	100	0.996	99.004	47.566	52.434	66.482	33.518	77.987	22.013	94.137	5.863	33.296	66.704	39.381	60.619	52.323	47.677	44.358	55.642	97.456	2.544
3	H - 3		1.364	98.842	146.592	0.112	107.381	1.042	1.114	346.307	0.322	220.183	0.052	13.456	210.179	0.753	2.473	0.979	0.083	188.419	247.963	212.996	22083.3	53662.4	75745.8	1158	0	100	0	100	6.131	93.869	10.881	89.119	20.812	79.188	72.107	27.893	46.718	53.282	51.468	48.532	62.349	37.651	56.131	43.869	85.06	14.94
3	H - 4		1.349	98.466	143.704	0.105	106.486	1.036	1.098	332.807	0.33	173.632	0.048	13.112	167.105	0.755	2.377	0.982	0.072	152.014	245.658	168.924	17294.2	40400.2	57694.3	1263	0	100	1.108	98.892	68.567	31.433	81.314	18.686	87.411	12.589	96.754	3.246	51.544	48.456	56.295	43.705	68.013	31.987	61.441	38.559	98.654	1.346
3	H - 5		1.307	112.673	138.888	0.079	106.237	1.05	1.106	469.551	0.28	209.797	0.047	17.859	198.914	0.658	3.228	0.98	0.079	179.599	285.114	201.202	23891.8	72698	96589.8	711	0	100	0	100	7.314	92.686	15.612	84.388	38.959	61.041	83.263	16.737	42.616	57.384	48.242	51.758	58.79	41.21	51.336	48.664	93.812	6.188
3	H - 6		1.334	108.805	140.592	0.088	105.343	1.057	1.116	457.222	0.278	198.107	0.047	17.617	186.038	0.69	3.226	0.978	0.081	166.47	277.635	188.606	21921.5	67155.7	89077.2	766	0	100	0.261	99.739	21.149	78.851	48.695	51.305	67.885	32.115	91.514	8.486	42.82	57.18	46.997	53.003	59.791	40.209	52.35	47.65	96.345	3.655
3	H - 7		1.35	103.893	146.064	0.102	108.116	1.029	1.087	350.972	0.329	198.546	0.046	13.671	192.387	0.743	2.518	0.986	0.066	176.742	257.634	194.053	20902	48802.7	69704.7	942	0	100	0.106	99.894	8.386	91.614	24.947	75.053	55.839	44.161	90.234	9.766	53.503	46.497	58.493	41.507	71.019	28.981	62.845	37.155	95.86	4.14
3	H - 8		1.361	98.079	145.217	0.113	106.62	1.088	1.198	305.6	0.339	195.96	0.065	11.687	178.981	0.82	1.752	0.96	0.111	148.966	256.311	184.472	19374.9	37610.2	56985.1	165	2.424	97.576	3.03	96.97	48.485	51.515	60.606	39.394	73.939	26.061	89.091	10.909	23.03	76.97	26.667	73.333	35.758	64.242	29.091	70.909	94.545	5.455
3	H - 9		1.327	99.202	143.237	0.099	107.865	1.023	1.084	349.743	0.319	178.731	0.046	13.759	174.471	0.732	2.582	0.987	0.068	160.711	244.405	175.692	17962.6	44806.2	62768.8	1301	0	100	0.231	99.769	49.27	50.73	70.1	29.9	83.321	16.679	96.772	3.228	54.266	45.734	58.955	41.045	70.1	29.9	63.105	36.895	99.078	0.922
3	H - 10		1.341	96.541	142.609	0.105	106.317	1.032	1.101	350.576	0.322	165.111	0.048	13.896	159.241	0.742	2.451	0.984	0.076	144.458	239.847	160.782	16045.7	41709.7	57755.4	1162	0.172	99.828	1.635	98.365	78.916	21.084	85.8	14.2	91.308	8.692	97.762	2.238	52.151	47.849	56.627	43.373	67.47	32.53	61.962	38.038	99.139	0.861
3	H - 11		1.405	98.382	154.15	0.127	109.657	1.03	1.063	266.076	0.387	201.82	0.042	10.964	196.982	0.809	1.959	0.986	0.053	184.821	243.895	199.13	20025.5	34279.7	54305.2	1293	0	100	0	100	7.734	92.266	14.772	85.228	31.245	68.755	92.421	7.579	73.937	26.063	78.422	21.578	86.543	13.457	81.825	18.175	96.597	3.403
3	H - 12		1.37	99.878	148.462	0.109	108.272	1.026	1.08	286.818	0.371	158.255	0.044	11.752	154.029	0.765	2.074	0.988	0.062	142.39	246.464	155.465	15974.8	29560.9	45535.7	1436	0.975	99.025	3.203	96.797	86.699	13.301	92.549	7.451	95.195	4.805	98.538	1.462	61.49	38.51	66.086	33.914	75.487	24.513	69.708	30.292	99.443	0.557
3	H - 13		1.336	107.815	145.324	0.097	108.724	1.032	1.128	367.539	0.327	231.408	0.058	13.893	223.623	0.761	2.412	0.979	0.088	198.019	267.743	226.115	25198	58706.1	83904.1	961	0	100	0	100	2.185	97.815	5.723	94.277	9.886	90.114	51.093	48.907	30.281	69.719	35.796	64.204	50.364	49.636	41.415	58.585	77.315	22.685
3	H - 14		1.37	99.377	148.771	0.122	108.544	1.054	1.124	334.222	0.324	200.136	0.059	12.988	189.445	0.777	2.278	0.974	0.091	168.358	251.736	192.746	20009.6	45014.7	65024.3	1100	0	100	0.091	99.909	14.364	85.636	35.545	64.455	57.727	42.273	91.091	8.909	31.636	68.364	37.273	62.727	51.545	48.455	42.455	57.545	97.727	2.273
3	H - 15		1.405	99.737	154.673	0.136	109.959	1.054	1.155	292.706	0.361	210.214	0.067	11.52	198.205	0.812	1.934	0.973	0.098	171.11	253.147	202.173	21389.5	39284.9	60674.4	385	0	100	0.26	99.74	13.506	86.494	34.805	65.195	52.987	47.013	79.221	20.779	38.961	61.039	43.377	56.623	52.468	47.532	47.013	52.987	87.792	12.208
3	H - 16		1.352	104.797	144.88	0.111	107.032	1.056	1.15	335.316	0.344	194.955	0.061	12.719	183.07	0.789	2.116	0.972	0.096	158.583	266.786	186.676	20855.7	44365.9	65221.6	448	0	100	0.446	99.554	46.875	53.125	62.723	37.277	70.313	29.688	88.616	11.384	43.75	56.25	46.875	53.125	57.366	42.634	51.339	48.661	92.857	7.143
3	H - 17		1.322	103.833	140.886	0.094	106.509	1.056	1.13	374.902	0.31	192.509	0.053	14.124	181.089	0.744	2.431	0.975	0.085	159.964	264.405	183.966	20220.3	50196.9	70417.2	554	0	100	0.542	99.458	37.545	62.455	61.191	38.809	73.105	26.895	92.058	7.942	40.072	59.928	45.307	54.693	56.137	43.863	49.278	50.722	96.751	3.249
3	H - 18		1.306	111.805	138.452	0.085	105.975	1.03	1.113	424.166	0.303	182.979	0.051	15.659	177.473	0.739	2.798	0.978	0.079	159.224	277.805	178.882	20808.1	56680.8	77488.9	572	0	100	0.35	99.65	40.734	59.266	64.685	35.315	78.846	21.154	95.455	4.545	39.86	60.14	46.678	53.322	60.49	39.51	51.399	48.601	98.427	1.573
3	H - 19		1.304	109.207	140.396	0.088	107.899	1.049	1.156	432.437	0.292	188.47	0.057	15.357	179.199	0.761	2.544	0.972	0.094	154.743	276.106	181.55	20883.8	58855.9	79739.7	259	0	100	0	100	42.085	57.915	63.707	36.293	73.745	26.255	91.892	8.108	23.166	76.834	27.799	72.201	45.946	54.054	35.521	64.479	96.525	3.475
3	H - 20		1.324	104.98	141.206	0.095	106.638	1.047	1.138	376.858	0.308	205.508	0.055	14.01	195.254	0.779	2.419	0.974	0.085	171.427	264.731	197.954	21773.1	53956.7	75729.9	668	0	100	0	100	11.377	88.623	29.192	70.808	53.144	46.856	83.084	16.916	36.677	63.323	42.066	57.934	54.042	45.958	45.659	54.341	92.216	7.784
3	H - 21		1.309	103.273	139.73	0.091	106.636	1.023	1.075	345.274	0.334	162.305	0.042	13.423	158.464	0.745	2.421	0.988	0.058	147.318	254.15	159.652	16882.2	39173.8	56056	1220	0.246	99.754	1.885	98.115	82.951	17.049	92.295	7.705	95.246	4.754	99.426	0.574	58.525	41.475	65.164	34.836	76.721	23.279	68.852	31.148	99.836	0.164
3	H - 22		1.307	106.746	139.007	0.09	106.317	1.02	1.09	387.391	0.316	174.16	0.047	14.83	170.472	0.725	2.788	0.987	0.069	156.181	261.742	171.515	18702.4	48661.1	67363.5	1028	0	100	0.195	99.805	58.56	41.44	77.432	22.568	88.327	11.673	97.471	2.529	48.833	51.167	54.183	45.817	67.607	32.393	59.728	40.272	99.222	0.778
3	H - 23		1.19	122.963	126.694	0.051	106.472	0.997	1.041	450.509	0.312	161.307	0.035	16.788	161.786	0.678	3.43	0.997	0.045	155.352	294.702	161.709	19892.6	53764.9	73657.5	701	0	100	0.285	99.715	80.884	19.116	94.864	5.136	98.146	1.854	99.857	0.143	78.745	21.255	82.311	17.689	91.298	8.702	85.735	14.265	100	0
3	H - 24		1.192	124.417	128.004	0.052	107.409	1.007	1.039	470.756	0.318	200.325	0.035	17.589	198.748	0.66	3.476	0.995	0.043	191.319	301.901	199.157	25053.6	70586.1	95639.7	590	0	100	0	100	4.407	95.593	10.678	89.322	22.542	77.458	93.559	6.441	80	20	82.712	17.288	92.373	7.627	86.441	13.559	98.644	1.356
3	I - 1		1.272	119.357	133.191	0.074	104.655	1.001	1.075	460.287	0.316	179.993	0.042	16.524	179.634	0.721	3.188	0.991	0.066	166.888	287.476	179.846	21584.8	63632.1	85216.9	501	0	100	0	100	35.928	64.072	69.261	30.739	81.038	18.962	94.411	5.589	65.269	34.731	68.862	31.138	76.647	23.353	72.255	27.745	98.004	1.996
3	I - 2		1.3	114.27	138.276	0.081	106.34	1.001	1.062	393.552	0.336	161.172	0.041	14.632	161.005	0.724	2.777	0.993	0.058	151.472	275.505	161.199	18569.1	46316.9	64885.9	784	0.383	99.617	2.041	97.959	80.995	19.005	89.541	10.459	94.643	5.357	99.107	0.893	67.092	32.908	70.791	29.209	80.102	19.898	75.383	24.617	99.49	0.51
3	I - 3		1.355	103.286	145.201	0.107	107.089	1.036	1.109	359.875	0.319	199.305	0.051	13.828	192.539	0.743	2.453	0.981	0.078	173.303	257.371	194.526	20741.7	50501	71242.7	959	0	100	0.104	99.896	12.2	87.8	29.614	70.386	56.621	43.379	88.217	11.783	45.255	54.745	49.948	50.052	62.669	37.331	55.892	44.108	95.099	4.901
3	I - 4		1.324	106.698	141.371	0.094	106.698	1.026	1.092	371.128	0.32	173.213	0.045	13.957	168.477	0.738	2.432	0.985	0.066	154.125	263.194	169.745	18677.5	45931.5	64609	989	0.101	99.899	0.91	99.09	62.993	37.007	78.868	21.132	87.563	12.437	98.483	1.517	51.769	48.231	56.32	43.68	67.442	32.558	60.465	39.535	99.393	0.607
3	I - 5		1.357	101.843	146.883	0.107	108.109	1.022	1.074	303.63	0.361	170.715	0.044	12.244	166.939	0.775	2.244	0.99	0.061	155.196	250.31	168.256	17502.3	34486.2	51988.5	1469	0.613	99.387	2.451	97.549	69.299	30.701	84.207	15.793	91.287	8.713	97.277	2.723	64.057	35.943	67.529	32.471	77.944	22.056	71.954	28.046	98.979	1.021
3	I - 6		1.342	103.191	146.396	0.104	108.955	1.012	1.064	313.714	0.36	189.988	0.044	12.639	187.526	0.763	2.381	0.992	0.06	176.096	251.098	188.356	19784.7	40469.1	60253.8	1383	0	100	0.289	99.711	14.461	85.539	31.815	68.185	67.101	32.899	93.131	6.869	67.968	32.032	71.945	28.055	80.333	19.667	75.416	24.584	97.397	2.603
3	I - 7		1.328	111.067	149.372	0.104	112.431	1.044	1.162	327.521	0.355	208.802	0.067	11.983	199.033	0.821	1.874	0.971	0.101	170.857	279.471	202.35	23606.5	43574.2	67180.7	323	0	100	0	100	14.551	85.449	25.697	74.303	45.511	54.489	81.115	18.885	23.529	76.471	28.793	71.207	41.796	58.204	34.056	65.944	89.164	10.836
3	I - 8		1.342	105.329	145.401	0.104	108.284	1.1	1.267	327.952	0.345	221.123	0.069	11.858	199.358	0.842	1.681	0.954	0.126	156.776	278.971	206.374	23738.2	45487.8	69226.1	296	0	100	0.676	99.324	23.311	76.689	36.486	63.514	47.973	52.027	75.338	24.662	10.811	89.189	11.824	88.176	20.946	79.054	14.865	85.135	85.473	14.527
3	I - 9		1.295	104.673	136.272	0.088	105.125	1.049	1.116	307.792	0.367	181.387	0.047	11.637	170.915	0.833	2.065	0.977	0.07	152.306	264.211	174.038	19311.8	37632.3	56944.2	94	0	100	9.574	90.426	57.447	42.553	77.66	22.34	80.851	19.149	89.362	10.638	65.957	34.043	67.021	32.979	73.404	26.596	69.149	30.851	92.553	7.447
3	I - 10		1.298	115.637	144.944	0.093	111.557	1.032	1.136	324.304	0.382	220.028	0.062	12.29	211.7	0.798	2.059	0.98	0.092	185.391	287.358	214.474	25860.5	45591.2	71451.7	186	0	100	0	100	9.677	90.323	15.591	84.409	28.495	71.505	75.806	24.194	55.914	44.086	58.602	41.398	66.667	33.333	63.978	36.022	82.796	17.204
3	I - 11		1.335	109.757	146.427	0.097	109.649	1.016	1.081	361.212	0.34	190.511	0.046	13.437	187.429	0.771	2.519	0.988	0.064	173.202	268.024	188.469	21047.9	47751.3	68799.2	840	0	100	0.119	99.881	12.143	87.857	35.952	64.048	66.429	33.571	92.976	7.024	58.214	41.786	62.143	37.857	72.738	27.262	66.31	33.69	97.5	2.5
3	I - 12		1.32	118.995	139.399	0.083	105.553	1.023	1.074	483.53	0.297	168.121	0.04	17.037	164.035	0.705	3.114	0.987	0.057	152.67	293.482	165.017	20196.4	61666.2	81862.5	677	0	100	0.886	99.114	75.775	24.225	87.149	12.851	93.944	6.056	98.671	1.329	59.675	40.325	64.697	35.303	76.514	23.486	69.719	30.281	99.705	0.295
3	I - 13		1.349	103.147	146.202	0.11	108.304	1.017	1.05	329.174	0.338	194.296	0.041	12.961	190.863	0.767	2.535	0.99	0.052	181.683	252.443	191.933	20194.6	43599	63793.6	1069	0	100	0	100	11.787	88.213	21.048	78.952	40.786	59.214	95.136	4.864	73.152	26.848	78.297	21.703	87.091	12.909	81.759	18.241	99.158	0.842
3	I - 14		1.349	101.922	145.574	0.103	107.854	1.03	1.079	354.035	0.323	205.298	0.044	14.073	198.934	0.73	2.636	0.987	0.064	184.178	252.836	200.744	21124.4	51132.2	72256.7	1172	0	100	0	100	6.911	93.089	13.14	86.86	29.608	70.392	87.201	12.799	56.143	43.857	62.201	37.799	73.379	26.621	65.7	34.3	94.198	5.802
3	I - 15		1.338	108.233	145.765	0.099	108.837	1.025	1.098	346.039	0.341	201.788	0.055	13.579	196.538	0.746	2.48	0.984	0.075	178.843	267.364	198.199	22099.5	47129.8	69229.4	1220	0	100	0	100	9.18	90.82	18.197	81.803	40.492	59.508	87.869	12.131	43.361	56.639	48.852	51.148	63.279	36.721	54.098	45.902	95.902	4.098
3	I - 16		1.366	99.859	149.382	0.115	109.235	1.041	1.098	315.43	0.346	211.84	0.052	12.577	202.848	0.765	2.306	0.981	0.074	184.417	250.677	205.654	21422.7	44468.5	65891.2	1304	0	100	0	100	6.288	93.712	12.347	87.653	28.298	71.702	80.291	19.709	48.16	51.84	53.758	46.242	65.031	34.969	57.899	42.101	91.334	8.666
3	I - 17		1.329	105.261	141.928	0.098	106.707	1.062	1.173	346.528	0.336	193.347	0.067	13.141	180.851	0.744	2.107	0.973	0.107	153.827	269.349	184.788	20611.9	44756.5	65368.4	841	0.476	99.524	1.784	98.216	42.331	57.669	57.075	42.925	68.847	31.153	89.298	10.702	24.614	75.386	28.775	71.225	39.358	60.642	31.986	68.014	95.363	4.637
3	I - 18		1.33	103.604	144.997	0.101	108.973	1.034	1.112	309.538	0.358	195.268	0.054	11.951	188.297	0.8	2.032	0.98	0.079	169.137	257.733	190.538	20394.8	39498.1	59892.9	746	0	100	0	100	16.354	83.646	39.946	60.054	63.271	36.729	91.421	8.579	39.142	60.858	45.04	54.96	58.177	41.823	49.464	50.536	97.051	2.949
3	I - 19		1.314	113.294	139.944	0.093	106.4	1.049	1.196	430.138	0.283	193.139	0.063	14.075	183.765	0.802	2.007	0.964	0.105	153.404	285.991	186.404	22142.3	58591.9	80734.2	347	0.288	99.712	0.576	99.424	30.836	69.164	51.297	48.703	65.418	34.582	91.354	8.646	12.968	87.032	15.85	84.15	26.225	73.775	19.597	80.403	96.542	3.458
3	I - 20		1.31	108.902	137.429	0.09	104.85	1.1	1.298	425.497	0.285	225.721	0.069	14.278	204.766	0.791	1.972	0.95	0.131	156.976	288.554	210.639	25052.7	66200.4	91253.1	420	0	100	0	100	23.81	76.19	35.238	64.762	44.048	55.952	72.143	27.857	14.286	85.714	17.143	82.857	23.095	76.905	20.238	79.762	82.857	17.143
3	I - 21		1.317	108.341	139.172	0.094	105.599	1.103	1.315	399.322	0.293	240.179	0.075	13.448	216.326	0.811	1.791	0.946	0.14	163.83	287.518	223.144	26410.8	63505.2	89916	324	0	100	0	100	12.654	87.346	26.852	73.148	34.877	65.123	60.494	39.506	10.802	89.198	13.272	86.728	22.531	77.469	17.901	82.099	75.309	24.691
3	I - 22		1.285	112.922	135.357	0.079	105.275	1.129	1.304	459.656	0.274	272.394	0.066	15.078	238.362	0.777	1.933	0.946	0.126	181.828	307.279	247.43	31255.9	83246.6	114502	335	0	100	0	100	3.881	96.119	6.866	93.134	15.522	84.478	45.672	54.328	11.045	88.955	13.731	86.269	21.493	78.507	17.612	82.388	62.388	37.612
3	I - 23		1.296	112.31	136.205	0.089	105.09	1.009	1.044	372.051	0.337	148.829	0.038	14.137	147.479	0.751	2.773	0.993	0.047	141.244	272.451	148.004	16785.1	38854.2	55639.3	692	1.879	98.121	6.792	93.208	97.399	2.601	99.277	0.723	99.566	0.434	99.855	0.145	77.89	22.11	82.659	17.341	91.618	8.382	86.416	13.584	100	0
3	I - 24		1.264	112.789	137.014	0.079	108.307	1.011	1.039	361.175	0.348	203.441	0.036	13.833	201.155	0.736	2.817	0.993	0.044	193.519	274.356	201.945	23088.1	50973.2	74061.3	781	0	100	0	100	4.225	95.775	10.115	89.885	19.718	80.282	91.421	8.579	82.971	17.029	86.044	13.956	91.933	8.067	88.988	11.012	97.695	2.305
3	J - 1		1.287	118.914	136.169	0.078	105.752	1	1.068	409.089	0.334	162.555	0.042	14.891	162.491	0.738	2.78	0.994	0.06	151.902	286.393	162.568	19533.3	48909.5	68442.8	430	0.233	99.767	1.395	98.605	74.884	25.116	82.558	17.442	91.628	8.372	98.837	1.163	63.953	36.047	68.14	31.86	75.116	24.884	70.93	29.07	100	0
3	J - 2		1.268	117.867	132.837	0.074	104.71	1.001	1.061	468.013	0.317	152.338	0.04	16.576	152.131	0.711	3.054	0.993	0.056	143.258	283.486	152.286	18034.5	55086	73120.4	666	0.901	99.099	3.003	96.997	88.739	11.261	95.345	4.655	98.048	1.952	100	0	66.517	33.483	71.021	28.979	80.03	19.97	74.925	25.075	100	0
3	J - 3		1.342	103.353	147.977	0.105	110.057	1.038	1.128	327.153	0.352	174.716	0.053	12.471	167.757	0.782	2.06	0.979	0.081	148.313	258.263	169.961	18301.6	38942.6	57244.2	429	0.699	99.301	1.865	98.135	68.065	31.935	77.622	22.378	83.683	16.317	93.706	6.294	39.627	60.373	46.387	53.613	58.042	41.958	50.816	49.184	96.97	3.03
3	J - 4		1.313	101.044	139.483	0.095	106.238	1.027	1.095	365.02	0.312	173.916	0.047	13.888	168.978	0.738	2.469	0.984	0.07	154.179	249.57	170.281	17687.7	45609.8	63297.5	931	0	100	0.859	99.141	63.265	36.735	78.625	21.375	88.292	11.708	97.637	2.363	48.228	51.772	54.672	45.328	65.951	34.049	59.184	40.816	99.141	0.859
3	J - 5		1.336	101.625	147.406	0.102	110.322	1.009	1.067	313.464	0.355	162.706	0.045	12.7	161.218	0.754	2.358	0.992	0.063	150.838	246.496	161.738	16675.7	34930.1	51605.8	1563	0.256	99.744	2.367	97.633	77.927	22.073	87.076	12.924	92.642	7.358	98.337	1.663	62.956	37.044	67.946	32.054	77.863	22.137	71.337	28.663	99.424	0.576
3	J - 6		1.354	97.277	145.634	0.108	107.527	1.023	1.072	291.265	0.358	156.634	0.043	11.956	153.015	0.765	2.169	0.988	0.061	142.537	239.226	154.231	15312.3	30323.5	45635.8	1517	0.659	99.341	4.087	95.913	88.926	11.074	93.408	6.592	96.638	3.362	99.473	0.527	61.898	38.102	66.183	33.817	76.203	23.797	70.468	29.532	99.934	0.066
3	J - 7		1.317	104.688	141.02	0.099	106.888	1.108	1.248	342.864	0.329	226.228	0.07	12.334	201.93	0.813	1.743	0.953	0.123	160.966	279.443	209.161	24116.4	49432.7	73549.2	288	0	100	0	100	24.653	75.347	35.764	64.236	45.486	54.514	70.139	29.861	18.75	81.25	19.792	80.208	26.389	73.611	22.569	77.431	82.986	17.014
3	J - 8		1.331	102.212	152.885	0.106	113.868	1.112	1.286	318.335	0.341	237.22	0.071	11.854	211.461	0.822	1.715	0.951	0.132	164.208	273.545	219.446	24666.9	46659.3	71326.2	588	0	100	0	100	16.327	83.673	26.19	73.81	35.714	64.286	63.095	36.905	12.075	87.925	14.456	85.544	20.408	79.592	17.007	82.993	77.041	22.959
3	J - 9		1.293	118.561	150.302	0.091	116.304	1.032	1.136	342.615	0.372	211.104	0.054	12.582	204.07	0.79	2.124	0.981	0.086	178.491	293.641	206.575	25179.7	47357.1	72536.8	88	0	100	1.136	98.864	15.909	84.091	37.5	62.5	53.409	46.591	75	25	48.864	51.136	51.136	48.864	59.091	40.909	54.545	45.455	80.682	19.318
3	J - 10		1.3	108.688	142.841	0.092	109.837	1.041	1.133	344.24	0.338	179.052	0.054	12.725	171.057	0.796	2.217	0.979	0.084	150.326	272.028	173.411	19662.2	41690.9	61353.1	140	0	100	7.143	92.857	60	40	70	30	76.429	23.571	92.143	7.857	38.571	61.429	45	55	58.571	41.429	49.286	50.714	96.429	3.571
3	J - 11		1.318	111.784	140.273	0.087	106.34	1.016	1.07	390.691	0.326	181.146	0.042	14.662	178.091	0.732	2.81	0.99	0.059	166.273	273.376	178.969	20422.6	50834.9	71257.5	820	0	100	0	100	34.878	65.122	70.366	29.634	80.976	19.024	95.854	4.146	64.634	35.366	69.024	30.976	76.951	23.049	72.805	27.195	97.927	2.073
3	J - 12		1.332	111.5	141.433	0.089	106.12	1.018	1.071	410.854	0.313	206.427	0.042	15.683	202.584	0.723	2.986	0.99	0.06	188.972	272.68	203.618	23138	62135	85273	918	0	100	0	100	5.556	94.444	9.586	90.414	22.549	77.451	82.898	17.102	62.636	37.364	67.865	32.135	75.926	24.074	71.351	28.649	94.444	5.556
3	J - 13		1.37	99.224	146.722	0.118	106.999	1.026	1.059	319.072	0.335	195.537	0.042	12.725	190.285	0.758	2.444	0.987	0.054	179.624	245.084	191.928	19534.6	42376	61910.5	1173	0	100	0	100	9.378	90.622	19.096	80.904	47.57	52.43	95.652	4.348	69.65	30.35	73.913	26.087	83.802	16.198	77.749	22.251	98.721	1.279
3	J - 14		1.358	98.585	144.277	0.112	106.206	1.027	1.081	347.338	0.318	164.432	0.048	13.815	159.946	0.749	2.633	0.984	0.067	147.905	243.918	161.287	16337.2	40277.2	56614.5	1179	0.17	99.83	0.763	99.237	81.17	18.83	92.197	7.803	96.438	3.562	99.83	0.17	49.279	50.721	55.98	44.02	71.925	28.075	62.087	37.913	99.915	0.085
3	J - 15		1.36	97.5	143.695	0.11	105.665	1.035	1.101	338.974	0.321	168.739	0.05	13.393	162.566	0.754	2.461	0.982	0.075	147.444	243.388	164.296	16696.9	40381.6	57078.5	1174	0.426	99.574	1.704	98.296	77.683	22.317	85.179	14.821	91.227	8.773	97.871	2.129	47.956	52.044	53.237	46.763	66.78	33.22	57.922	42.078	98.978	1.022
3	J - 16		1.372	96.605	146.918	0.119	107.074	1.038	1.104	333.613	0.321	173.027	0.056	13.315	166.129	0.746	2.482	0.98	0.079	150.279	241.534	168.15	16864.8	39846.5	56711.2	1224	0.245	99.755	2.288	97.712	69.281	30.719	82.516	17.484	90.605	9.395	99.101	0.899	41.422	58.578	47.222	52.778	61.765	38.235	52.533	47.467	99.673	0.327
3	J - 17		1.35	110.206	147.838	0.104	109.491	1.036	1.171	330.412	0.357	217.889	0.069	12.552	210.36	0.784	2.09	0.977	0.1	177.163	275.244	213.174	24396.6	47781.8	72178.4	970	0	100	0	100	8.247	91.753	16.082	83.918	34.33	65.67	77.938	22.062	24.948	75.052	29.072	70.928	41.443	58.557	34.021	65.979	91.237	8.763
3	J - 18		1.35	107.246	148.58	0.107	110.041	1.031	1.127	308.484	0.368	201.184	0.06	11.907	194.646	0.797	1.979	0.98	0.087	172.3	266.304	196.905	21856.4	39891.1	61747.5	810	0	100	0	100	13.086	86.914	33.58	66.42	52.469	47.531	84.938	15.062	36.667	63.333	41.852	58.148	54.444	45.556	45.556	54.444	92.469	7.531
3	J - 19		1.314	111.194	139.703	0.092	106.229	1.097	1.304	424.136	0.286	278.516	0.078	14.022	251.477	0.817	2.001	0.947	0.141	192.021	293.924	258.933	31394.8	79342.1	110737	483	0	100	0	100	2.484	97.516	4.555	95.445	8.903	91.097	31.263	68.737	10.352	89.648	13.043	86.957	19.876	80.124	14.907	85.093	46.377	53.623
3	J - 20		1.299	108.737	135.753	0.087	104.432	1.089	1.285	436.359	0.274	208.4	0.068	14.355	190.212	0.794	1.924	0.951	0.127	147.349	284.939	194.991	23000.9	63614.7	86615.5	385	0	100	1.558	98.442	38.182	61.818	49.351	50.649	58.961	41.039	79.74	20.26	13.247	86.753	16.104	83.896	22.338	77.662	17.403	82.597	88.571	11.429
3	J - 21		1.307	110.22	139.146	0.094	106.384	1.049	1.157	387.085	0.303	189.462	0.059	12.994	180.28	0.829	1.893	0.967	0.092	155.687	277.761	182.911	20991	50722.7	71713.7	375	0	100	0	100	39.733	60.267	55.2	44.8	70.933	29.067	94.133	5.867	25.6	74.4	28.267	71.733	37.867	62.133	32.533	67.467	98.667	1.333
3	J - 22		1.304	113.323	138.336	0.086	106.04	1.092	1.319	446.943	0.278	270.615	0.086	14.631	246.604	0.787	2.015	0.947	0.146	187.006	297.462	253.018	31005.5	83583.4	114589	421	0	100	0	100	1.9	98.1	3.325	96.675	6.413	93.587	34.204	65.796	10.214	89.786	11.639	88.361	15.202	84.798	12.827	87.173	52.494	47.506
3	J - 23		1.294	110.225	138.826	0.087	107.265	1.005	1.038	350.177	0.349	157.298	0.037	13.547	156.491	0.743	2.705	0.994	0.045	150.728	266.254	156.895	17386.4	38072	55458.4	961	0.208	99.792	1.353	98.647	94.173	5.827	98.127	1.873	99.063	0.937	100	0	82.414	17.586	86.993	13.007	94.173	5.827	89.49	10.51	100	0
3	J - 24		1.268	112.659	136.189	0.08	107.355	1.007	1.049	366.732	0.342	177.82	0.039	14.122	177.988	0.74	2.949	0.994	0.05	168.876	272.863	178.01	20124	45903.1	66027.1	790	0	100	0.38	99.62	26.835	73.165	69.747	30.253	89.62	10.38	98.481	1.519	83.418	16.582	86.456	13.544	91.519	8.481	89.241	10.759	99.367	0.633
3	K - 1		1.284	116.955	135.278	0.076	105.34	1.01	1.077	492.879	0.286	163.292	0.044	18.022	161.707	0.682	3.441	0.992	0.066	150.029	284.096	162.031	19230.7	61878.7	81109.4	815	0	100	1.104	98.896	78.405	21.595	90.92	9.08	96.196	3.804	99.264	0.736	54.724	45.276	60.982	39.018	75.092	24.908	66.38	33.62	99.755	0.245
3	K - 2		1.289	113.727	136.254	0.076	105.645	1.019	1.098	504.51	0.272	182.649	0.047	18.478	179.036	0.676	3.522	0.989	0.075	162.699	279.593	179.824	20956.7	71048.2	92004.9	919	0	100	0.109	99.891	36.017	63.983	62.133	37.867	77.802	22.198	95.43	4.57	42.655	57.345	48.205	51.795	64.309	35.691	53.972	46.028	98.041	1.959
3	K - 3		1.32	107.668	140.816	0.095	106.62	1.029	1.123	380.931	0.315	184.618	0.055	14.665	178.678	0.723	2.685	0.983	0.088	158.869	267.511	180.31	20178.4	50114.8	70293.3	517	0	100	0.193	99.807	45.068	54.932	64.99	35.01	75.822	24.178	92.263	7.737	43.133	56.867	47.582	52.418	58.221	41.779	52.224	47.776	96.325	3.675
3	K - 4		1.331	103.217	140.596	0.098	105.634	1.043	1.099	368.734	0.318	179.422	0.05	14.221	171.421	0.738	2.585	0.981	0.073	155.737	259.164	173.58	18704.5	46867.4	65571.9	574	0.348	99.652	1.742	98.258	56.272	43.728	77.875	22.125	86.585	13.415	96.341	3.659	48.78	51.22	54.53	45.47	67.247	32.753	58.885	41.115	98.78	1.22
3	K - 5		1.336	105.022	144.71	0.1	108.168	1.081	1.343	329.851	0.359	268.5	0.089	12.223	240.743	0.807	1.981	0.967	0.174	177.369	273.148	249.904	28780	54609.5	83389.5	81	0	100	0	100	11.111	88.889	24.691	75.309	32.099	67.901	56.79	43.21	22.222	77.778	25.926	74.074	33.333	66.667	25.926	74.074	66.667	33.333
3	K - 6		1.305	110.073	144.659	0.091	110.781	1.062	1.191	342.932	0.354	239.776	0.058	12.34	223.441	0.793	1.887	0.97	0.101	186.962	282.38	228.078	27245.8	55683.4	82929.2	182	0	100	0	100	3.846	96.154	8.791	91.209	26.374	73.626	60.989	39.011	38.462	61.538	41.758	58.242	49.451	50.549	44.505	55.495	70.879	29.121
3	K - 7		1.27	115.032	132.273	0.07	104.117	1.085	1.143	565.878	0.245	206.67	0.051	20.732	189.037	0.646	3.517	0.974	0.089	164.989	302.617	192.364	24243.3	87196.6	111440	754	0	100	0	100	24.138	75.862	42.042	57.958	59.549	40.451	89.125	10.875	25.464	74.536	30.769	69.231	44.828	55.172	35.942	64.058	94.828	5.172
3	K - 8		1.276	108.655	133.994	0.076	104.975	1.071	1.173	534.944	0.248	237.931	0.058	19.893	220.725	0.634	3.344	0.971	0.109	187.64	281.751	223.995	26376.2	95800.3	122177	919	0	100	0	100	3.047	96.953	6.311	93.689	16.104	83.896	56.366	43.634	20.566	79.434	24.701	75.299	35.365	64.635	28.4	71.6	76.931	23.069
3	K - 9		1.365	101.359	148.259	0.12	108.547	1.025	1.052	264.719	0.398	182.766	0.042	10.837	177.988	0.808	1.986	0.99	0.053	169.027	250.213	179.776	18766.9	29569.6	48336.5	250	0	100	0	100	24.4	75.6	61.6	38.4	85.6	14.4	97.2	2.8	77.2	22.8	80.8	19.2	85.6	14.4	81.6	18.4	98.4	1.6
3	K - 10		1.365	103.006	154.911	0.117	113.492	1.021	1.07	283.152	0.381	195.26	0.047	11.44	190.937	0.8	2.132	0.988	0.062	178.141	253.539	192.639	20375.1	34796	55171	560	0	100	0	100	10.714	89.286	26.786	73.214	58.571	41.429	89.821	10.179	61.25	38.75	66.964	33.036	77.679	22.321	70.893	29.107	96.429	3.571
3	K - 11		1.319	110.56	137.053	0.091	103.883	1.051	1.143	446.53	0.286	195.201	0.048	15.42	184.627	0.763	2.54	0.972	0.083	161.102	280.137	187.177	21888.2	64508.2	86396.4	214	0	100	0	100	39.252	60.748	63.084	36.916	74.299	25.701	86.916	13.084	42.991	57.009	47.196	52.804	60.748	39.252	55.607	44.393	92.523	7.477
3	K - 12		1.288	120.545	132.626	0.073	102.952	1.058	1.138	580.296	0.252	219.35	0.048	20.296	205.444	0.688	3.611	0.973	0.082	180.085	306.46	208.119	26692.9	98577.4	125270	311	0	100	0	100	6.109	93.891	14.469	85.531	37.621	62.379	79.743	20.257	46.302	53.698	50.161	49.839	61.736	38.264	55.949	44.051	88.424	11.576
3	K - 13		1.32	105.617	140.046	0.094	106.016	1.012	1.08	379.537	0.316	168.665	0.047	14.682	166.709	0.733	2.789	0.989	0.067	154.232	257.009	167.31	17965.3	46252.4	64217.8	1233	0.081	99.919	0.811	99.189	67.234	32.766	84.834	15.166	93.268	6.732	98.946	1.054	50.203	49.797	57.097	42.903	71.533	28.467	62.287	37.713	99.757	0.243
3	K - 14		1.366	104.623	147.923	0.113	108.221	1.021	1.08	355.857	0.329	213.242	0.049	14.03	208.624	0.736	2.671	0.987	0.068	193.033	257.087	210.122	22534.8	52939.3	75474	1241	0	100	0	100	4.11	95.89	7.575	92.425	14.746	85.254	75.987	24.013	51.652	48.348	57.776	42.224	72.844	27.156	63.497	36.503	91.942	8.058
3	K - 15		1.375	98.378	147.441	0.121	107.141	1.035	1.094	309.992	0.345	165.721	0.052	12.301	160.088	0.784	2.219	0.98	0.073	146.187	245.235	161.973	16464.9	34556.8	51021.7	1236	1.133	98.867	2.751	97.249	78.722	21.278	89.644	10.356	94.903	5.097	99.434	0.566	47.492	52.508	53.317	46.683	66.343	33.657	58.091	41.909	99.838	0.162
3	K - 16		1.346	103.609	144.049	0.106	106.978	1.024	1.093	318.863	0.355	165.287	0.052	12.618	161.448	0.764	2.193	0.984	0.072	147.487	255.399	162.779	17322.6	35350.3	52672.8	1338	0.972	99.028	2.018	97.982	76.383	23.617	88.042	11.958	94.17	5.83	99.253	0.747	45.74	54.26	51.719	48.281	66.368	33.632	57.922	42.078	99.776	0.224
3	K - 17		1.331	115.044	139.522	0.091	104.805	1.016	1.087	470.826	0.294	196.77	0.045	16.809	193.464	0.731	3.131	0.985	0.068	177.879	280.736	194.405	22810.4	70677.2	93487.6	619	0	100	0	100	7.916	92.084	23.748	76.252	49.758	50.242	90.63	9.37	53.15	46.85	57.351	42.649	67.528	32.472	60.905	39.095	97.415	2.585
3	K - 18		1.35	115.492	142.694	0.096	105.658	1.021	1.067	431.946	0.312	197.676	0.039	15.857	193.299	0.727	2.907	0.988	0.056	181.019	283.682	194.538	22998.9	62631.6	85630.5	617	0	100	0.324	99.676	7.942	92.058	17.504	82.496	44.895	55.105	91.572	8.428	62.561	37.439	68.071	31.929	76.499	23.501	71.313	28.687	98.055	1.945
3	K - 19		1.377	96.31	147.069	0.12	106.75	1.055	1.126	318.626	0.326	198.71	0.058	12.294	187.238	0.792	2.105	0.972	0.085	166.059	244.606	190.753	19310.3	42211.2	61521.5	882	0	100	0.454	99.546	20.862	79.138	45.918	54.082	64.626	35.374	90.136	9.864	35.714	64.286	40.703	59.297	55.215	44.785	46.145	53.855	95.918	4.082
3	K - 20		1.384	95.604	148.238	0.123	106.969	1.029	1.09	308.36	0.331	183.655	0.048	12.009	179.056	0.8	2.189	0.983	0.069	163.922	236.453	180.482	17691.4	38561	56252.4	1085	0	100	0.645	99.355	29.954	70.046	61.659	38.341	78.618	21.382	96.866	3.134	51.797	48.203	58.065	41.935	71.336	28.664	62.673	37.327	98.894	1.106
3	K - 21		1.363	100.004	144.86	0.112	106.209	1.042	1.093	325.968	0.33	203.566	0.047	12.682	193.574	0.769	2.29	0.979	0.07	176.866	250.828	196.723	20498.5	44681	65179.5	758	0	100	0	100	12.269	87.731	23.483	76.517	52.507	47.493	89.314	10.686	57.784	42.216	62.401	37.599	72.691	27.309	65.831	34.169	94.855	5.145
3	K - 22		1.324	106.597	143.183	0.096	108.104	1.023	1.085	325.498	0.353	160.689	0.045	12.668	158.339	0.768	2.252	0.987	0.064	145.536	262.369	159.298	17255.6	35241.9	52497.4	832	0.481	99.519	2.524	97.476	87.5	12.5	94.471	5.529	97.236	2.764	99.519	0.481	56.851	43.149	63.942	36.058	77.764	22.236	68.87	31.13	99.639	0.361
3	K - 23		1.31	110.384	139.372	0.086	106.328	1.034	1.163	444.014	0.281	178.811	0.061	15.981	172.631	0.708	2.735	0.977	0.101	148.29	274.683	174.213	19910.3	58067.2	77977.5	823	0	100	0.851	99.149	52.734	47.266	72.175	27.825	82.017	17.983	95.869	4.131	18.591	81.409	22.965	77.035	36.452	63.548	27.339	72.661	98.785	1.215
3	K - 24		1.312	113.157	142.992	0.086	108.966	1.031	1.154	443.695	0.287	216.715	0.064	15.901	209.903	0.71	2.765	0.978	0.097	181.544	280.684	211.721	24822.2	69563.2	94385.4	929	0	100	0	100	3.983	96.017	10.011	89.989	22.605	77.395	70.075	29.925	16.685	83.315	22.174	77.826	36.276	63.724	26.911	73.089	87.621	12.379
3	L - 1		1.291	112.05	136.161	0.081	105.479	1.014	1.068	425.343	0.307	166.125	0.041	15.907	163.604	0.718	3.056	0.99	0.057	153.121	273.633	164.244	18740.5	52294	71034.5	561	0	100	0.535	99.465	77.184	22.816	89.305	10.695	94.652	5.348	98.752	1.248	59.715	40.285	66.667	33.333	80.749	19.251	72.193	27.807	100	0
3	L - 2		1.324	104.786	139.84	0.091	105.619	1.034	1.103	417.638	0.288	173.409	0.048	15.659	168.22	0.712	2.946	0.982	0.071	152.204	260.853	169.562	18369.1	53985.9	72355	1094	1.463	98.537	3.748	96.252	60.878	39.122	80.896	19.104	90.311	9.689	98.72	1.28	37.66	62.34	45.521	54.479	63.528	36.472	51.92	48.08	99.36	0.64
3	L - 3		1.314	109.936	139.805	0.09	106.304	1.019	1.116	377.319	0.327	181.547	0.053	14.291	177.736	0.739	2.541	0.985	0.087	159.087	269.379	178.728	20079.2	48613.6	68692.8	469	0	100	0.213	99.787	44.136	55.864	66.951	33.049	78.252	21.748	94.456	5.544	45.629	54.371	49.254	50.746	60.554	39.446	51.812	48.188	97.228	2.772
3	L - 4		1.281	110.021	133.51	0.079	104.183	1.042	1.111	445.058	0.293	171.929	0.05	16.948	164.233	0.693	3.031	0.981	0.078	147.581	276.235	166.069	19047.2	56623.5	75670.6	464	0	100	1.509	98.491	73.491	26.509	81.897	18.103	89.009	10.991	96.552	3.448	53.017	46.983	56.897	43.103	64.871	35.129	60.56	39.44	97.845	2.155
3	L - 5		1.296	114.06	142.099	0.088	109.564	1.064	1.229	369.436	0.346	198.62	0.066	12.886	184.832	0.795	1.953	0.966	0.116	149.735	292.704	189.358	23199.7	48940.4	72140.1	141	2.837	97.163	4.255	95.745	49.645	50.355	58.156	41.844	64.539	35.461	77.305	22.695	26.241	73.759	30.496	69.504	37.589	62.411	33.333	66.667	83.688	16.312
3	L - 6		1.299	110.879	145.818	0.091	112.29	1.038	1.175	336.582	0.371	218.178	0.067	12.037	208.905	0.806	1.905	0.975	0.102	177.682	276.895	211.735	24447	49956.1	74403.2	198	0	100	0	100	2.525	97.475	21.717	78.283	43.434	56.566	69.192	30.808	37.879	62.121	40.909	59.091	48.99	51.01	44.949	55.051	80.808	19.192
3	L - 7		1.257	116.909	131.734	0.066	104.842	1.081	1.124	580.924	0.245	232.78	0.05	21.052	214.044	0.625	3.679	0.975	0.082	190.077	306.83	217.566	27834.2	101497	129331	706	0	100	0	100	3.399	96.601	7.365	92.635	15.014	84.986	65.581	34.419	28.895	71.105	33.711	66.289	50	50	39.943	60.057	85.411	14.589
3	L - 8		1.275	109.865	133.606	0.073	104.808	1.072	1.178	567.292	0.234	209.98	0.058	20.547	194.964	0.651	3.549	0.97	0.108	164.988	284.744	197.727	23419.4	90170.5	113590	912	0	100	0.11	99.89	20.395	79.605	35.965	64.035	50.329	49.671	83.004	16.996	17.325	82.675	20.285	79.715	30.702	69.298	23.246	76.754	91.886	8.114
3	L - 9		1.357	110.976	150.293	0.109	110.806	1.028	1.075	299.935	0.387	189.777	0.044	11.896	188.291	0.783	2.142	0.988	0.055	172.678	274.458	189.887	21202.7	38343.4	59546.2	864	0	100	0.926	99.074	14.468	85.532	35.532	64.468	70.37	29.63	98.727	1.273	64.815	35.185	71.991	28.009	83.681	16.319	77.778	22.222	99.421	0.579
3	L - 10		1.352	110.257	150.158	0.109	111.033	1.026	1.063	293.127	0.392	157.305	0.045	11.641	153.175	0.786	2.073	0.989	0.056	143.941	272.296	154.746	17548.1	28356.3	45904.4	562	0.356	99.644	2.313	97.687	89.68	10.32	94.662	5.338	96.975	3.025	99.644	0.356	66.37	33.63	70.285	29.715	79.893	20.107	74.555	25.445	99.644	0.356
3	L - 11		1.321	114.092	137.206	0.089	103.782	1.046	1.124	554.474	0.252	210.197	0.052	18.752	200.511	0.69	3.336	0.974	0.081	178.196	286.199	202.492	24177.8	91142.4	115320	287	0	100	0	100	5.226	94.774	17.073	82.927	39.024	60.976	82.578	17.422	39.373	60.627	44.948	55.052	57.491	42.509	48.78	51.22	92.334	7.666
3	L - 12		1.269	119.149	129.549	0.068	102.091	1.038	1.07	545.588	0.264	154.147	0.04	18.76	148.057	0.672	3.583	0.984	0.053	138.233	297.489	149.412	18428.1	64827.7	83255.8	324	1.235	98.765	5.247	94.753	93.827	6.173	96.914	3.086	98.148	1.852	99.383	0.617	65.741	34.259	72.222	27.778	79.012	20.988	75	25	100	0
3	L - 13		1.365	100.221	146.263	0.116	107.126	1.029	1.089	331.573	0.335	193.883	0.05	13.166	188.793	0.754	2.463	0.984	0.071	173.204	248.406	190.54	19651.8	44641.2	64293	1336	0	100	0	100	12.35	87.65	32.335	67.665	61.452	38.548	93.713	6.287	52.32	47.68	59.207	40.793	71.033	28.967	63.997	36.003	97.605	2.395
3	L - 14		1.337	104.844	146.37	0.102	109.395	1.022	1.074	321.623	0.357	205.895	0.044	12.826	201.024	0.759	2.355	0.989	0.061	187.077	258.483	202.641	21814	44412.2	66226.2	1317	0	100	0	100	6.454	93.546	11.39	88.61	24.298	75.702	85.801	14.199	61.352	38.648	66.591	33.409	75.55	24.45	70.615	29.385	95.216	4.784
3	L - 15		1.378	103.145	149.325	0.119	108.286	1.029	1.096	313.011	0.355	193.688	0.054	12.459	188.186	0.772	2.254	0.983	0.075	171.513	255.655	190.095	20204.4	40046.2	60250.6	1454	0	100	0.55	99.45	14.993	85.007	32.05	67.95	59.422	40.578	92.366	7.634	45.117	54.883	51.857	48.143	65.062	34.938	56.809	43.191	98.074	1.926
3	L - 16		1.383	100.478	149.107	0.123	107.801	1.023	1.043	285.353	0.372	170.543	0.04	11.615	166.52	0.788	2.205	0.989	0.047	159.547	247.306	167.939	17245.4	31113	48358.3	1527	0	100	1.179	98.821	67.191	32.809	91.421	8.579	96.464	3.536	99.673	0.327	79.437	20.563	84.414	15.586	90.832	9.168	87.164	12.836	100	0
3	L - 17		1.338	111.614	141.004	0.097	105.346	1.018	1.072	414.42	0.306	204.693	0.043	15.459	200.583	0.727	2.925	0.987	0.062	186.843	273.092	201.777	22978.5	62049.8	85028.3	803	0	100	0	100	8.468	91.532	13.325	86.675	25.529	74.471	86.052	13.948	59.153	40.847	65.38	34.62	76.712	23.288	70.112	29.888	95.641	4.359
3	L - 18		1.326	113.719	138.941	0.092	104.711	1.013	1.083	425.49	0.31	164.464	0.045	15.755	162.269	0.736	2.853	0.986	0.066	149.716	276.697	162.981	18803.5	51618.1	70421.6	846	0	100	0.827	99.173	76.714	23.286	89.125	10.875	94.444	5.556	99.527	0.473	50	50	55.556	44.444	69.622	30.378	61.348	38.652	100	0
3	L - 19		1.395	96.28	147.584	0.121	105.767	1.051	1.103	321.137	0.325	169.186	0.048	12.535	160.331	0.769	2.183	0.978	0.071	145.121	243.383	162.932	16445.4	36806.4	53251.8	1274	1.805	98.195	3.768	96.232	77.943	22.057	88.069	11.931	93.014	6.986	98.352	1.648	43.014	56.986	48.43	51.57	63.422	36.578	54.631	45.369	99.529	0.471
3	L - 20		1.385	93.447	148.086	0.124	106.836	1.05	1.124	308.243	0.326	173.234	0.056	12.097	164.642	0.786	2.067	0.974	0.086	146.169	236.075	167.282	16338.2	36190.9	52529.1	1217	1.068	98.932	4.108	95.892	70.09	29.91	82.169	17.831	88.25	11.75	97.206	2.794	36.812	63.188	42.81	57.19	57.19	42.81	47.494	52.506	99.26	0.74
3	L - 21		1.35	103.027	144.531	0.108	106.972	1.034	1.095	311.271	0.353	187.391	0.051	12.15	180.811	0.799	2.157	0.981	0.072	164.919	256.433	182.911	19532.7	38314	57846.7	862	0	100	0.58	99.42	25.058	74.942	56.613	43.387	74.942	25.058	94.78	5.22	52.088	47.912	56.265	43.735	67.633	32.367	60.673	39.327	98.028	1.972
3	L - 22		1.358	106.83	145.339	0.106	106.913	1.031	1.084	334.886	0.339	195.72	0.047	12.631	189.596	0.782	2.282	0.981	0.063	174.813	264.889	191.581	21039	43636.4	64675.4	762	0	100	0	100	8.924	91.076	24.803	75.197	60.63	39.37	93.307	6.693	55.118	44.882	60.892	39.108	73.36	26.64	65.092	34.908	98.294	1.706
3	L - 23		1.324	114.534	144.208	0.092	108.863	1.028	1.144	421.819	0.301	205.711	0.061	15.085	199.928	0.736	2.593	0.979	0.096	174.413	283.533	201.634	23871.6	62260.1	86131.7	828	0.121	99.879	0.966	99.034	8.092	91.908	18.357	81.643	35.386	64.614	82.246	17.754	21.739	78.261	25.966	74.034	39.734	60.266	30.797	69.203	93.237	6.763
3	L - 24		1.301	112.152	140.935	0.083	108.377	1.016	1.125	407.166	0.31	171.665	0.056	14.572	168.735	0.755	2.562	0.985	0.085	149.617	274.022	169.533	19423.4	50942.1	70365.5	998	4.409	95.591	7.916	92.084	53.808	46.192	72.545	27.455	83.868	16.132	97.194	2.806	25.351	74.649	31.263	68.737	47.194	52.806	37.275	62.725	99.399	0.601
3	M - 1		1.302	124.265	139.626	0.082	107.265	1.013	1.066	462.284	0.313	198.297	0.04	16.948	195.628	0.686	3.207	0.992	0.056	183.392	302.781	196.311	24840.9	67427.1	92268	666	0	100	0	100	3.453	96.547	11.862	88.138	39.039	60.961	91.742	8.258	63.964	36.036	68.168	31.832	82.132	17.868	72.973	27.027	96.547	3.453
3	M - 2		1.28	122.398	147.376	0.085	115.199	1.015	1.163	340.519	0.383	202.361	0.066	12.58	199.273	0.795	2.066	0.985	0.098	170.843	299.437	200.383	25397.8	44417.3	69815	569	0	100	0.176	99.824	15.817	84.183	35.677	64.323	52.724	47.276	79.086	20.914	32.162	67.838	36.38	63.62	50.264	49.736	41.476	58.524	86.643	13.357
3	M - 3		1.345	112.03	149.271	0.103	110.904	1.028	1.115	312.86	0.383	164.984	0.058	11.929	160.03	0.788	1.982	0.982	0.083	143.274	277.329	161.768	18766.5	32907.1	51673.6	361	2.216	97.784	4.709	95.291	74.238	25.762	85.596	14.404	91.69	8.31	98.061	1.939	38.504	61.496	44.321	55.679	57.618	42.382	49.584	50.416	99.723	0.277
3	M - 4		1.336	112.021	151.413	0.103	113.302	1.032	1.134	317.974	0.374	215.179	0.061	12.083	207.782	0.807	2.039	0.981	0.09	182.847	278.364	210.385	24393.7	43590.6	67984.3	842	0	100	0	100	7.007	92.993	12.233	87.767	30.523	69.477	71.971	28.029	32.779	67.221	38.48	61.52	51.306	48.694	43.705	56.295	85.629	14.371
3	M - 5		1.318	105.56	139.225	0.096	105.591	1.031	1.1	421.56	0.289	183.67	0.05	15.99	178.722	0.724	3.076	0.983	0.073	161.871	262.298	179.89	19597.4	57336.1	76933.5	652	0.153	99.847	1.38	98.62	36.81	63.19	66.258	33.742	81.595	18.405	96.779	3.221	44.785	55.215	51.38	48.62	66.104	33.896	56.595	43.405	98.313	1.687
3	M - 6		1.313	101.125	137.943	0.095	104.992	1.042	1.091	382.776	0.305	163.818	0.045	14.884	156.414	0.733	2.721	0.981	0.068	142.971	253.958	158.157	16769	45805.9	62574.8	836	6.34	93.66	10.167	89.833	79.904	20.096	88.278	11.722	93.182	6.818	98.923	1.077	54.067	45.933	58.373	41.627	69.258	30.742	63.517	36.483	99.641	0.359
3	M - 7		1.342	98.322	144.24	0.108	107.449	1.039	1.107	329.858	0.329	192.835	0.052	13.083	184.692	0.742	2.391	0.981	0.08	166.65	246.165	187.07	19177.1	43776.4	62953.5	1390	0	100	1.007	98.993	23.094	76.906	52.302	47.698	70.576	29.424	91.799	8.201	48.345	51.655	53.309	46.691	64.604	35.396	57.554	42.446	96.187	3.813
3	M - 8		1.343	99.872	142.503	0.103	106.104	1.038	1.098	344.525	0.324	173.279	0.048	13.519	166.179	0.734	2.445	0.983	0.071	151.036	250.095	168.205	17575.5	41950.3	59525.8	1284	2.726	97.274	5.53	94.47	67.212	32.788	80.062	19.938	88.084	11.916	96.963	3.037	51.246	48.754	55.452	44.548	65.732	34.268	58.879	41.121	98.364	1.636
3	M - 9		1.385	110.277	147.65	0.108	106.527	1.03	1.078	393.028	0.316	198.002	0.043	14.76	191.575	0.741	2.738	0.985	0.062	177.298	273.646	193.396	22057.6	55742.3	77799.9	792	0	100	3.03	96.97	15.278	84.722	22.727	77.273	43.056	56.944	90.025	9.975	58.207	41.793	64.141	35.859	76.01	23.99	68.687	31.313	96.717	3.283
3	M - 10		1.36	107.673	142.909	0.101	104.993	1.044	1.102	371.995	0.331	163.743	0.05	14.286	156.045	0.749	2.53	0.981	0.075	141.382	271.127	158.25	17855.5	42484.1	60339.6	767	1.434	98.566	4.563	95.437	83.312	16.688	89.57	10.43	93.22	6.78	98.044	1.956	49.935	50.065	56.454	43.546	67.014	32.986	60.235	39.765	99.218	0.782
3	M - 11		1.362	106.988	143.192	0.113	105.082	1.051	1.14	364.43	0.321	218.341	0.054	12.779	206.065	0.814	2.148	0.975	0.084	180.115	270.646	209.462	23725.1	55119.3	78844.4	169	0	100	1.183	98.817	15.385	84.615	20.71	79.29	33.136	66.864	72.781	27.219	44.97	55.03	49.704	50.296	57.396	42.604	52.071	47.929	83.432	16.568
3	M - 12		1.372	100.629	144.803	0.123	105.434	1.052	1.154	337.963	0.324	186.541	0.066	12.128	176.423	0.823	1.854	0.971	0.096	152.207	255.49	179.335	19212.4	43735.3	62947.8	226	2.212	97.788	6.195	93.805	52.655	47.345	63.274	36.726	73.451	26.549	89.381	10.619	35.841	64.159	39.823	60.177	48.673	51.327	42.92	57.08	96.018	3.982
3	M - 13		1.309	116.512	137.193	0.082	104.747	1.009	1.058	461.996	0.297	176.167	0.039	16.898	174.604	0.697	3.42	0.992	0.055	164.881	282.43	174.946	20594.6	61617.6	82212.2	822	0	100	0	100	41.119	58.881	77.616	22.384	88.686	11.314	98.54	1.46	70.56	29.44	74.574	25.426	83.212	16.788	77.859	22.141	99.635	0.365
3	M - 14		1.278	120.526	133.58	0.073	104.481	1.01	1.052	473.777	0.293	161.037	0.037	17.741	159.332	0.667	3.649	0.992	0.051	151.439	292.521	159.727	19481.4	57186.1	76667.5	716	0	100	0	100	89.385	10.615	94.553	5.447	98.184	1.816	99.581	0.419	74.162	25.838	78.911	21.089	86.732	13.268	81.844	18.156	100	0
3	M - 15		1.368	110.964	145.019	0.115	105.999	1.068	1.135	348.742	0.335	204.039	0.062	13.04	189.905	0.798	2.231	0.972	0.089	167.036	285.07	194.279	22946.7	45916.8	68863.5	151	0	100	0	100	17.881	82.119	44.371	55.629	66.887	33.113	84.768	15.232	39.735	60.265	44.371	55.629	58.278	41.722	52.318	47.682	93.377	6.623
3	M - 16		1.357	98.619	143.049	0.118	105.381	1.063	1.122	330.218	0.321	171.584	0.054	12.578	160.864	0.792	2.063	0.971	0.077	143.288	252.517	164.315	17098.1	37386.6	54484.7	224	0	100	1.786	98.214	76.339	23.661	89.732	10.268	94.643	5.357	98.214	1.786	26.339	73.661	32.589	67.411	54.018	45.982	42.411	57.589	100	0
3	M - 17		1.334	107.581	140.987	0.101	105.584	1.016	1.046	342.161	0.344	188.507	0.038	13.622	185.229	0.749	2.655	0.992	0.049	177.113	263.196	186.196	20445.8	44173.8	64619.7	636	0	100	0	100	12.736	87.264	27.044	72.956	73.742	26.258	97.17	2.83	79.717	20.283	82.862	17.138	88.679	11.321	85.692	14.308	98.27	1.73
3	M - 18		1.348	105.223	141.428	0.105	104.879	1.022	1.056	340.114	0.341	157.767	0.04	13.55	154.309	0.739	2.549	0.99	0.053	145.986	258.673	155.344	16733.3	36931.9	53665.3	664	0.301	99.699	2.259	97.741	91.566	8.434	95.331	4.669	97.741	2.259	99.699	0.301	71.235	28.765	75	25	85.09	14.91	79.066	20.934	99.849	0.151
3	M - 19		1.339	115.759	146.039	0.101	109.078	1.055	1.187	325.342	0.367	182.929	0.074	11.854	172.667	0.827	1.835	0.968	0.11	145.119	294.358	176.219	21666.8	37401.1	59067.9	133	0.752	99.248	1.504	98.496	58.647	41.353	69.173	30.827	78.947	21.053	91.729	8.271	30.075	69.925	34.586	65.414	45.113	54.887	39.85	60.15	95.489	4.511
3	M - 20		1.348	118.896	143.575	0.103	106.551	1.059	1.18	348.945	0.356	212.013	0.062	12.247	199.15	0.823	1.991	0.966	0.103	168.126	304.932	203.348	26019.3	49438.5	75457.8	44	0	100	0	100	15.909	84.091	50	50	68.182	31.818	86.364	13.636	47.727	52.273	52.273	47.727	65.909	34.091	54.545	45.455	88.636	11.364
3	M - 21		1.342	99.737	145.573	0.107	108.406	1.018	1.066	305.034	0.353	153.671	0.043	12.267	150.915	0.769	2.256	0.989	0.058	141.357	244.336	151.87	15460	31667.1	47127.1	1228	5.212	94.788	8.143	91.857	92.264	7.736	96.254	3.746	98.779	1.221	99.919	0.081	60.749	39.251	66.775	33.225	80.293	19.707	72.801	27.199	99.919	0.081
3	M - 22		1.33	106.227	145.628	0.099	109.509	1.018	1.076	343.409	0.341	205.694	0.046	13.435	201.917	0.746	2.527	0.988	0.065	187.482	260.583	203.161	22119.5	48690.8	70810.4	1073	0	100	0.373	99.627	5.871	94.129	11.184	88.816	22.926	77.074	84.157	15.843	56.943	43.057	62.908	37.092	73.439	26.561	66.915	33.085	93.942	6.058
3	M - 23		1.3	105.184	139.58	0.086	107.289	1.008	1.065	354.648	0.322	155.753	0.042	13.648	154.538	0.748	2.6	0.991	0.055	144.973	254.873	154.93	16496.6	39001.9	55498.5	982	1.731	98.269	3.462	96.538	91.141	8.859	97.556	2.444	98.982	1.018	99.898	0.102	59.267	40.733	67.21	32.79	82.79	17.21	73.116	26.884	100	0
3	M - 24		1.287	115.316	144.269	0.083	112.179	1.02	1.073	404.767	0.317	194.247	0.043	14.697	191.054	0.724	2.699	0.988	0.056	178.015	283.066	192.055	22573.5	55732.2	78305.7	635	0	100	0	100	7.244	92.756	25.827	74.173	54.646	45.354	95.276	4.724	48.976	51.024	60	40	80.157	19.843	67.559	32.441	99.213	0.787
3	N - 1		1.271	116.917	140.018	0.08	110.221	1.016	1.121	352.915	0.365	181.941	0.053	13.166	178.996	0.764	2.195	0.985	0.077	159.251	285.553	180.136	21362.3	43221.6	64583.9	262	0	100	0.382	99.618	54.58	45.42	69.084	30.916	75.954	24.046	91.985	8.015	46.947	53.053	50.382	49.618	64.122	35.878	54.58	45.42	94.656	5.344
3	N - 2		1.252	116.061	138.526	0.075	110.711	1.021	1.145	335.854	0.373	195.218	0.055	12.628	190.274	0.775	2.077	0.983	0.087	165.575	285.219	191.909	23017.8	43276	66293.8	454	0	100	0.22	99.78	34.361	65.639	56.167	43.833	68.282	31.718	84.361	15.639	44.714	55.286	50.22	49.78	61.013	38.987	54.185	45.815	90.308	9.692
3	N - 3		1.32	111.578	145.914	0.092	110.505	1.028	1.106	323.048	0.371	164.733	0.053	12.216	159.876	0.792	2.092	0.985	0.076	144.143	276.505	161.545	18635	34710.8	53345.8	715	3.077	96.923	7.133	92.867	73.427	26.573	84.056	15.944	89.51	10.49	97.622	2.378	44.476	55.524	49.51	50.49	62.378	37.622	53.986	46.014	99.161	0.839
3	N - 4		1.355	104.885	148.533	0.106	109.517	1.018	1.098	301.701	0.37	164.894	0.053	11.791	161.73	0.798	2.013	0.985	0.078	147.188	256.735	162.931	17443.1	32580.9	50024	1145	1.659	98.341	3.319	96.681	74.148	25.852	84.978	15.022	92.052	7.948	98.69	1.31	46.725	53.275	51.616	48.384	63.93	36.07	56.157	43.843	99.651	0.349
3	N - 5		1.332	102.469	139.692	0.099	104.81	1.039	1.102	398.535	0.294	166.832	0.048	15.405	159.898	0.704	2.803	0.979	0.075	144.975	256.562	161.523	17266.1	48655.8	65921.8	780	0.256	99.744	1.026	98.974	79.103	20.897	88.846	11.154	93.333	6.667	99.103	0.897	47.308	52.692	52.821	47.179	63.462	36.538	57.564	42.436	100	0
3	N - 6		1.318	105.403	139.713	0.096	105.953	1.032	1.087	397.794	0.295	192.438	0.047	14.987	186.242	0.724	2.821	0.983	0.069	171.146	261.46	187.838	20454.9	55483.1	75938	841	0	100	0.357	99.643	13.674	86.326	36.029	63.971	67.895	32.105	94.649	5.351	49.941	50.059	56.48	43.52	71.225	28.775	61.593	38.407	97.86	2.14
3	N - 7		1.33	101.224	140.359	0.095	105.489	1.045	1.126	369.178	0.307	184.438	0.052	14.459	175.485	0.715	2.535	0.981	0.084	155.512	255.425	177.903	19048	48370.2	67418.2	1320	0.076	99.924	1.061	98.939	51.667	48.333	68.636	31.364	79.47	20.53	93.485	6.515	38.636	61.364	44.848	55.152	56.515	43.485	48.333	51.667	97.348	2.652
3	N - 8		1.338	99.894	143.513	0.101	107.195	1.037	1.12	346.755	0.32	211.941	0.05	13.758	203.561	0.727	2.478	0.982	0.085	181.392	250.022	205.875	21470.4	51680.1	73150.5	1319	0	100	0	100	7.885	92.115	14.481	85.519	34.951	65.049	79.227	20.773	44.882	55.118	49.128	50.872	60.273	39.727	53.525	46.475	89.386	10.614
3	N - 9		1.351	110.397	142.85	0.099	105.675	1.028	1.089	393.89	0.318	175.669	0.049	14.842	170.485	0.75	2.752	0.984	0.071	156.408	272.674	171.968	19534.6	49492.3	69026.9	775	0.129	99.871	1.806	98.194	59.613	40.387	76.774	23.226	86.839	13.161	97.677	2.323	51.484	48.516	56.387	43.613	70.065	29.935	61.806	38.194	98.839	1.161
3	N - 10		1.367	106.264	143.783	0.104	105.114	1.024	1.086	378.509	0.318	189.41	0.047	14.487	184.236	0.744	2.773	0.985	0.07	169.449	262.36	185.759	20373.1	51557.7	71930.9	912	0	100	0.219	99.781	20.395	79.605	49.452	50.548	71.82	28.18	92.982	7.018	56.579	43.421	61.623	38.377	71.491	28.509	65.789	34.211	96.382	3.618
3	N - 11		1.355	99.278	142.328	0.115	104.998	1.059	1.177	323.221	0.331	178.095	0.059	12.106	166.397	0.8	1.938	0.968	0.101	140.547	253.209	169.598	17920.3	39212.7	57133	194	9.794	90.206	12.887	87.113	59.278	40.722	71.649	28.351	80.412	19.588	90.722	9.278	31.443	68.557	35.567	64.433	45.361	54.639	41.753	58.247	96.392	3.608
3	N - 12		1.341	103.265	141.676	0.11	105.673	1.053	1.175	356.149	0.319	195.59	0.061	12.841	184.925	0.794	2	0.97	0.102	156.917	261.969	187.972	20505.8	48811.9	69317.8	343	0	100	0.292	99.708	41.983	58.017	55.685	44.315	66.764	33.236	87.755	12.245	26.239	73.761	31.487	68.513	40.816	59.184	33.819	66.181	92.711	7.289
3	N - 13		1.274	120.773	132.598	0.071	104.042	1.004	1.047	441.275	0.304	149.675	0.037	16.509	149.026	0.698	3.34	0.995	0.049	142.252	290.949	149.17	18114.4	48456	66570.4	868	0.461	99.539	3.687	96.313	96.313	3.687	99.309	0.691	99.885	0.115	100	0	76.498	23.502	82.488	17.512	90.323	9.677	85.484	14.516	100	0
3	N - 14		1.298	123.656	136.768	0.077	105.334	1.001	1.05	454.827	0.309	198.474	0.038	16.716	198.082	0.709	3.39	0.994	0.052	188.526	296.933	198.169	24546.6	66601.2	91147.8	827	0	100	0	100	6.771	93.229	13.059	86.941	23.942	76.058	92.382	7.618	72.672	27.328	77.509	22.491	88.271	11.729	81.499	18.501	98.186	1.814
3	N - 15		1.325	96.276	137.187	0.102	103.524	1.045	1.111	353.232	0.304	168.049	0.056	13.647	160.509	0.766	2.42	0.976	0.077	144.298	241.88	162.617	16221.2	41729.8	57951	312	0	100	0.962	99.038	79.167	20.833	88.141	11.859	94.231	5.769	99.359	0.641	35.897	64.103	44.872	55.128	61.859	38.141	50.962	49.038	99.679	0.321
3	N - 16		1.362	102.85	142.658	0.112	104.695	1.054	1.09	339.602	0.329	190.275	0.052	13.2	179.765	0.748	2.33	0.978	0.07	164.809	260.704	182.689	19727.3	43479.7	63207	254	0	100	0	100	31.102	68.898	65.748	34.252	79.921	20.079	95.276	4.724	53.543	46.457	57.874	42.126	72.441	27.559	66.142	33.858	98.819	1.181
3	N - 17		1.33	105.384	139.618	0.099	104.929	1.018	1.061	356.77	0.326	174.366	0.041	14.157	171.934	0.72	2.811	0.99	0.055	161.75	258.265	172.569	18522.4	43933.5	62455.9	766	0	100	1.697	98.303	51.044	48.956	82.115	17.885	90.601	9.399	98.303	1.697	74.543	25.457	77.415	22.585	84.987	15.013	80.418	19.582	99.086	0.914
3	N - 18		1.324	102.607	139.431	0.096	105.302	1.015	1.054	328.755	0.341	159.564	0.039	13.22	157.146	0.742	2.536	0.992	0.05	149.095	250.501	157.918	16471.5	36052.4	52523.9	750	0.133	99.867	1.067	98.933	91.067	8.933	96	4	98.933	1.067	99.867	0.133	71.467	28.533	76.533	23.467	85.867	14.133	80.133	19.867	100	0
3	N - 19		1.361	110.078	144.6	0.112	106.262	1.071	1.173	314.149	0.362	188.869	0.063	11.654	171.751	0.845	1.819	0.965	0.091	145.879	285.902	177.269	21659.9	37428.7	59088.6	60	0	100	1.667	98.333	76.667	23.333	83.333	16.667	88.333	11.667	91.667	8.333	41.667	58.333	46.667	53.333	63.333	36.667	58.333	41.667	93.333	6.667
3	N - 20		1.347	111.415	147.88	0.103	109.625	1.049	1.155	314.152	0.377	216.358	0.066	11.617	205.037	0.811	1.836	0.972	0.095	177.117	280.783	209.02	24406.8	42861.8	67268.6	144	0	100	0	100	6.25	93.75	15.972	84.028	38.194	61.806	75.694	24.306	34.722	65.278	39.583	60.417	51.389	48.611	44.444	55.556	86.806	13.194
3	N - 21		1.316	108.444	140.621	0.091	106.805	1.011	1.076	392.417	0.317	157.442	0.044	14.983	155.713	0.718	2.779	0.989	0.064	144.577	263.937	156.253	17240.2	45228.1	62468.3	683	1.025	98.975	3.221	96.779	87.262	12.738	92.972	7.028	96.34	3.66	99.707	0.293	57.247	42.753	63.836	36.164	75.842	24.158	70.132	29.868	100	0
3	N - 22		1.289	111.098	137.1	0.079	106.277	1.008	1.066	429.412	0.305	174.651	0.042	16.092	173.334	0.713	3.166	0.991	0.059	162.464	269.256	173.773	19493.9	56204.8	75698.7	701	0	100	0	100	36.662	63.338	75.321	24.679	90.014	9.986	98.716	1.284	62.34	37.66	69.044	30.956	82.311	17.689	73.609	26.391	99.429	0.571
3	N - 23		1.288	109.231	139.506	0.081	108.26	1.001	1.065	365.19	0.331	166.61	0.042	13.958	167.19	0.742	2.752	0.992	0.056	156.696	262.879	167.169	18314.5	43697.7	62012.2	1155	0.346	99.654	2.424	97.576	67.532	32.468	88.745	11.255	95.931	4.069	99.221	0.779	65.974	34.026	73.333	26.667	85.801	14.199	78.095	21.905	99.654	0.346
3	N - 24		1.286	112.371	139.672	0.08	108.594	1.009	1.07	390.919	0.325	184.393	0.044	14.752	182.646	0.735	2.818	0.991	0.06	170.47	273.013	183.248	20921.5	51683.8	72605.3	1066	0.188	99.812	2.251	97.749	19.043	80.957	44.841	55.159	71.295	28.705	96.154	3.846	57.317	42.683	64.822	35.178	77.111	22.889	69.137	30.863	98.78	1.22
3	O - 1		1.222	123.011	127.718	0.057	104.569	1.003	1.049	546.998	0.293	171.716	0.037	18.612	171.12	0.688	3.856	0.993	0.049	163.04	296.694	171.197	21201.3	74537.7	95739	658	0	100	0	100	55.623	44.377	83.283	16.717	90.578	9.422	99.088	0.912	72.036	27.964	77.204	22.796	85.106	14.894	80.547	19.453	99.696	0.304
3	O - 2		1.212	125.526	126.451	0.052	104.327	0.994	1.041	542.692	0.274	160.903	0.036	18.563	161.871	0.694	4.082	0.996	0.044	155.447	299.856	161.658	20207.2	68400.6	88607.8	672	0	100	0	100	83.631	16.369	96.131	3.869	99.405	0.595	99.851	0.149	77.53	22.47	83.036	16.964	92.113	7.887	87.054	12.946	100	0
3	O - 3		1.22	121.196	128.242	0.057	105.134	1.001	1.066	566.004	0.265	164.959	0.039	18.915	164.766	0.693	3.731	0.992	0.053	154.534	291.979	164.901	20090.4	75029	95119.3	673	0	100	0.149	99.851	73.848	26.152	87.964	12.036	95.097	4.903	99.554	0.446	61.516	38.484	67.459	32.541	77.563	22.437	70.877	29.123	99.851	0.149
3	O - 4		1.222	124.489	128.759	0.057	105.367	0.988	1.075	617.333	0.262	174.457	0.04	20.689	176.69	0.673	4.028	0.993	0.062	164.129	295.398	176.29	21812.3	89530.5	111343	728	0.687	99.313	3.022	96.978	34.203	65.797	64.698	35.302	78.984	21.016	97.802	2.198	57.418	42.582	62.088	37.912	71.841	28.159	65.385	34.615	99.588	0.412
3	O - 5		1.307	110.517	138.847	0.087	106.221	1.01	1.085	419.315	0.309	191.14	0.049	15.792	189.145	0.71	3.063	0.989	0.069	173.99	268.384	189.724	21315.9	59386.6	80702.5	744	0	100	1.344	98.656	13.441	86.559	30.645	69.355	59.14	40.86	91.532	8.468	52.823	47.177	56.72	43.28	70.699	29.301	62.231	37.769	96.909	3.091
3	O - 6		1.304	107.31	139.924	0.089	107.234	1.01	1.08	380.817	0.319	172.629	0.047	14.581	170.738	0.738	2.751	0.99	0.065	157.815	261.066	171.299	18788.9	47846.8	66635.7	944	2.436	97.564	6.78	93.22	47.881	52.119	71.504	28.496	84.64	15.36	97.881	2.119	54.131	45.869	59.746	40.254	73.093	26.907	64.619	35.381	99.258	0.742
3	O - 7		1.23	111.992	128.415	0.067	104.445	0.998	1.063	483.11	0.293	151.624	0.041	17.064	151.969	0.72	3.323	0.994	0.058	142.854	268.211	151.952	17028.2	57863.1	74891.3	490	0.816	99.184	2.245	97.755	91.633	8.367	96.735	3.265	98.776	1.224	100	0	61.633	38.367	66.122	33.878	76.939	23.061	69.388	30.612	100	0
3	O - 8		1.206	110.362	126.243	0.058	104.652	0.994	1.056	515.86	0.282	146.565	0.039	17.823	147.462	0.688	3.538	0.995	0.053	139.488	263.551	147.391	16236.8	61731.7	77968.5	534	4.12	95.88	6.367	93.633	95.693	4.307	98.502	1.498	99.625	0.375	100	0	63.296	36.704	69.85	30.15	84.644	15.356	75.281	24.719	100	0
3	O - 9		1.342	108.98	142.446	0.1	106.081	1.046	1.176	378.337	0.322	216.168	0.065	14.007	205.617	0.763	2.34	0.97	0.103	174.262	274.387	208.736	23826.7	56426	80252.7	655	0	100	1.527	98.473	12.061	87.939	20.153	79.847	34.046	65.954	69.924	30.076	28.397	71.603	30.992	69.008	40.763	59.237	35.115	64.885	83.664	16.336
3	O - 10		1.354	104.245	144.286	0.106	106.496	1.038	1.086	350.527	0.325	210.824	0.045	13.521	202.383	0.748	2.435	0.983	0.063	185.888	260.717	204.945	22314.9	51235.3	73550.2	806	0	100	0.62	99.38	15.385	84.615	19.479	80.521	26.427	73.573	79.032	20.968	53.846	46.154	61.414	38.586	74.442	25.558	66.625	33.375	90.819	9.181
3	O - 11		1.309	106.226	137.134	0.084	104.715	1.013	1.08	371.719	0.329	161.551	0.044	14.378	159.35	0.722	2.658	0.992	0.064	147.229	259.482	160.069	17390.3	43784.7	61175	1352	5.325	94.675	7.322	92.678	76.923	23.077	86.834	13.166	92.678	7.322	98.595	1.405	55.621	44.379	60.133	39.867	71.598	28.402	64.497	35.503	99.704	0.296
3	O - 12		1.29	106.223	135.312	0.08	104.875	0.998	1.076	390.375	0.307	159.238	0.045	14.845	159.696	0.719	2.834	0.994	0.065	148.204	254.788	159.593	17026.8	46233.6	63260.3	1143	2.887	97.113	5.424	94.576	79.003	20.997	91.951	8.049	96.238	3.762	99.825	0.175	51.181	48.819	58.618	41.382	74.978	25.022	65.792	34.208	99.913	0.087
3	O - 13		1.232	123.461	126.438	0.058	102.592	1.002	1.093	653.244	0.242	154.604	0.044	22.495	154.088	0.641	4.054	0.988	0.07	140.768	297.132	154.187	19116.3	83598.3	102715	476	0.42	99.58	3.782	96.218	87.185	12.815	93.067	6.933	96.429	3.571	99.58	0.42	44.748	55.252	50.84	49.16	65.756	34.244	54.832	45.168	99.79	0.21
3	O - 14		1.257	126.552	130.407	0.064	103.768	1.008	1.087	612.469	0.257	190.298	0.045	21.665	188.592	0.657	4.09	0.99	0.068	173.362	306.734	188.871	24243	93884	118127	623	0	100	0	100	10.915	89.085	32.263	67.737	58.427	41.573	94.703	5.297	46.87	53.13	53.451	46.549	66.613	33.387	57.464	42.536	99.037	0.963
3	O - 15		1.224	119.421	125.238	0.058	102.355	1.022	1.075	619.089	0.253	151.27	0.043	23.3	147.741	0.62	4.354	0.988	0.062	137.256	293.877	148.415	18247.2	76470.4	94717.5	476	7.353	92.647	10.714	89.286	94.328	5.672	97.689	2.311	98.529	1.471	100	0	52.101	47.899	58.613	41.387	74.37	25.63	65.756	34.244	100	0
3	O - 16		1.273	127.16	130.765	0.071	102.73	1.036	1.08	604.539	0.27	181.356	0.044	22.547	174.321	0.632	4.34	0.986	0.066	161.048	317.142	175.731	23228.8	86342.4	109571	495	2.424	97.576	6.465	93.535	37.172	62.828	64.04	35.96	81.414	18.586	96.768	3.232	55.96	44.04	61.616	38.384	72.929	27.071	66.667	33.333	98.182	1.818
3	O - 17		1.314	110.288	138.952	0.091	105.731	1.031	1.123	385.644	0.319	189.324	0.053	14.315	182.938	0.759	2.541	0.979	0.081	162.284	274.265	184.787	21248	52063.8	73311.8	681	1.322	98.678	7.048	92.952	26.432	73.568	48.605	51.395	66.079	33.921	89.134	10.866	40.969	59.031	45.962	54.038	58.884	41.116	51.248	48.752	95.448	4.552
3	O - 18		1.316	110.415	140.343	0.092	106.657	1.035	1.13	382.386	0.322	200.955	0.055	14.324	193.3	0.756	2.472	0.977	0.087	170.646	275.545	195.566	22485	53918	76403	765	0.131	99.869	3.399	96.601	12.68	87.32	28.758	71.242	53.595	46.405	83.268	16.732	37.386	62.614	42.222	57.778	55.425	44.575	47.451	52.549	93.595	6.405
3	O - 19		1.311	111.16	139.271	0.087	106.242	1.007	1.059	395.574	0.323	171.077	0.042	15.122	169.588	0.729	3.047	0.993	0.058	159.885	269.543	169.967	19210.7	49898.7	69109.4	788	2.03	97.97	6.091	93.909	50.888	49.112	77.411	22.589	89.34	10.66	97.97	2.03	68.909	31.091	73.604	26.396	82.487	17.513	76.904	23.096	99.112	0.888
3	O - 20		1.315	107.79	142.048	0.09	107.974	1.008	1.067	361.559	0.329	185.605	0.043	14.038	183.92	0.736	2.763	0.992	0.059	172.176	261.659	184.451	20181.7	47676.1	67857.8	1082	0	100	3.974	96.026	17.93	82.07	33.087	66.913	63.309	36.691	95.194	4.806	61.275	38.725	67.468	32.532	80.591	19.409	72.366	27.634	98.891	1.109
3	O - 21		1.311	109.904	144.257	0.096	110.081	1.013	1.061	306.598	0.378	170.587	0.043	12.259	168.499	0.763	2.44	0.994	0.057	157.882	268.175	169.121	18941.3	34213.5	53154.8	209	2.871	97.129	10.526	89.474	56.459	43.541	79.904	20.096	88.995	11.005	96.651	3.349	75.12	24.88	78.469	21.531	84.211	15.789	79.426	20.574	99.043	0.957
3	O - 22		1.334	113.181	152.885	0.104	114.553	1.023	1.106	315.912	0.38	181.102	0.056	12.174	176.324	0.801	2.158	0.985	0.076	158.712	279.036	178.088	20873.9	36824.9	57698.9	176	0	100	8.523	91.477	45.455	54.545	65.341	34.659	74.432	25.568	88.068	11.932	51.136	48.864	52.841	47.159	61.364	38.636	55.682	44.318	93.75	6.25
3	O - 23		1.264	108.956	135.742	0.074	107.365	1.013	1.063	388.995	0.321	175.511	0.041	15.107	172.659	0.728	2.966	0.992	0.059	161.724	265.829	173.465	19347.7	50295.8	69643.5	858	5.012	94.988	11.655	88.345	37.413	62.587	67.832	32.168	83.916	16.084	97.203	2.797	67.716	32.284	71.678	28.322	81.818	18.182	75.758	24.242	98.601	1.399
3	O - 24		1.276	119.527	135.533	0.075	106.229	1.012	1.047	443.101	0.323	178.851	0.038	16.63	176.484	0.71	3.374	0.993	0.05	168.3	291.218	177.087	21610.2	59061.8	80672	679	1.473	98.527	7.953	92.047	24.89	75.11	46.834	53.166	76.141	23.859	98.233	1.767	75.258	24.742	78.498	21.502	86.598	13.402	81.443	18.557	99.411	0.589
3	P - 1		1.255	129.926	132.95	0.068	105.989	1.007	1.054	518.372	0.304	202.687	0.039	19.248	201.068	0.659	3.917	0.993	0.053	190.524	314.817	201.396	26504.3	80223.3	106728	504	0	100	0.595	99.405	9.127	90.873	14.087	85.913	20.833	79.167	87.103	12.897	72.024	27.976	76.587	23.413	85.714	14.286	79.96	20.04	95.833	4.167
3	P - 2		1.216	116.694	127.251	0.056	104.67	1.014	1.067	513.194	0.284	168.006	0.038	17.505	165.338	0.703	3.416	0.99	0.054	154.751	284.496	165.81	19717	68082.3	87799.2	486	0	100	1.852	98.148	70.782	29.218	85.185	14.815	91.975	8.025	98.56	1.44	63.58	36.42	68.519	31.481	77.572	22.428	72.016	27.984	99.177	0.823
3	P - 3		1.211	118.462	128.274	0.056	105.968	0.997	1.073	550.625	0.281	174.941	0.04	18.976	175.474	0.666	3.516	0.992	0.059	163.348	284.167	175.292	20837.2	78529	99366.1	732	0	100	0	100	48.497	51.503	70.902	29.098	83.197	16.803	96.311	3.689	59.016	40.984	63.251	36.749	73.77	26.23	67.213	32.787	98.77	1.23
3	P - 4		1.2	120.458	127.888	0.052	106.584	0.99	1.051	583.963	0.26	152.445	0.038	19.737	154.087	0.679	4.116	0.995	0.049	146.596	286.654	153.788	18427.6	72356.3	90783.9	730	0	100	0.137	99.863	93.014	6.986	97.808	2.192	99.178	0.822	100	0	70.822	29.178	75.342	24.658	90.548	9.452	81.507	18.493	100	0
3	P - 5		1.279	115.549	138.744	0.078	108.41	1.002	1.065	405.785	0.328	184.579	0.043	15.217	184.129	0.725	2.934	0.993	0.058	172.858	278.825	184.319	21492.9	54136.6	75629.5	997	0	100	0	100	10.832	89.168	44.433	55.567	75.426	24.574	97.392	2.608	60.582	39.418	66.499	33.501	80.341	19.659	72.116	27.884	99.398	0.602
3	P - 6		1.297	111.736	139.616	0.084	107.647	1.01	1.064	401.132	0.318	203.968	0.042	15.358	201.939	0.695	2.99	0.991	0.058	189.716	271.811	202.627	23016.1	59449	82465.1	768	0	100	0	100	4.557	95.443	7.682	92.318	18.49	81.51	86.328	13.672	62.76	37.24	68.49	31.51	80.208	19.792	72.786	27.214	97.266	2.734
3	P - 7		1.289	115.413	134.456	0.08	104.257	1.007	1.084	419.273	0.326	157.394	0.045	15.305	156.214	0.731	2.764	0.991	0.068	143.824	279.446	156.535	18305.3	49583.4	67888.7	617	5.673	94.327	7.618	92.382	80.065	19.935	88.655	11.345	93.031	6.969	99.352	0.648	56.888	43.112	61.264	38.736	70.665	29.335	64.344	35.656	99.676	0.324
3	P - 8		1.202	112.579	125.634	0.055	104.51	0.996	1.063	487.282	0.293	153.683	0.04	17.221	154.201	0.695	3.298	0.995	0.057	144.757	269.752	154.099	17332.1	60309.4	77641.5	457	4.595	95.405	6.346	93.654	86.652	13.348	93.435	6.565	96.061	3.939	98.249	1.751	63.457	36.543	67.615	32.385	78.775	21.225	72.429	27.571	99.781	0.219
3	P - 9		1.311	111.322	138.535	0.087	105.64	1.028	1.14	435.492	0.295	190.816	0.056	16.061	185.114	0.709	2.868	0.979	0.09	161.907	275.71	186.513	21520.9	61575.5	83096.4	740	0.811	99.189	2.297	97.703	30.946	69.054	53.784	46.216	68.108	31.892	88.649	11.351	34.324	65.676	40	60	51.892	48.108	44.054	55.946	95.405	4.595
3	P - 10		1.302	108.202	136.108	0.087	104.543	1.03	1.141	408.653	0.309	168.276	0.054	15.375	162.609	0.707	2.644	0.983	0.088	141.837	268.613	164.008	18437.3	51186.4	69623.7	801	8.739	91.261	10.737	89.263	68.414	31.586	77.653	22.347	83.521	16.479	94.507	5.493	41.573	58.427	46.692	53.308	55.431	44.569	50.187	49.813	97.628	2.372
3	P - 11		1.289	110.265	135.096	0.079	104.795	1.013	1.073	415.601	0.31	173.189	0.044	15.945	170.698	0.715	3.053	0.99	0.063	158.625	268.512	171.27	19300.8	54502.3	73803.1	998	4.108	95.892	10.421	89.579	43.687	56.313	70.14	29.86	82.365	17.635	97.495	2.505	58.417	41.583	64.93	35.07	75.451	24.549	68.537	31.463	98.998	1.002
3	P - 12		1.295	115.459	135.019	0.079	104.232	1.009	1.076	427.605	0.317	156.266	0.043	15.965	154.679	0.71	2.974	0.991	0.062	143.559	280.669	155.111	18208.5	49853.7	68062.2	883	6.229	93.771	8.947	91.053	84.145	15.855	92.299	7.701	96.489	3.511	98.867	1.133	59.343	40.657	63.986	36.014	75.651	24.349	67.95	32.05	99.66	0.34
3	P - 13		1.224	136.063	126.691	0.055	103.452	1.012	1.081	721.633	0.247	176.581	0.043	25.014	174.09	0.638	4.799	0.989	0.068	160.753	331.387	174.428	24036.8	105238	129275	449	0	100	0.668	99.332	47.884	52.116	76.615	23.385	85.523	14.477	96.882	3.118	54.343	45.657	60.802	39.198	74.833	25.167	65.702	34.298	98.886	1.114
3	P - 14		1.21	128.848	125.198	0.051	103.429	0.994	1.06	602.329	0.256	150.336	0.038	21.217	152.146	0.658	4.403	0.994	0.053	143.462	307.831	151.76	19433.3	73077.7	92511	492	0.813	99.187	3.659	96.341	96.748	3.252	98.374	1.626	98.984	1.016	99.39	0.61	71.138	28.862	78.862	21.138	89.837	10.163	84.959	15.041	99.797	0.203
3	P - 15		1.239	118.066	127.25	0.063	102.746	1.03	1.083	521.284	0.28	156.774	0.043	19.881	151.798	0.655	3.528	0.988	0.065	139.856	292.654	152.839	18635.5	63203.5	81839	514	5.058	94.942	8.171	91.829	85.798	14.202	93.385	6.615	96.693	3.307	99.611	0.389	55.837	44.163	59.728	40.272	71.595	28.405	63.813	36.187	100	0
3	P - 16		1.251	128.27	128.524	0.063	102.773	1.022	1.084	601.351	0.259	184.101	0.043	21.453	179.676	0.644	4.148	0.989	0.067	165.491	314.822	180.548	23675.7	87057.6	110733	599	0	100	2.671	97.329	21.536	78.464	52.421	47.579	75.626	24.374	97.496	2.504	47.412	52.588	54.591	45.409	69.282	30.718	58.598	41.402	99.499	0.501
3	P - 17		1.29	113.245	135.347	0.081	104.916	1.038	1.134	419.154	0.306	206.021	0.055	15.718	197.779	0.716	2.697	0.977	0.087	174.082	282.818	199.94	23476.9	61551.8	85028.6	665	0	100	0.301	99.699	9.323	90.677	24.662	75.338	48.271	51.729	80.902	19.098	39.248	60.752	43.759	56.241	56.241	43.759	48.12	51.88	90.376	9.624
3	P - 18		1.283	111.721	133.948	0.08	104.395	1.057	1.168	396.094	0.316	184.488	0.055	14.774	174.07	0.732	2.41	0.974	0.093	148.304	285.096	176.797	21007	51171.3	72178.3	557	1.257	98.743	3.77	96.23	60.682	39.318	71.993	28.007	80.072	19.928	90.485	9.515	31.598	68.402	37.702	62.298	51.167	48.833	41.472	58.528	94.973	5.027
3	P - 19		1.222	120.302	128.666	0.06	105.301	0.988	1.037	476.133	0.307	159	0.036	17.05	161.015	0.703	3.668	0.999	0.046	155.185	285.485	160.553	19177.9	58457.2	77635.1	647	0	100	1.236	98.764	84.544	15.456	95.827	4.173	98.764	1.236	100	0	81.453	18.547	85.781	14.219	93.663	6.337	89.181	10.819	100	0
3	P - 20		1.253	110.516	130.749	0.07	104.319	1.008	1.056	388.944	0.333	147.287	0.039	14.61	145.946	0.734	2.817	0.992	0.053	138.129	267.798	146.339	16321.8	42002.8	58324.6	610	0.656	99.344	4.098	95.902	94.098	5.902	96.885	3.115	98.033	1.967	99.836	0.164	72.623	27.377	77.049	22.951	83.77	16.23	79.672	20.328	99.836	0.164
3	P - 21		1.349	113.648	153.144	0.105	113.499	1.019	1.126	322.58	0.378	176.274	0.052	12.238	174.92	0.775	2.089	0.984	0.081	154.825	279.082	175.769	20438.5	37733.5	58172	294	0.34	99.66	1.361	98.639	60.544	39.456	73.129	26.871	81.293	18.707	94.218	5.782	44.558	55.442	50	50	62.925	37.075	53.741	46.259	97.619	2.381
3	P - 22		1.314	110.535	144.922	0.095	110.329	1.012	1.095	313.605	0.378	175.282	0.053	12.312	173.014	0.773	2.262	0.99	0.075	157.604	269.366	173.799	19719.8	35854.5	55574.3	291	0	100	0.687	99.313	64.261	35.739	72.509	27.491	79.381	20.619	94.158	5.842	60.825	39.175	65.292	34.708	72.509	27.491	68.041	31.959	96.907	3.093
3	P - 23		1.259	116.71	133.26	0.07	105.838	1.012	1.074	469.101	0.294	167.849	0.043	17.421	165.683	0.684	3.312	0.99	0.062	154.056	284.161	166.146	19747.4	59854.6	79602.1	763	0	100	1.048	98.952	73.001	26.999	86.501	13.499	92.267	7.733	98.952	1.048	61.075	38.925	64.613	35.387	76.933	23.067	69.201	30.799	99.476	0.524
3	P - 24		1.265	127.601	132.93	0.068	105.119	1.011	1.044	521.212	0.293	157.084	0.036	19.203	155.3	0.677	3.988	0.993	0.046	148.74	310.01	155.709	20116.1	61895	82011	498	0	100	0.803	99.197	95.181	4.819	98.193	1.807	98.996	1.004	100	0	78.112	21.888	83.133	16.867	93.373	6.627	87.55	12.45	100	0

## Sheet: plate 4
			Nuclei	Nuclei	Nuclei	Nuclei	Nuclei	Cells	Cells	Cells	Cells	Cells	Cells	Cells	Cells	Cells	Cells	Cells	Cells	Cells	Cells	Cells	Cells	Cells	Cells		Cell_120	Cell_120	Cell_130	Cell_130	Cell_170	Cell_170	Cell_180	Cell_180	Cell_190	Cell_190	Cell 220	Cell 220	Cell I/C 1060	Cell I/C 1060	Cell I/C 1070	Cell I/C 1070	Cell i/c 1100	Cell i/c 1100	Cell i/c1080	Cell i/c1080	Cell240	Cell240
plate	Well		Nuc/Cell Intensity	Nuc Area	Nuc Intensity	Nuc Intensity CV	Cell Intensity	Nuc/Cell Intensity	Cell/Bckg Intensity	Cell Area	Nuc/Cell Area	Nuc Intensity	Nuc Intensity CV	Cell Gyration Radius	Cell Intensity	Cell Elongation	Cell 1/(Form Factor)	Intensity Spreading	Cell Intensity CV	Background Intensity	Light Flux	Intensity (N+C)	IxA (Nuc)	IxA (Cell)	IxA (N+C)	Cell Count	false (%)	true (%)	false (%)	true (%)	false (%)	true (%)	false (%)	true (%)	false (%)	true (%)	false (%)	true (%)	false (%)	true (%)	false (%)	true (%)	false (%)	true (%)	false (%)	true (%)	false (%)	true (%)
4	A - 1		1.31	119.319	138.086	0.085	105.381	1.032	1.13	508.115	0.281	175.632	0.05	17.648	170.535	0.702	3.042	0.98	0.081	150.423	296.628	171.758	21204.3	67681	88885.3	512	4.492	95.508	7.227	92.773	57.227	42.773	72.461	27.539	83.203	16.797	96.094	3.906	32.617	67.383	37.695	62.305	53.32	46.68	43.945	56.055	98.242	1.758
4	A - 2		1.246	123.658	133.424	0.063	107.051	1.011	1.079	608.09	0.25	240.825	0.041	21.135	238.179	0.642	4.005	0.989	0.06	220.664	300.548	238.678	29945.1	117330	147275	457	0	100	0	100	0	100	0	100	0.219	99.781	16.849	83.151	52.298	47.702	61.707	38.293	74.836	25.164	66.74	33.26	60.613	39.387
4	A - 3		1.23	111.477	128.438	0.061	104.44	1.045	1.095	563.491	0.25	195.693	0.044	19.025	186.654	0.709	3.665	0.977	0.067	170.315	281.072	188.442	22060.7	87371.9	109433	461	0	100	0	100	10.846	89.154	46.855	53.145	71.15	28.85	92.625	7.375	52.495	47.505	57.918	42.082	69.197	30.803	63.341	36.659	97.614	2.386
4	A - 4		1.243	110.385	130.222	0.064	104.773	1.043	1.102	520.743	0.261	180.403	0.045	18.09	172.544	0.701	3.33	0.977	0.069	156.323	277.268	174.236	20074.5	72543.2	92617.7	564	0	100	0	100	58.865	41.135	78.546	21.454	86.879	13.121	97.34	2.66	46.277	53.723	52.305	47.695	67.73	32.27	58.511	41.489	98.759	1.241
4	A - 5		1.259	121.052	133.954	0.066	106.393	1.021	1.106	523.203	0.272	200.303	0.048	18.716	195.647	0.673	3.407	0.985	0.075	176.781	298.521	196.822	24649.7	80005.4	104655	737	0	100	0	100	3.256	96.744	19.539	80.461	48.168	51.832	89.824	10.176	42.741	57.259	50.204	49.796	63.908	36.092	56.581	43.419	96.201	3.799
4	A - 6		1.283	123.777	139.714	0.073	108.908	1.01	1.123	568.524	0.261	220.321	0.053	19.619	218.037	0.687	3.449	0.984	0.079	194.135	301.348	218.642	27571.5	97138.2	124710	611	0	100	0	100	0	100	0.491	99.509	5.074	94.926	63.83	36.17	23.077	76.923	32.242	67.758	53.028	46.972	40.753	59.247	86.252	13.748
4	A - 7		1.35	112.739	144.822	0.094	107.202	1.045	1.143	445.567	0.285	221.608	0.057	15.963	211.819	0.716	2.707	0.977	0.09	185.073	283.256	214.306	25157.6	71344.5	96502.1	775	0	100	0	100	0	100	1.935	98.065	15.097	84.903	72.645	27.355	24.645	75.355	30.452	69.548	50.065	49.935	38.452	61.548	88.387	11.613
4	A - 8		1.373	112.34	150.144	0.102	109.269	1.026	1.141	437.624	0.292	256.386	0.056	15.284	249.676	0.729	2.56	0.981	0.086	218.618	277.674	251.542	29138.1	82514.3	111652	744	0	100	0	100	0	100	0	100	0	100	6.989	93.011	22.043	77.957	28.763	71.237	45.565	54.435	34.409	65.591	46.371	53.629
4	A - 9		1.272	121.071	135.861	0.072	106.763	1.029	1.099	529.394	0.274	194.048	0.047	18.406	188.499	0.706	3.441	0.984	0.07	171.498	299.519	190.046	23623.2	77013.3	100636	550	0	100	0	100	4.727	95.273	31.455	68.545	62.909	37.091	95.636	4.364	35.091	64.909	43.818	56.182	65.455	34.545	53.273	46.727	98.364	1.636
4	A - 10		1.274	118.263	138.633	0.075	108.846	1.025	1.093	452.825	0.301	232.56	0.045	16.487	226.554	0.696	2.942	0.986	0.065	207.33	292.039	228.254	27745.4	76698	104443	744	0	100	0	100	0	100	0	100	0.403	99.597	41.263	58.737	41.801	58.199	50.538	49.462	68.548	31.452	56.989	43.011	83.468	16.532
4	A - 11		1.313	117.545	140.215	0.082	106.794	1.021	1.095	520.018	0.261	208.04	0.047	18.886	203.702	0.673	3.592	0.986	0.07	185.902	289.078	204.754	24665.9	82523.5	107189	465	0	100	0	100	0.86	99.14	5.376	94.624	19.785	80.215	85.161	14.839	41.505	58.495	50.323	49.677	68.172	31.828	55.269	44.731	95.914	4.086
4	A - 12		1.282	121.151	136.174	0.075	106.177	1.03	1.097	521.24	0.273	184.949	0.047	18.724	179.232	0.668	3.389	0.983	0.069	163.284	300.646	180.649	22660.3	72323.4	94983.8	443	0	100	0	100	29.571	70.429	63.431	36.569	81.264	18.736	97.517	2.483	40.858	59.142	48.533	51.467	64.108	35.892	54.176	45.824	98.646	1.354
4	A - 13		1.294	124.71	140.803	0.077	108.775	1.016	1.088	502.119	0.281	173.814	0.045	16.931	170.91	0.725	3.287	0.988	0.062	157.111	304.783	171.758	21788.1	64727.1	86515.1	426	0	100	0.235	99.765	53.052	46.948	82.864	17.136	93.427	6.573	99.061	0.939	32.629	67.371	44.366	55.634	70.657	29.343	54.225	45.775	100	0
4	A - 14		1.302	127.192	141.412	0.08	108.57	1.019	1.072	479.19	0.296	201.817	0.042	17.127	198.063	0.697	3.327	0.989	0.056	184.732	311.328	199.118	25768	69747.6	95515.5	690	0	100	0	100	1.739	98.261	5.797	94.203	23.188	76.812	95.942	4.058	49.42	50.58	60.58	39.42	82.174	17.826	70.435	29.565	98.551	1.449
4	A - 15		1.369	109.712	154.298	0.111	112.62	1.034	1.109	293.519	0.386	190.801	0.053	11.484	184.272	0.8	1.932	0.982	0.072	165.754	273.154	186.7	21279.5	34418	55697.5	1215	1.317	98.683	5.35	94.65	18.93	81.07	37.778	62.222	60.823	39.177	93.169	6.831	31.852	68.148	39.259	60.741	59.177	40.823	46.831	53.169	98.107	1.893
4	A - 16		1.306	109.72	142.754	0.087	109.199	1.038	1.093	347.601	0.342	200.533	0.047	13.19	192.917	0.753	2.382	0.983	0.067	176.378	274.215	195.381	22192.1	46213.4	68405.5	1176	0	100	0	100	4.082	95.918	21.003	78.997	52.891	47.109	92.432	7.568	44.558	55.442	51.361	48.639	67.772	32.228	58.163	41.837	97.874	2.126
4	A - 17		1.335	112.138	144.344	0.092	108.015	1.036	1.089	396.335	0.322	189.393	0.047	15.049	182.501	0.714	2.776	0.985	0.065	167.483	279.973	184.465	21518.9	52851.2	74370.2	816	0	100	0	100	18.75	81.25	56.863	43.137	77.574	22.426	95.588	4.412	49.387	50.613	55.392	44.608	71.446	28.554	61.642	38.358	98.284	1.716
4	A - 18		1.298	112.414	141.205	0.081	108.766	1.015	1.086	453.874	0.277	185.887	0.045	16.47	183.184	0.708	3.054	0.988	0.06	168.647	274.416	183.892	21040.6	62832.8	83873.4	756	0	100	0	100	10.45	89.55	41.667	58.333	78.175	21.825	98.016	1.984	38.757	61.243	49.735	50.265	74.339	25.661	59.656	40.344	99.603	0.397
4	A - 19		1.263	114.942	137.103	0.072	108.553	1.002	1.057	423.5	0.306	174.218	0.04	15.927	173.805	0.701	3.199	0.994	0.051	164.225	277.194	173.931	20255.9	55050.1	75306	967	3.102	96.898	7.446	92.554	28.645	71.355	59.772	40.228	86.143	13.857	98.862	1.138	67.425	32.575	74.56	25.44	86.867	13.133	80.558	19.442	99.793	0.207
4	A - 20		1.251	115.893	133.908	0.07	107.089	1.019	1.064	442.302	0.308	168.748	0.04	16.469	165.46	0.692	3.224	0.99	0.056	155.235	284.365	166.416	19801.3	56131.3	75932.6	825	6.303	93.697	9.455	90.545	64.485	35.515	83.03	16.97	91.273	8.727	98.545	1.455	66.182	33.818	71.636	28.364	81.333	18.667	76.121	23.879	99.394	0.606
4	A - 21		1.27	121.782	139.558	0.075	109.871	1.005	1.066	422.073	0.321	180.907	0.042	15.611	179.915	0.71	2.999	0.992	0.058	168.416	294.293	180.192	22166	55557.5	77723.6	1107	0.994	99.006	7.136	92.864	23.126	76.874	42.728	57.272	68.564	31.436	96.838	3.162	60.343	39.657	67.209	32.791	81.572	18.428	73.171	26.829	98.374	1.626
4	A - 22		1.271	119.063	140.655	0.075	110.599	1.005	1.075	420.733	0.315	225.879	0.044	15.769	225.242	0.694	2.984	0.992	0.059	209.278	288.153	225.56	27109.6	68794.1	95903.7	997	0	100	0	100	4.614	95.386	6.018	93.982	8.826	91.174	38.516	61.484	61.083	38.917	67.202	32.798	80.14	19.86	72.618	27.382	79.238	20.762
4	A - 23		1.152	110.466	127.398	0.043	110.595	0.991	1.019	393.573	0.332	164.909	0.033	14.628	166.533	0.734	3.397	1	0.038	163.41	262.985	166.227	18267.2	48349.4	66616.6	1166	0.686	99.314	3.945	96.055	54.803	45.197	90.395	9.605	98.285	1.715	100	0	94.168	5.832	95.798	4.202	99.057	0.943	97.256	2.744	100	0
4	A - 24		1.16	116.708	125.755	0.044	108.466	0.998	1.024	443.431	0.316	171.007	0.034	15.852	171.427	0.726	3.789	0.998	0.039	167.375	279.961	171.467	20019.1	57407.4	77426.5	910	0.989	99.011	4.176	95.824	30	70	73.846	26.154	94.505	5.495	100	0	92.747	7.253	95.604	4.396	98.462	1.538	96.813	3.187	100	0
4	B - 1		1.253	125.77	132.668	0.064	105.879	0.998	1.086	539.961	0.271	170.852	0.045	18.097	171.113	0.693	3.453	0.991	0.065	157.228	301.613	171.062	21558.5	72878.4	94436.9	668	3.144	96.856	6.287	93.713	42.665	57.335	70.958	29.042	87.575	12.425	97.754	2.246	45.21	54.79	53.593	46.407	70.06	29.94	59.731	40.269	99.401	0.599
4	B - 2		1.24	122.289	129.065	0.06	104.127	1	1.087	628.824	0.239	165.145	0.044	21.534	165.143	0.653	4.192	0.989	0.067	151.692	293.218	165.149	20206.1	85728.5	105935	603	4.146	95.854	5.97	94.03	63.018	36.982	83.914	16.086	92.537	7.463	99.005	0.995	46.932	53.068	53.4	46.6	67.828	32.172	59.867	40.133	99.502	0.498
4	B - 3		1.262	110.734	130.417	0.07	103.352	1.045	1.126	526.778	0.254	180.434	0.05	17.968	172.155	0.699	3.176	0.973	0.081	152.56	278.705	173.91	20247.6	74937.5	95185	650	1.385	98.615	4.308	95.692	57.077	42.923	72.769	27.231	82.308	17.692	95.231	4.769	33.385	66.615	41.385	58.615	57.846	42.154	47.385	52.615	98.308	1.692
4	B - 4		1.276	111.778	133.165	0.077	104.377	1.039	1.11	519.634	0.258	192.768	0.051	18.097	184.854	0.704	3.257	0.975	0.076	166.17	279.969	186.425	21841.2	78730	100571	596	0.168	99.832	5.705	94.295	19.295	80.705	35.906	64.094	63.255	36.745	92.617	7.383	37.752	62.248	43.624	56.376	60.57	39.43	49.832	50.168	97.148	2.852
4	B - 5		1.276	120.859	135.922	0.073	106.501	1.044	1.134	500.06	0.271	203.783	0.054	18.109	194.001	0.68	3.215	0.975	0.086	170.596	304.804	196.457	25086.7	74830.6	99917.3	750	0.133	99.867	2.533	97.467	15.2	84.8	27.6	72.4	50.4	49.6	84.8	15.2	33.067	66.933	38.533	61.467	56.8	43.2	46.267	53.733	91.733	8.267
4	B - 6		1.282	122.199	136.138	0.073	106.148	1.039	1.142	518.194	0.267	198.483	0.056	18.495	191.072	0.678	3.138	0.975	0.092	167.015	306.492	192.924	24687.4	76892.3	101580	579	0	100	0	100	16.58	83.42	38.687	61.313	61.485	38.515	88.083	11.917	30.915	69.085	36.615	63.385	50.95	49.05	43.351	56.649	93.437	6.563
4	B - 7		1.4	105.279	150.531	0.114	107.419	1.043	1.147	375.469	0.304	191.699	0.063	13.913	183.402	0.739	2.376	0.975	0.094	159.619	263.965	185.781	20383.1	50189.6	70572.6	1023	0	100	1.662	98.338	27.664	72.336	51.32	48.68	68.817	31.183	91.984	8.016	21.212	78.788	26.393	73.607	43.206	56.794	32.942	67.058	96.97	3.03
4	B - 8		1.386	110.14	148.897	0.109	107.298	1.046	1.136	404.436	0.297	192.504	0.061	14.613	183.493	0.736	2.493	0.974	0.09	161.309	277.088	186.079	21429	54884	76313	878	0	100	1.253	98.747	24.829	75.171	51.481	48.519	68.109	31.891	92.027	7.973	27.107	72.893	33.941	66.059	50.456	49.544	39.977	60.023	96.583	3.417
4	B - 9		1.285	111.776	137.261	0.08	106.807	1.026	1.097	468.133	0.271	204.467	0.046	17.181	199.206	0.683	3.126	0.984	0.067	181.418	275.989	200.599	23084.6	72026.5	95111.2	784	0	100	0.383	99.617	7.781	92.219	14.413	85.587	28.699	71.301	87.117	12.883	30.995	69.005	40.051	59.949	62.245	37.755	47.959	52.041	96.939	3.061
4	B - 10		1.301	109.989	137	0.082	105.238	1.065	1.169	449.861	0.281	203.943	0.058	16.812	191.506	0.687	2.858	0.972	0.099	163.44	282.154	194.541	22673.5	65988.4	88661.9	712	0	100	1.404	98.596	19.944	80.056	41.994	58.006	56.18	43.82	86.657	13.343	25	75	29.354	70.646	41.011	58.989	33.567	66.433	93.82	6.18
4	B - 11		1.344	117.751	142.055	0.094	105.626	1.053	1.102	500.916	0.275	244.172	0.05	18.951	231.088	0.665	3.329	0.98	0.074	209.523	298.906	234.377	29068.9	89785.1	118854	532	0	100	0	100	2.632	97.368	3.947	96.053	6.203	93.797	31.015	68.985	39.098	60.902	46.429	53.571	62.594	37.406	51.128	48.872	69.361	30.639
4	B - 12		1.318	119.521	142.06	0.088	107.724	1.022	1.091	448.995	0.298	181.182	0.05	16.394	177.246	0.716	3.03	0.987	0.068	162.3	293.902	178.377	21865.4	58682.5	80547.9	559	0	100	0.716	99.284	33.095	66.905	61.538	38.462	79.07	20.93	97.317	2.683	38.998	61.002	47.048	52.952	67.979	32.021	55.277	44.723	99.642	0.358
4	B - 13		1.318	118.559	141.517	0.088	107.289	1.036	1.089	412.141	0.316	180.13	0.048	14.988	173.668	0.744	2.727	0.984	0.065	159.332	296.047	175.599	21598.7	51503.3	73102	446	0	100	0.448	99.552	45.74	54.26	72.87	27.13	85.426	14.574	97.758	2.242	42.377	57.623	51.794	48.206	71.3	28.7	60.538	39.462	99.103	0.897
4	B - 14		1.341	117.489	148.094	0.098	110.488	1.027	1.096	391.969	0.327	189.12	0.049	14.088	184.099	0.765	2.547	0.984	0.067	167.89	289.883	185.71	22360.1	50890.9	73251	634	0.158	99.842	1.262	98.738	17.035	82.965	40.379	59.621	67.35	32.65	96.372	3.628	29.653	70.347	38.801	61.199	63.249	36.751	47.319	52.681	98.896	1.104
4	B - 15		1.398	112.06	160.853	0.121	114.998	1.035	1.11	277.113	0.413	266.009	0.058	11.053	256.49	0.809	1.784	0.982	0.077	230.514	279.438	260.44	30285.2	42552.6	72837.8	1171	0	100	0	100	5.465	94.535	6.832	93.168	7.344	92.656	12.98	87.02	36.806	63.194	43.723	56.277	59.949	40.051	49.53	50.47	24.253	75.747
4	B - 16		1.345	108.302	149.257	0.105	110.895	1.03	1.103	300.577	0.377	281.26	0.052	11.761	272.342	0.792	1.956	0.984	0.071	246.24	268.499	275.673	30827.9	52294.1	83122	1268	0	100	0	100	4.653	95.347	6.467	93.533	7.65	92.35	11.514	88.486	37.066	62.934	44.874	55.126	62.461	37.539	51.262	48.738	17.429	82.571
4	B - 17		1.345	107.624	145.119	0.101	107.801	1.027	1.08	375.883	0.311	173.054	0.046	14.255	168.333	0.736	2.616	0.985	0.061	155.755	265.738	169.743	18752.5	45865.2	64617.6	940	1.064	98.936	4.255	95.745	55.957	44.043	79.787	20.213	92.553	7.447	99.149	0.851	45.638	54.362	55.426	44.574	74.468	25.532	63.723	36.277	99.787	0.213
4	B - 18		1.287	112.878	137.479	0.078	106.801	1.023	1.085	429.694	0.299	160.206	0.044	16.077	156.364	0.688	2.941	0.989	0.062	143.851	278.242	157.409	18255.7	50686.6	68942.3	947	4.329	95.671	7.497	92.503	84.9	15.1	93.347	6.653	96.832	3.168	99.261	0.739	45.935	54.065	54.382	45.618	70.855	29.145	60.718	39.282	99.894	0.106
4	B - 19		1.26	114.639	133.067	0.072	105.534	1.014	1.058	465.25	0.28	175.86	0.039	17.744	173.388	0.657	3.654	0.991	0.052	163.733	279.744	174.062	20354	61652.5	82006.5	687	0.146	99.854	1.019	98.981	37.7	62.3	75.691	24.309	90.102	9.898	98.981	1.019	68.559	31.441	74.818	25.182	85.735	14.265	80.204	19.796	99.563	0.437
4	B - 20		1.282	112.495	135.685	0.08	105.811	1.012	1.061	429.138	0.296	170.825	0.041	16.223	168.61	0.692	3.231	0.991	0.054	158.641	273.896	169.182	19380.5	54559.1	73939.6	783	2.427	97.573	6.641	93.359	47.893	52.107	82.12	17.88	91.954	8.046	99.361	0.639	64.879	35.121	72.158	27.842	82.503	17.497	76.117	23.883	99.872	0.128
4	B - 21		1.278	114.6	143.804	0.08	112.498	1.011	1.076	398.995	0.317	157.64	0.044	15.085	155.767	0.712	2.799	0.991	0.061	144.471	278.477	156.31	18195.8	45354.1	63549.9	1154	8.666	91.334	11.872	88.128	82.582	17.418	92.634	7.366	97.14	2.86	99.827	0.173	48.18	51.82	56.412	43.588	76.95	23.05	63.172	36.828	99.913	0.087
4	B - 22		1.313	112.687	146.659	0.092	111.7	1.011	1.067	354.622	0.345	229.979	0.043	13.743	227.189	0.74	2.577	0.992	0.057	212.859	274.384	228.107	26141.1	55320	81461.2	1157	0	100	0	100	3.976	96.024	4.84	95.16	6.396	93.604	30.164	69.836	58.686	41.314	66.292	33.708	80.294	19.706	70.959	29.041	76.404	23.596
4	B - 23		1.152	104.865	126.889	0.043	110.205	0.989	1.018	397.846	0.308	169.876	0.033	14.987	171.937	0.731	3.715	1	0.038	168.922	249.223	171.482	17836.7	51033.2	68869.9	1112	0	100	0	100	40.198	59.802	88.399	11.601	99.101	0.899	99.91	0.09	97.302	2.698	99.101	0.899	99.64	0.36	99.371	0.629	99.91	0.09
4	B - 24		1.178	120.761	127.059	0.048	107.908	0.995	1.022	414.278	0.341	173.645	0.034	15.247	174.625	0.711	3.376	0.999	0.04	170.782	288.724	174.468	21016.7	52308.8	73325.5	1214	0	100	0	100	27.43	72.57	78.336	21.664	95.058	4.942	99.835	0.165	91.928	8.072	93.904	6.096	97.446	2.554	96.046	3.954	100	0
4	C - 1		1.37	109.877	152.288	0.107	111.113	1.028	1.117	304.094	0.38	183.906	0.059	11.78	178.815	0.795	1.968	0.982	0.08	160.12	271.858	180.731	20385.7	34980.8	55366.5	1300	0	100	0	100	31.462	68.538	61.077	38.923	80.923	19.077	98.154	1.846	21.615	78.385	29.538	70.462	53.154	46.846	38.615	61.385	99.692	0.308
4	C - 2		1.379	104.347	151.047	0.111	109.438	1.029	1.127	302.801	0.363	194.414	0.062	11.762	190.056	0.785	1.967	0.98	0.087	167.958	257.903	191.791	20475.2	38531.9	59007.2	1394	0	100	0	100	7.819	92.181	32.999	67.001	61.119	38.881	95.911	4.089	20.947	79.053	27.977	72.023	48.494	51.506	35.94	64.06	98.996	1.004
4	C - 3		1.285	118.697	138.198	0.074	107.527	1.001	1.063	425.323	0.31	206.926	0.042	15.947	206.738	0.695	3.153	0.995	0.056	194.454	285.297	206.805	24626.5	64084.4	88710.8	1254	0	100	0	100	0	100	0.797	99.203	8.533	91.467	85.327	14.673	65.311	34.689	72.169	27.831	83.971	16.029	77.273	22.727	96.411	3.589
4	C - 4		1.324	112.143	141.501	0.087	106.857	1.014	1.07	393.197	0.322	172.832	0.044	15.107	170.423	0.707	2.939	0.991	0.065	159.196	273.637	171.14	19472.8	48710.3	68183.1	1354	0	100	0	100	62.186	37.814	82.496	17.504	91.654	8.346	99.04	0.96	62.408	37.592	67.651	32.349	78.656	21.344	72.304	27.696	99.778	0.222
4	C - 5		1.365	103.621	146.678	0.11	107.331	1.051	1.136	347.088	0.329	200.826	0.055	13.216	190.534	0.778	2.311	0.974	0.086	167.399	262.682	193.616	21194.8	47618.3	68813.2	916	0	100	0	100	16.048	83.952	50.655	49.345	68.45	31.55	86.463	13.537	43.231	56.769	48.144	51.856	59.061	40.939	52.838	47.162	92.467	7.533
4	C - 6		1.38	101.83	148.662	0.117	107.601	1.04	1.106	340.825	0.327	188.016	0.05	13.066	180.42	0.769	2.292	0.977	0.072	163.075	255.126	182.824	19361.6	43745.9	63107.6	922	0	100	0	100	31.887	68.113	64.1	35.9	78.2	21.8	94.577	5.423	44.794	55.206	52.603	47.397	67.028	32.972	58.46	41.54	98.59	1.41
4	C - 7		1.325	112.369	139.999	0.087	105.635	1.026	1.084	444.375	0.293	184.663	0.044	16.792	179.911	0.689	3.254	0.988	0.066	165.795	277.38	181.211	20901.2	61185	82086.2	1102	0	100	0	100	29.583	70.417	63.43	36.57	80.762	19.238	96.279	3.721	53.176	46.824	58.984	41.016	71.96	28.04	64.428	35.572	98.367	1.633
4	C - 8		1.279	119.113	137.476	0.075	107.448	1.008	1.051	417.763	0.32	165.078	0.04	15.927	163.689	0.692	3.237	0.995	0.051	155.675	288.518	164.105	19680.2	49314.8	68995	1107	0	100	0	100	82.114	17.886	94.399	5.601	97.922	2.078	100	0	71.454	28.546	77.055	22.945	88.618	11.382	82.836	17.164	100	0
4	C - 9		1.326	108.14	143.256	0.095	107.963	1.023	1.09	407.966	0.3	180.724	0.048	15.599	177.097	0.702	3.078	0.986	0.07	162.272	266.13	178.181	19692.3	53502.8	73195.1	1246	0	100	0	100	36.838	63.162	71.188	28.812	87.721	12.279	98.074	1.926	42.135	57.865	52.167	47.833	71.75	28.25	59.069	40.931	99.438	0.562
4	C - 10		1.357	101.727	143.813	0.105	105.898	1.048	1.114	406.838	0.291	201.245	0.053	15.681	191.701	0.705	2.936	0.978	0.082	171.869	256.552	194.181	20661.5	59569	80230.5	1125	0	100	0	100	8	92	33.6	66.4	57.956	42.044	89.689	10.311	35.911	64.089	42.133	57.867	58.667	41.333	47.644	52.356	95.733	4.267
4	C - 11		1.264	123.845	134.795	0.074	106.604	1.008	1.05	492.09	0.298	184.667	0.038	17.74	183.301	0.705	3.614	0.993	0.047	174.522	299.904	183.813	22950	68229.5	91179.5	704	0	100	0	100	9.375	90.625	38.778	61.222	78.409	21.591	99.006	0.994	72.585	27.415	78.977	21.023	90.909	9.091	83.523	16.477	99.574	0.426
4	C - 12		1.283	115.142	136.927	0.085	106.669	1.009	1.048	417.426	0.328	169.411	0.038	15.276	167.938	0.737	2.998	0.993	0.048	160.16	279.178	168.487	19574.8	51853.8	71428.6	829	0	100	0	100	67.431	32.569	87.937	12.063	94.934	5.066	99.759	0.241	73.945	26.055	78.77	21.23	87.696	12.304	82.75	17.25	100	0
4	C - 13		1.364	105.997	147.257	0.111	107.842	1.037	1.11	357.078	0.324	203.374	0.05	13.411	196.909	0.767	2.33	0.978	0.074	176.886	264.337	198.971	21690.8	50538.7	72229.4	1109	0	100	0	100	3.787	96.213	16.952	83.048	50.766	49.234	88.638	11.362	45.987	54.013	52.119	47.881	65.825	34.175	57.439	42.561	94.95	5.05
4	C - 14		1.362	107.596	149.295	0.107	109.463	1.022	1.108	362.544	0.33	213.079	0.049	13.616	208.451	0.753	2.355	0.983	0.073	187.942	264.659	209.947	23122.5	53946	77068.5	1114	0	100	0	100	0.808	99.192	4.219	95.781	13.734	86.266	77.917	22.083	40.575	59.425	46.948	53.052	61.939	38.061	52.334	47.666	91.831	8.169
4	C - 15		1.297	117.358	140.521	0.085	108.285	1.009	1.058	456.054	0.297	187.723	0.039	16.396	186.825	0.703	3.362	0.993	0.049	176.302	284.107	187.186	22070.3	63919.7	85990	960	0	100	0	100	4.063	95.938	28.958	71.042	71.771	28.229	99.167	0.833	68.125	31.875	77.083	22.917	90.208	9.792	81.979	18.021	99.688	0.313
4	C - 16		1.279	116.481	140.944	0.08	110.138	1.009	1.05	402.545	0.329	222.997	0.037	14.913	220.595	0.732	2.96	0.994	0.046	210.056	282.553	221.429	26047.7	63431.4	89479.1	1145	0	100	0	100	0.611	99.389	1.048	98.952	2.271	97.729	46.026	53.974	73.799	26.201	81.31	18.69	92.14	7.86	86.812	13.188	94.585	5.415
4	C - 17		1.318	103.806	143.497	0.097	108.795	1.017	1.078	349.617	0.327	192.166	0.045	13.681	189.372	0.737	2.632	0.989	0.064	175.498	254.039	190.305	20143.5	47103.3	67246.7	1377	0	100	0	100	9.078	90.922	29.194	70.806	61.511	38.489	94.553	5.447	58.678	41.322	65.069	34.931	77.705	22.295	69.862	30.138	98.184	1.816
4	C - 18		1.311	112.084	144.606	0.09	110.239	1.014	1.066	366.528	0.331	192.809	0.043	14.189	190.005	0.713	2.748	0.992	0.056	178.088	273.515	190.966	21778.6	48650	70428.6	1640	0	100	0	100	10.61	89.39	20.732	79.268	49.146	50.854	95.488	4.512	60.549	39.451	67.683	32.317	82.805	17.195	74.268	25.732	98.72	1.28
4	C - 19		1.278	124.122	135.4	0.074	105.936	1.018	1.066	540.946	0.268	203.494	0.04	19.388	199.736	0.648	3.863	0.989	0.055	187.324	303.323	200.69	25433.6	84369.5	109803	615	0	100	0	100	9.268	90.732	15.285	84.715	22.927	77.073	89.106	10.894	61.626	38.374	66.829	33.171	81.463	18.537	72.358	27.642	97.073	2.927
4	C - 20		1.323	129.702	140.366	0.088	106.087	1.021	1.081	543.846	0.272	215.457	0.042	19.668	210.86	0.654	3.56	0.988	0.06	194.86	318.586	212.114	28168.4	88411.8	116580	689	0	100	0	100	7.257	92.743	7.983	92.017	13.208	86.792	68.36	31.64	44.993	55.007	55.152	44.848	75.617	24.383	64.151	35.849	92.743	7.257
4	C - 21		1.314	114.525	140.423	0.086	106.813	1.017	1.081	508.984	0.261	194.399	0.044	18.508	191.046	0.685	3.676	0.988	0.061	176.636	280.086	191.936	22376.5	75730.9	98107.3	817	0	100	0	100	6.732	93.268	20.441	79.559	51.652	48.348	96.206	3.794	44.798	55.202	54.223	45.777	73.929	26.071	62.056	37.944	98.898	1.102
4	C - 22		1.278	124.703	138.612	0.072	108.402	1.004	1.062	501.995	0.284	238.423	0.038	18.212	237.915	0.656	3.537	0.994	0.053	224.052	300.722	238.164	29849.6	90094.8	119944	780	0	100	0	100	0	100	0	100	0.897	99.103	13.59	86.41	64.359	35.641	72.051	27.949	86.538	13.462	78.59	21.41	57.821	42.179
4	C - 23		1.23	108.113	132.326	0.062	107.581	1.009	1.085	431.827	0.284	162.52	0.045	16.452	161.019	0.692	3.131	0.991	0.065	148.361	262.609	161.403	17664.4	52465.9	70130.3	961	0.208	99.792	1.457	98.543	79.709	20.291	90.635	9.365	96.254	3.746	99.792	0.208	45.057	54.943	53.278	46.722	71.176	28.824	60.458	39.542	100	0
4	C - 24		1.291	116.379	137.823	0.079	106.772	1.015	1.1	454.402	0.292	197.909	0.048	16.714	196.106	0.693	3.178	0.988	0.072	177.842	284.551	196.623	23278.6	67776.9	91055.4	1035	0	100	0	100	7.729	92.271	18.841	81.159	44.928	55.072	89.565	10.435	42.512	57.488	50.918	49.082	66.667	33.333	57.295	42.705	95.652	4.348
4	D - 1		1.346	114.308	149.984	0.101	111.324	1.055	1.15	301.779	0.394	233.72	0.06	11.73	221.419	0.787	1.86	0.975	0.094	191.98	290.308	226.281	26937.9	42258.3	69196.1	1120	0	100	0	100	3.304	96.696	6.071	93.929	10.446	89.554	61.071	38.929	31.161	68.839	36.875	63.125	50.089	49.911	42.679	57.321	78.214	21.786
4	D - 2		1.343	101.961	143.681	0.099	106.959	1.088	1.199	301.328	0.358	195.611	0.068	11.977	179.02	0.762	1.944	0.966	0.115	148.542	267.533	184.781	20408.1	37211.6	57619.7	575	1.913	98.087	3.826	96.174	54.087	45.913	63.826	36.174	72	28	87.826	12.174	25.739	74.261	30.783	69.217	42.435	57.565	35.13	64.87	93.391	6.609
4	D - 3		1.338	106.098	141.018	0.091	105.323	1.039	1.105	399.97	0.303	175.361	0.05	15.553	168.218	0.681	2.956	0.983	0.079	152.032	266.14	170.119	18857.6	50938.3	69795.9	1399	0	100	0.715	99.285	70.693	29.307	80.915	19.085	87.42	12.58	96.283	3.717	50.322	49.678	56.54	43.46	67.548	32.452	60.829	39.171	98.427	1.573
4	D - 4		1.328	107.667	141.193	0.09	106.244	1.011	1.066	383.981	0.311	153.976	0.043	14.937	152.334	0.703	2.927	0.991	0.06	142.776	261.612	152.827	16670.9	42817.9	59488.9	1354	1.551	98.449	5.096	94.904	92.097	7.903	96.233	3.767	98.08	1.92	99.705	0.295	65.436	34.564	70.384	29.616	82.127	17.873	74.742	25.258	99.852	0.148
4	D - 5		1.381	108.657	151.141	0.117	109.327	1.048	1.125	349.52	0.334	210.071	0.054	13.187	200.619	0.768	2.305	0.976	0.08	178.083	274.598	203.721	23210.4	49008.3	72218.7	971	0	100	0	100	6.385	93.615	13.182	86.818	32.132	67.868	85.067	14.933	26.159	73.841	34.501	65.499	58.084	41.916	43.666	56.334	93.306	6.694
4	D - 6		1.379	106.523	152.347	0.123	110.324	1.042	1.106	322.446	0.351	246.966	0.051	12.292	236.868	0.805	2.105	0.978	0.072	213.771	268.079	240.35	26877.9	52003.8	78881.7	876	0	100	0	100	4.338	95.662	5.365	94.635	7.306	92.694	26.484	73.516	49.315	50.685	54.795	45.205	67.123	32.877	59.703	40.297	65.639	34.361
4	D - 7		1.316	113.952	140.864	0.086	107.029	1.024	1.072	404.459	0.311	165.347	0.043	15.639	161.241	0.696	2.978	0.99	0.06	150.262	280.698	162.451	18993.4	47737.2	66730.6	1440	1.875	98.125	5.208	94.792	77.222	22.778	90.556	9.444	96.736	3.264	99.653	0.347	56.667	43.333	64.375	35.625	78.958	21.042	71.111	28.889	99.861	0.139
4	D - 8		1.304	112.815	140.402	0.084	107.591	1.013	1.065	397.656	0.319	192.943	0.041	15.351	190.426	0.693	3.032	0.992	0.058	178.703	274.922	191.249	21921.4	55195.3	77116.7	1292	0	100	0.155	99.845	9.288	90.712	20.898	79.102	53.87	46.13	93.885	6.115	63.777	36.223	69.582	30.418	81.656	18.344	73.529	26.471	98.297	1.703
4	D - 9		1.343	104.221	143.418	0.101	106.75	1.041	1.1	405.356	0.29	180.401	0.051	15.624	172.954	0.709	2.988	0.981	0.075	157.175	261.108	174.896	18960.5	52697.4	71657.9	1190	0	100	0.672	99.328	46.218	53.782	72.269	27.731	86.723	13.277	98.403	1.597	35.546	64.454	42.185	57.815	61.849	38.151	49.328	50.672	99.748	0.252
4	D - 10		1.332	109.484	144.497	0.097	108.399	1.03	1.09	405.493	0.301	189.574	0.049	15.429	183.8	0.702	2.928	0.984	0.069	168.482	271.538	185.486	20952.5	54910.5	75863	1219	0	100	1.559	98.441	15.915	84.085	40.197	59.803	66.858	33.142	97.621	2.379	38.474	61.526	47.498	52.502	67.925	32.075	55.127	44.873	99.016	0.984
4	D - 11		1.339	113.066	143.171	0.099	106.852	1.026	1.069	397.136	0.329	177.074	0.043	14.848	172.692	0.734	2.8	0.987	0.057	161.474	278.937	174.24	20096.7	50436.6	70533.2	853	0	100	1.524	98.476	43.494	56.506	77.96	22.04	87.925	12.075	98.593	1.407	63.54	36.46	69.519	30.481	80.07	19.93	73.857	26.143	99.531	0.469
4	D - 12		1.314	114.364	142.02	0.094	107.92	1.014	1.043	386.86	0.329	173.998	0.037	14.45	171.535	0.74	2.966	0.993	0.045	164.433	278.621	172.41	19957.3	47234.9	67192.2	955	0	100	0.628	99.372	38.534	61.466	78.743	21.257	96.649	3.351	100	0	79.267	20.733	85.131	14.869	94.869	5.131	89.634	10.366	100	0
4	D - 13		1.366	105.084	147.492	0.115	107.814	1.044	1.11	370.132	0.307	185.855	0.051	13.765	177.86	0.765	2.382	0.976	0.074	160.057	263.628	180.286	19636.6	47401	67037.6	1101	0.091	99.909	0.636	99.364	28.429	71.571	60.672	39.328	81.381	18.619	97.366	2.634	24.251	75.749	33.152	66.848	59.128	40.872	42.053	57.947	99.273	0.727
4	D - 14		1.388	108.405	151.486	0.122	109.05	1.039	1.111	341.395	0.339	236.973	0.05	12.86	229.328	0.78	2.173	0.979	0.075	205.831	271.041	232.014	25933.3	54432.6	80365.9	1238	0	100	0	100	1.212	98.788	3.393	96.607	6.3	93.7	38.368	61.632	42.003	57.997	49.596	50.404	63.489	36.511	55.493	44.507	76.171	23.829
4	D - 15		1.324	114.163	142.824	0.092	107.756	1.009	1.05	383.279	0.333	178.943	0.038	14.467	177.488	0.733	2.888	0.993	0.049	168.849	276.933	178.092	20515.5	48531.7	69047.2	1331	0	100	1.653	98.347	21.938	78.062	57.025	42.975	83.471	16.529	98.798	1.202	73.328	26.672	78.963	21.037	89.857	10.143	83.772	16.228	99.775	0.225
4	D - 16		1.302	115.955	142.669	0.09	109.443	1.013	1.046	377.363	0.346	250.078	0.036	14.353	246.75	0.737	2.719	0.993	0.045	235.787	282.457	247.962	29142.4	64975.6	94117.9	1128	0	100	0	100	0.798	99.202	1.241	98.759	3.191	96.809	12.677	87.323	75.355	24.645	80.142	19.858	91.933	8.067	86.082	13.918	29.61	70.39
4	D - 17		1.336	101.446	144.712	0.104	108.24	1.033	1.081	341.527	0.326	191.214	0.045	13.615	184.622	0.731	2.567	0.986	0.062	170.445	252.491	186.655	19597.5	45139.2	64736.6	1545	0.259	99.741	3.43	96.57	16.958	83.042	32.427	67.573	62.783	37.217	95.146	4.854	48.932	51.068	58.835	41.165	75.34	24.66	64.725	35.275	98.576	1.424
4	D - 18		1.32	104.8	146.175	0.093	110.641	1.023	1.073	328.702	0.344	194.626	0.044	13.22	189.929	0.722	2.513	0.99	0.06	176.653	258.15	191.494	20633.7	43298	63931.6	1841	0	100	1.901	98.099	14.72	85.28	24.986	75.014	51.711	48.289	90.657	9.343	58.229	41.771	63.933	36.067	76.643	23.357	68.876	31.124	96.85	3.15
4	D - 19		1.292	122.452	137.389	0.079	106.358	1.02	1.082	512.441	0.278	202.32	0.041	18.297	198.136	0.67	3.357	0.988	0.059	182.998	300.386	199.272	24963.6	78477	103441	765	0	100	0.261	99.739	8.627	91.373	13.333	86.667	24.575	75.425	89.804	10.196	47.974	52.026	58.301	41.699	75.033	24.967	64.967	35.033	96.078	3.922
4	D - 20		1.259	116.478	132.83	0.072	105.477	1.018	1.062	444.419	0.306	172.997	0.039	16.631	169.821	0.691	3.223	0.989	0.055	159.582	285.221	170.656	20285.3	57438.9	77724.2	813	1.23	98.77	5.904	94.096	48.954	51.046	77.245	22.755	88.069	11.931	98.524	1.476	66.79	33.21	71.464	28.536	81.304	18.696	75.154	24.846	99.508	0.492
4	D - 21		1.288	117.162	137.851	0.078	106.978	1.021	1.073	493.199	0.275	203.751	0.042	18.253	199.433	0.678	3.515	0.988	0.059	185.632	287.503	200.549	24073.6	76443.8	100517	736	0	100	0.679	99.321	8.288	91.712	10.462	89.538	21.875	78.125	87.636	12.364	55.027	44.973	63.179	36.821	78.125	21.875	69.973	30.027	97.147	2.853
4	D - 22		1.321	117.548	138.835	0.086	105.017	1.013	1.077	538.509	0.257	180.816	0.042	19.362	178.435	0.67	3.798	0.989	0.059	165.695	286.22	179.062	21360.9	75523	96883.8	704	0	100	0	100	21.165	78.835	62.216	37.784	85.227	14.773	98.58	1.42	47.301	52.699	59.091	40.909	78.409	21.591	66.761	33.239	99.858	0.142
4	D - 23		1.272	105.477	136.862	0.076	107.585	1.017	1.1	442.458	0.267	194.905	0.048	16.325	191.489	0.692	3.118	0.987	0.069	173.961	258.297	192.357	20694.6	64738.5	85433.1	1030	0	100	0.194	99.806	6.796	93.204	22.233	77.767	52.039	47.961	92.913	7.087	28.835	71.165	40.194	59.806	61.845	38.155	48.835	51.165	98.447	1.553
4	D - 24		1.3	114.897	141.624	0.083	108.923	1.014	1.097	419.725	0.306	220.611	0.048	15.45	217.201	0.72	2.865	0.988	0.07	197.773	280.505	218.182	25633.5	67125.7	92759.2	1002	0	100	0	100	3.293	96.707	4.691	95.309	7.984	92.016	62.375	37.625	43.812	56.188	50.998	49.002	66.766	33.234	56.587	43.413	86.028	13.972
4	E - 1		1.2	128.479	127.941	0.05	106.688	0.987	1.033	564.04	0.275	165.751	0.035	19.44	167.956	0.675	4.49	0.999	0.043	162.524	304.611	167.491	21304.9	74265.1	95570	859	0	100	0.349	99.651	58.091	41.909	91.153	8.847	98.37	1.63	100	0	86.729	13.271	91.036	8.964	97.555	2.445	94.412	5.588	100	0
4	E - 2		1.218	128.126	128.284	0.055	105.363	1.004	1.044	551.674	0.28	190.638	0.036	19.89	189.855	0.663	4.235	0.996	0.046	181.817	309.137	190.094	24453.1	81456	105909	848	0	100	0	100	4.953	95.047	14.858	85.142	50.825	49.175	98.703	1.297	77.123	22.877	83.844	16.156	93.868	6.132	87.264	12.736	99.764	0.236
4	E - 3		1.338	121.855	139.734	0.087	104.286	1.03	1.088	527.021	0.266	162.692	0.043	18.528	157.662	0.673	3.4	0.985	0.065	144.823	301.51	158.939	19913	64384.5	84297.6	569	0	100	0	100	87.346	12.654	93.497	6.503	96.837	3.163	99.473	0.527	46.924	53.076	56.415	43.585	73.989	26.011	62.566	37.434	100	0
4	E - 4		1.338	122.55	141.817	0.089	105.95	1.027	1.087	542.917	0.259	214.574	0.043	19.128	208.784	0.669	3.637	0.986	0.063	192.076	302.702	210.293	26424.1	87695.6	114120	549	0	100	0	100	0.182	99.818	3.097	96.903	10.2	89.8	81.785	18.215	38.434	61.566	48.27	51.73	72.495	27.505	57.195	42.805	94.536	5.464
4	E - 5		1.321	109.981	141.087	0.092	106.745	1.019	1.065	417.255	0.299	210.197	0.041	16.102	206.336	0.679	3.113	0.991	0.058	193.68	269.323	207.535	23193.3	63939.6	87132.9	1133	0	100	0	100	0.088	99.912	2.207	97.793	9.885	90.115	86.32	13.68	61.695	38.305	69.109	30.891	82.171	17.829	74.757	25.243	97.352	2.648
4	E - 6		1.278	129.082	134.842	0.069	105.485	1.013	1.05	550.95	0.278	219.996	0.036	20.017	217.161	0.638	4.031	0.993	0.048	206.743	314.402	217.935	28494.2	92611.4	121106	794	0	100	0	100	0.504	99.496	2.267	97.733	5.29	94.71	56.423	43.577	72.418	27.582	81.234	18.766	91.94	8.06	85.264	14.736	95.214	4.786
4	E - 7		1.379	101.023	150.205	0.116	108.85	1.019	1.087	322.787	0.34	172.692	0.049	12.88	169.57	0.751	2.424	0.988	0.068	155.853	247.722	170.661	17607.8	38117.9	55725.6	1887	0.106	99.894	1.378	98.622	59.459	40.541	79.544	20.456	89.772	10.228	99.258	0.742	47.006	52.994	54.16	45.84	71.489	28.511	60.413	39.587	99.841	0.159
4	E - 8		1.383	101.493	151.092	0.119	109.159	1.022	1.083	318.465	0.343	188.555	0.048	12.818	184.413	0.751	2.421	0.988	0.068	170.117	249.729	185.813	19339	40201.2	59540.2	1900	0	100	0.105	99.895	15.211	84.789	44.158	55.842	71.053	28.947	95.368	4.632	49.579	50.421	57.053	42.947	73.316	26.684	63.947	36.053	98.684	1.316
4	E - 9		1.286	119.167	134.39	0.075	104.491	1.022	1.096	644.628	0.219	184.57	0.043	22.992	180.352	0.618	4.116	0.984	0.069	164.385	292.246	181.127	22059.6	96216.6	118276	546	0.549	99.451	2.015	97.985	18.864	81.136	52.198	47.802	78.022	21.978	98.535	1.465	38.278	61.722	44.322	55.678	62.454	37.546	51.465	48.535	99.634	0.366
4	E - 10		1.289	114.34	133.702	0.076	103.757	1.037	1.111	598.39	0.231	177.715	0.046	21.434	171.028	0.621	3.739	0.98	0.074	153.747	284.878	172.285	20456.2	84983.2	105439	629	1.59	98.41	3.816	96.184	52.305	47.695	75.04	24.96	86.645	13.355	97.456	2.544	34.499	65.501	40.859	59.141	58.665	41.335	48.172	51.828	99.841	0.159
4	E - 11		1.308	115.918	139.048	0.085	106.21	1.024	1.064	414.262	0.322	187.92	0.039	15.142	184.696	0.737	2.923	0.988	0.052	173.153	285.989	185.988	21952	56251.2	78203.2	817	0	100	0.122	99.878	12.852	87.148	37.209	62.791	76.132	23.868	96.94	3.06	70.869	29.131	75.52	24.48	84.823	15.177	79.682	20.318	99.266	0.734
4	E - 12		1.298	114.001	140.792	0.085	108.424	1.019	1.061	385.214	0.325	202.058	0.04	14.256	198.201	0.746	2.713	0.99	0.051	186.665	279.281	199.437	23158.2	54427	77585.2	1182	0	100	0	100	7.699	92.301	12.352	87.648	22.927	77.073	92.386	7.614	64.382	35.618	71.743	28.257	84.349	15.651	77.242	22.758	98.308	1.692
4	E - 13		1.356	99.035	152.327	0.113	112.206	1.022	1.07	257.206	0.395	169.248	0.046	10.68	165.53	0.811	1.865	0.988	0.059	154.483	243.329	166.977	16864.2	26419.4	43283.6	2621	2.137	97.863	5.074	94.926	64.594	35.406	85.616	14.384	94.468	5.532	99.771	0.229	57.421	42.579	64.708	35.292	77.68	22.32	70.736	29.264	100	0
4	E - 14		1.373	101.035	155.64	0.117	113.259	1.022	1.076	257.945	0.402	208.091	0.046	10.724	204.269	0.803	1.883	0.989	0.062	189.221	248.284	205.859	21182.1	32550.6	53732.7	2655	0	100	0.49	99.51	12.994	87.006	15.819	84.181	20.301	79.699	79.247	20.753	60.64	39.36	66.252	33.748	77.514	22.486	70.81	29.19	93.183	6.817
4	E - 15		1.391	99.66	157.571	0.12	113.135	1.031	1.089	254.362	0.402	190.539	0.052	10.682	184.467	0.8	1.859	0.985	0.072	168.995	247.181	186.832	19153	28985.9	48139	2698	0.297	99.703	4.596	95.404	19.236	80.764	39.548	60.452	63.751	36.249	92.772	7.228	51.001	48.999	56.264	43.736	67.717	32.283	60.489	39.511	98.184	1.816
4	E - 16		1.306	118.532	151.747	0.088	116.086	1.007	1.073	287.374	0.422	252.738	0.047	11.505	250.694	0.783	1.91	0.993	0.06	233.397	287.205	251.601	30280.7	42260.9	72541.6	2614	0	100	0	100	2.678	97.322	4.552	95.448	6.503	93.497	13.083	86.917	52.41	47.59	59.908	40.092	76.549	23.451	66.718	33.282	25.631	74.369
4	E - 17		1.389	99.317	157.902	0.125	113.589	1.024	1.091	274.211	0.376	227.759	0.054	11.257	222.285	0.788	2.013	0.986	0.072	203.533	244.796	224.423	22810.5	39033.1	61843.6	2341	0	100	0	100	4.357	95.643	6.835	93.165	9.355	90.645	42.717	57.283	41.734	58.266	48.569	51.431	66.553	33.447	54.934	45.066	81.504	18.496
[truncated: 271 more rows]

## Sheet: plate 5
			Nuclei	Nuclei	Nuclei	Nuclei	Nuclei	Cells	Cells	Cells	Cells	Cells	Cells	Cells	Cells	Cells	Cells	Cells	Cells	Cells	Cells	Cells	Cells	Cells	Cells		Cell_120	Cell_120	Cell_130	Cell_130	Cell_170	Cell_170	Cell_180	Cell_180	Cell_190	Cell_190	Cell 220	Cell 220	Cell I/C 1060	Cell I/C 1060	Cell I/C 1070	Cell I/C 1070	Cell i/c 1100	Cell i/c 1100	Cell i/c1080	Cell i/c1080	Cell240	Cell240
[truncated: 385 more rows]

[truncated: 9 more sheets: plate 6, combined p16, hit analysis, normalized data, analysis of controls, z-score all plates, z-score per plate, z score_plate_graphs, z score_plate_graphs best contr]
