# Supplementary material for: Correction: A Screen Identifies the Oncogenic Micro-RNA miR-378a-5p as a Negative Regulator of Oncogene-Induced Senescence
Source: PLoS One. 2022 Jul 21;17(7):e0272206. doi: 10.1371/journal.pone.0272206 (PMC9302827; doi:10.1371/journal.pone.0272206)
Supplement: S3 File — The validations of the miRNA’s affecting OIS were done in several experiments; the data is provided as Excel files for the individual experiments and as a combined file that was used to generate the graphs (validations combined_Fig_1f.xlsx). (ZIP) [file pone.0272206.s005.zip]

Archive with 7 entries (7 files):
- raw_data_fig1f/.DS_Store
- raw_data_fig1f/exp10_fig1f.xls
- raw_data_fig1f/exp10a_fig1f.xlsx
- raw_data_fig1f/exp49_fig1f.xlsx
- raw_data_fig1f/exp7_fig1f.xlsx
- raw_data_fig1f/exp8_fig1f.xlsx
- raw_data_fig1f/validations combined_Fig_1f.xlsx
