# Supplementary material for: Correction: A Screen Identifies the Oncogenic Micro-RNA miR-378a-5p as a Negative Regulator of Oncogene-Induced Senescence
Source: PLoS One. 2022 Jul 21;17(7):e0272206. doi: 10.1371/journal.pone.0272206 (PMC9302827; doi:10.1371/journal.pone.0272206)
Supplement: S3 File — The validations of the miRNA’s affecting OIS were done in several experiments; the data is provided as Excel files for the individual experiments and as a combined file that was used to generate the graphs (validations combined_Fig_1f.xlsx). (ZIP) [file pone.0272206.s005.zip › raw_data_fig1f/exp10_fig1f.xls]

## Sheet: Plate3_per well
		Nuclei	Nuclei	Nuclei	Nuclei	Nuclei	Nuclei	Nuclei	Nuclei	Nuclei	Nuclei	Cells	Cells	Cells		Cell/back 1000	Cell/back 1000	Cell/back1025	Cell/back1025	Cell back 1125	Cell back 1125	Cell back 1150	Cell back 1150	Cell back 1175	Cell back 1175	Cell back 1200	Cell back 1200	Cell back 1225	Cell back 1225			Cell back 1250	Cell back 1250												Cell/back 1075	Cell/back 1075	Cell/back 1100	Cell/back 1100	Cell/back1050
Well		Nuc/Cell Intensity	Nuc Area	Nuc Intensity	Nuc Intensity CV	Cell Intensity	Compactness	Intensity (N+C)	IxA (Nuc)	IxA (Cell)	IxA (N+C)	Nuc/Cell Intensity	Cell/Bckg Intensity	Cell Intensity	Cell Count	false (%)	true (%)	false (%)	true (%)	false (%)	true (%)	false (%)	true (%)	false (%)	true (%)	false (%)	true (%)	false (%)	true (%)			false (%)	true (%)												false (%)	true (%)	false (%)	true (%)	false (%)
																														average	sd			average	sd		fold change rel to UNC#1	average	sd		fold change rel to all*	average	sd
A - 1	miR378*	1.343	170.639	153.762	0.08	116.342	1.431	129.094	26281.7	61262.9	87544.6	0.992	1.052	140.306	1356	5.236	94.764	41.814	58.186	90.192	9.808	93.363	6.637	95.649	4.351	96.903	3.097	98.083	1.917	1.64333	0.345575	98.673	1.327	1.16067	0.28034		0.0388754	0.0340026	0.00821276		0.0487874	0.0426721	0.0103067		75.811	24.189	85.029	14.971	61.726
A - 2	miR378*	1.353	173.722	147.162	0.08	108.815	1.432	121.688	25666.7	47260.4	72927.1	0.99	1.047	142.501	1434	4.672	95.328	46.025	53.975	91.841	8.159	94.909	5.091	96.792	3.208	97.978	2.022	98.745	1.255			99.163	0.837				0.0245205				0.0307724				79.358	20.642	87.308	12.692	65.551
A - 3	miR378*	1.347	173.134	147.363	0.078	109.43	1.429	122.432	25625.2	44347.8	69973	0.992	1.051	143.023	1593	4.52	95.48	43.628	56.372	90.584	9.416	94.288	5.712	95.982	4.018	97.301	2.699	98.242	1.758			98.682	1.318				0.0386118				0.0484565				76.271	23.729	85.499	14.501	63.779
A - 4	miR378*	1.467	149.351	156.035	0.109	106.329	1.367	119.003	23417.2	60241.5	83658.7	1.046	1.185	165.772	1076	0.743	99.257	11.617	88.383	53.717	46.283	59.108	40.892	63.755	36.245	69.145	30.855	73.141	26.859	29.5763	3.26413	76.673	23.327	25.823	2.96332		0.683382	0.756504	0.0868125		0.857621	0.949387	0.108947		34.572	65.428	43.773	56.227	23.234
A - 5	miR378*	1.455	155.03	157.252	0.105	108.167	1.323	120.858	24454.6	62163.3	86618	1.054	1.19	167.685	1130	0.708	99.292	11.77	88.23	47.788	52.212	55.221	44.779	60.177	39.823	65.929	34.071	71.327	28.673			74.956	25.044				0.733682				0.920747				31.858	68.142	39.735	60.265	21.327
A - 6	miR378*	1.483	150.373	158.507	0.112	106.877	1.369	120.263	23886.3	58669.3	82555.6	1.073	1.209	168.274	1220	0.574	99.426	7.295	92.705	44.426	55.574	51.475	48.525	56.721	43.279	61.885	38.115	66.803	33.197			70.902	29.098				0.852447				1.06979				27.295	72.705	36.23	63.77	17.787
A - 7	miR645	1.305	174.355	138.911	0.066	106.46	1.369	116.66	24274.2	53529.7	77803.8	0.995	1.059	141.833	1246	4.655	95.345	40.289	59.711	87.801	12.199	91.573	8.427	93.9	6.1	95.185	4.815	96.388	3.612	2.90533	0.63848	97.512	2.488	1.99333	0.437541		0.0728878	0.0583962	0.0128181		0.0914717	0.0732852	0.0160863		71.669	28.331	81.22	18.78	59.149
A - 8	miR645	1.306	177.223	138.368	0.065	106.012	1.376	116.176	24620.2	53750.7	78370.9	0.996	1.058	140.024	1308	4.205	95.795	38.073	61.927	88.15	11.85	92.966	7.034	95.336	4.664	97.018	2.982	97.63	2.37			98.165	1.835				0.0537577				0.0674641				71.177	28.823	81.269	18.731	56.881
A - 9	miR645	1.305	171.92	138.645	0.066	106.31	1.364	116.115	23892	55843.6	79735.6	0.996	1.063	141.816	1207	4.391	95.609	34.797	65.203	86.495	13.505	90.638	9.362	93.952	6.048	95.94	4.06	97.266	2.734			98.343	1.657				0.048543				0.0609199				69.345	30.655	78.708	21.292	54.101
A - 10	miR645	1.486	133.81	156.714	0.114	105.493	1.232	118.13	20987.2	54860.2	75847.4	1.113	1.227	173.068	1063	0.188	99.812	4.61	95.39	44.967	55.033	50.706	49.294	56.35	43.65	62.559	37.441	66.51	33.49	35.322	1.96068	69.802	30.198	31.374	1.26778		0.884672	0.919124	0.0371404		1.11023	1.15347	0.04661		25.588	74.412	36.218	63.782	14.675
A - 11	miR645	1.475	137.959	157.316	0.115	106.711	1.216	119.649	21768.9	53066.6	74835.5	1.115	1.224	175.385	1160	0.259	99.741	4.569	95.431	41.034	58.966	48.19	51.81	53.621	46.379	59.397	40.603	64.914	35.086			68.793	31.207				0.914232				1.14733				23.362	76.638	33.276	66.724	13.362
A - 12	miR645	1.515	131.748	160.046	0.125	105.589	1.193	119.183	21181.3	51746	72927.3	1.128	1.242	179.135	1027	0.292	99.708	3.311	96.689	39.143	60.857	45.57	54.43	51.801	48.199	57.644	42.356	62.61	37.39			67.283	32.717				0.958468				1.20285				22.298	77.702	30.282	69.718	11.1
B - 1	miR649	1.335	172.44	146.106	0.072	109.449	1.316	121.851	25292.9	44326.6	69619.5	0.991	1.049	164.678	1755	4.444	95.556	42.165	57.835	91.909	8.091	94.302	5.698	96.296	3.704	97.607	2.393	98.462	1.538	1.16633	0.650686	98.974	1.026	0.837	0.475555		0.0300574	0.0245205	0.0139317		0.0377211	0.0307724	0.0174839		77.493	22.507	86.496	13.504	63.305
B - 2	miR649	1.333	168.191	146.999	0.071	110.3	1.319	122.695	24812	44320.6	69132.5	0.989	1.044	152.691	1688	4.799	95.201	44.017	55.983	94.254	5.746	97.216	2.784	98.341	1.659	99.23	0.77	99.585	0.415			99.704	0.296				0.00867154				0.0108825				81.28	18.72	89.633	10.367	68.187
B - 3	miR649	1.325	167.166	143.8	0.07	108.529	1.329	120.298	24132.2	44761.3	68893.5	0.991	1.05	145.492	1682	4.518	95.482	41.26	58.74	91.617	8.383	94.471	5.529	96.373	3.627	97.562	2.438	98.454	1.546			98.811	1.189				0.0348326				0.0437138				77.111	22.889	85.315	14.685	62.723
B - 4	miR649	1.48	144.631	157.993	0.109	106.758	1.283	120.027	22924.2	54523.7	77448	1.076	1.193	169.768	1419	0.282	99.718	8.457	91.543	51.092	48.908	57.223	42.777	63.073	36.927	68.851	31.149	72.586	27.414	26.577	0.945771	75.687	24.313	23.1857	1.02194		0.712267	0.679241	0.0299385		0.893871	0.852425	0.0375718		31.642	68.358	42.424	57.576	20.648
B - 5	miR649	1.479	147.059	157.96	0.108	106.777	1.277	120.103	23301.2	55348.9	78650.1	1.068	1.185	174.014	1362	0.881	99.119	8.297	91.703	52.349	47.651	59.692	40.308	65.345	34.655	70.485	29.515	74.449	25.551			77.68	22.32				0.653881				0.820598				33.407	66.593	43.833	56.167	21.219
B - 6	miR649	1.466	144.722	157.937	0.107	107.727	1.277	121.673	22919	49148.4	72067.4	1.065	1.182	174.139	1614	0.62	99.38	8.302	91.698	50.682	49.318	57.559	42.441	62.639	37.361	69.021	30.979	73.234	26.766			77.076	22.924				0.671575				0.842804				31.227	68.773	42.379	57.621	19.703
B - 7	miR561	1.321	175.248	142.53	0.066	107.938	1.359	119.446	25057.7	44848.1	69905.8	0.993	1.057	147.681	1746	3.723	96.277	35.109	64.891	88.774	11.226	93.299	6.701	95.762	4.238	97.48	2.52	98.74	1.26	1.613	0.513433	99.37	0.63	1.01733	0.343292		0.0184563	0.0298035	0.010057		0.023162	0.0374024	0.0126212		71.764	28.236	82.36	17.64	55.326
B - 8	miR561	1.3	175.794	140.791	0.065	108.343	1.368	118.754	24909.8	48889.3	73799.1	0.989	1.06	154.304	1635	3.486	96.514	32.844	67.156	87.339	12.661	92.171	7.829	95.413	4.587	96.82	3.18	97.798	2.202			98.716	1.284				0.0376157				0.0472065				69.664	30.336	80.55	19.45	54.006
B - 9	miR561	1.315	175.079	140.724	0.067	107.025	1.38	118.129	24694.8	46499	71193.7	0.992	1.056	148.32	1670	3.832	96.168	36.527	63.473	89.222	10.778	93.832	6.168	95.689	4.311	97.365	2.635	98.623	1.377			98.862	1.138				0.0333385				0.0418387				72.036	27.964	82.036	17.964	56.587
B - 10	miR561	1.476	141.608	157.579	0.114	107.201	1.293	119.852	22370.9	60468.9	82839.8	1.113	1.218	183.216	1141	0.175	99.825	5.697	94.303	44.435	55.565	51.709	48.291	57.844	42.156	62.051	37.949	67.134	32.866	31.7423	3.24867	70.465	29.535	27.9567	2.59557		0.865249	0.819011	0.0760392		1.08586	1.02783	0.0954266		27.257	72.743	37.599	62.401	16.301
B - 11	miR561	1.505	142.502	161.033	0.118	106.971	1.297	121.521	23037.9	49517.6	72555.5	1.102	1.225	189.89	1549	0.258	99.742	4.067	95.933	39.638	60.362	46.611	53.389	54.745	45.255	60.297	39.703	65.72	34.28			70.626	29.374				0.860533				1.07994				21.433	78.567	30.859	69.141	11.879
B - 12	miR561	1.506	140.772	160.755	0.12	106.694	1.268	120.934	22676.5	52929.6	75606	1.094	1.197	196.404	1282	0.234	99.766	6.786	93.214	47.036	52.964	54.914	45.086	61.31	38.69	67.629	32.371	71.919	28.081			75.039	24.961				0.731251				0.917695				30.187	69.813	39.236	60.764	17.551
C - 7	allstars scr miRNA	1.318	173.44	143.658	0.067	109.012	1.358	121.084	25006.2	42674.8	67681	0.993	1.054	151.25	1795	4.067	95.933	40.501	59.499	89.749	10.251	93.259	6.741	95.487	4.513	97.103	2.897	98.217	1.783	1.44833	0.294458	98.83	1.17	0.904667	0.253056		0.034276	0.0265029	0.00741346		0.0430152	0.0332602	0.00930364		75.877	24.123	84.791	15.209	61.114
C - 8	allstars scr miRNA	1.31	176.395	140.538	0.068	107.352	1.376	118.596	24945.8	44809.1	69754.8	0.995	1.053	143.606	1651	4.543	95.457	39.007	60.993	90.672	9.328	94.67	5.33	96.426	3.574	97.638	2.362	98.667	1.333			99.334	0.666				0.019511				0.0244856				74.561	25.439	83.646	16.354	60.085
C - 9	allstars scr miRNA	1.308	175.223	141.271	0.068	108.026	1.379	119.136	24871.5	44721.1	69592.6	0.993	1.051	153.955	1709	3.043	96.957	39.614	60.386	90.989	9.011	94.032	5.968	96.723	3.277	98.011	1.989	98.771	1.229			99.122	0.878				0.0257217				0.0322798				77.121	22.879	85.898	14.102	61.556
C - 10	allstars scr miRNA	1.489	138.199	159.791	0.115	107.288	1.294	121.617	22151.2	47386.6	69537.7	1.104	1.199	185.67	1487	0.202	99.798	5.716	94.284	48.352	51.648	55.01	44.99	60.726	39.274	64.761	35.239	69.469	30.531	30.7233	1.82312	72.966	27.034	27.1997	1.376		0.791981	0.796834	0.0403109		0.993909	1	0.0505889		28.581	71.419	38.803	61.197	16.812
C - 11	allstars scr miRNA	1.499	137.316	161.284	0.119	107.614	1.286	122.424	22222	46073.9	68295.9	1.096	1.191	180.171	1586	0.189	99.811	4.035	95.965	48.928	51.072	55.801	44.199	61.791	38.209	67.15	32.85	70.996	29.004			74.086	25.914				0.75917				0.952732				27.869	72.131	39.912	60.088	14.943
C - 12	allstars scr miRNA	1.505	137.28	161.643	0.121	107.371	1.261	122.097	22254.5	47838.3	70092.8	1.083	1.212	186.548	1431	0.349	99.651	4.403	95.597	44.514	55.486	52.621	47.379	58.071	41.929	63.173	36.827	67.365	32.635			71.349	28.651				0.839352				1.05336				24.668	75.332	35.01	64.99	13.627
D - 1	miR34a sko	1.228	179.273	130.693	0.047	106.543	1.326	114.182	23553.5	53892	77445.6	1.001	1.051	145.149	1094	6.49	93.51	43.601	56.399	89.671	10.329	93.693	6.307	95.704	4.296	96.892	3.108	97.715	2.285	1.71033	0.511705	98.355	1.645	1.20667	0.39048		0.0481915	0.0353502	0.0114394		0.0604787	0.0443633	0.014356		75.686	24.314	84.369	15.631	62.797
D - 2	miR34a sko	1.248	182.904	133.374	0.051	106.91	1.296	115.48	24417.5	50558.8	74976.3	0.999	1.043	180.972	1227	5.949	94.051	48.329	51.671	92.747	7.253	95.681	4.319	97.474	2.526	98.126	1.874	98.696	1.304			99.104	0.896				0.026249				0.0329416				81.255	18.745	88.753	11.247	66.993
D - 3	miR34a sko	1.24	176.119	132.156	0.051	106.682	1.298	115.043	23283.2	47692.4	70975.6	1.001	1.046	152.377	1297	5.32	94.68	47.263	52.737	91.827	8.173	94.603	5.397	96.145	3.855	97.764	2.236	98.458	1.542			98.921	1.079				0.0316101				0.0396696				79.645	20.355	87.587	12.413	66.23
D - 4	miR34a sko	1.445	144.558	151.152	0.098	104.714	1.306	114.811	21871.6	68119.7	89991.3	1.199	1.253	186.194	1130	0.265	99.735	1.504	98.496	26.903	73.097	35.044	64.956	42.035	57.965	49.912	50.088	56.726	43.274	43.3123	1.08401	62.478	37.522	37.4887	0.573727		1.09923	1.09826	0.0168077		1.3795	1.37828	0.0210932		11.858	88.142	18.407	81.593	5.487
D - 5	miR34a sko	1.466	144.479	153.182	0.106	104.516	1.302	115.378	22153.6	64751.4	86905	1.194	1.261	186.554	1146	0.087	99.913	1.222	98.778	25.131	74.869	32.897	67.103	41.099	58.901	48.953	51.047	55.585	44.415			61.955	38.045				1.11456				1.39873				10.035	89.965	17.888	82.112	4.625
D - 6	miR34a sko	1.447	142.405	151.868	0.103	104.945	1.318	115.573	21652.6	63159.8	84812.4	1.21	1.247	184.841	1103	0.091	99.909	1.451	98.549	28.558	71.442	35.811	64.189	44.515	55.485	52.04	47.96	57.752	42.248			63.101	36.899				1.08098				1.3566				12.602	87.398	20.308	79.692	5.53
D - 7	p16	1.33	176.405	146.047	0.072	109.843	1.414	124.03	25902.3	33521.5	59423.9	0.994	1.032	144.916	2004	5.788	94.212	64.621	35.379	96.607	3.393	97.555	2.445	98.353	1.647	98.802	1.198	99.102	0.898	0.415333	0.41848	99.401	0.599	0.281333	0.284247		0.0175481	0.00824187	0.00832722		0.0220223	0.0103433	0.0104504		90.719	9.281	94.76	5.24	82.735
D - 8	p16	1.326	174.558	145.134	0.072	109.472	1.413	123.434	25465.1	33357.7	58822.8	0.995	1.026	137.991	1948	6.468	93.532	65.965	34.035	97.844	2.156	98.511	1.489	99.025	0.975	99.487	0.513	99.846	0.154			99.949	0.051				0.00149408				0.00187502				92.043	7.957	95.483	4.517	83.676
D - 9	p16	1.311	172.818	144.348	0.07	110.106	1.4	123.937	25062.6	30928.7	55991.3	0.997	1.022	140.193	2062	6.644	93.356	72.745	27.255	98.739	1.261	99.273	0.727	99.758	0.242	99.806	0.194	99.806	0.194			99.806	0.194				0.00568337				0.00713244				94.568	5.432	97.478	2.522	87.633
D - 10	p16	1.502	137.872	163.58	0.124	109.399	1.263	126.18	22707.6	39811.4	62519	1.081	1.163	166.452	1625	0.369	99.631	10.277	89.723	60.8	39.2	65.538	34.462	70.523	29.477	74.585	25.415	78.708	21.292	19.6947	1.53228	81.354	18.646	16.9373	1.49334		0.546248	0.496192	0.0437484		0.685523	0.622704	0.0549028		41.231	58.769	52.062	47.938	27.631
D - 11	p16	1.521	135.529	164.367	0.127	108.053	1.259	125.647	22438.3	38118.8	60557.1	1.078	1.145	164.804	1486	0.538	99.462	11.709	88.291	62.18	37.82	68.977	31.023	74.092	25.908	78.533	21.467	81.763	18.237			84.118	15.882				0.465275				0.583904				44.886	55.114	55.384	44.616	30.619
D - 12	p16	1.537	136.292	165.722	0.131	107.792	1.266	125.427	22736	39342.4	62078.4	1.081	1.148	172.45	1437	0.696	99.304	10.299	89.701	61.239	38.761	67.711	32.289	72.93	27.07	76.827	23.173	80.445	19.555			83.716	16.284				0.477052				0.598684				43.633	56.367	53.514	46.486	28.88
E - 1	miR429	1.328	170.697	143.001	0.071	107.736	1.372	119.245	24522.8	48047.4	72570.2	0.996	1.063	143.604	1560	4.295	95.705	33.397	66.603	85.897	14.103	90.769	9.231	93.91	6.09	95.705	4.295	97.372	2.628	1.414	1.088	98.077	1.923	0.995	0.812729		0.0563357	0.0291493	0.0238095		0.0706994	0.0365813	0.0298801		68.333	31.667	78.846	21.154	53.013
E - 2	miR429	1.315	169.584	142.338	0.068	108.304	1.344	119.708	24192.4	43709.7	67902.1	0.999	1.049	145.092	1708	3.279	96.721	37.061	62.939	92.564	7.436	96.37	3.63	97.834	2.166	98.77	1.23	99.473	0.527			99.59	0.41				0.0120112				0.0150737				76.639	23.361	87.354	12.646	60.304
E - 3	miR429	1.327	168.362	142.6	0.069	107.482	1.349	119.371	24079.1	41946.3	66025.4	0.998	1.054	145.947	1840	2.935	97.065	34.185	65.815	89.946	10.054	94.022	5.978	96.902	3.098	98.098	1.902	98.913	1.087			99.348	0.652				0.0191008				0.0239709				74.239	25.761	84.13	15.87	58.75
E - 4	miR429	1.519	129.562	164.355	0.132	108.225	1.222	124.551	21299.4	39795.3	61094.7	1.152	1.36	198.338	1586	0.063	99.937	2.837	97.163	28.436	71.564	33.228	66.772	38.146	61.854	42.56	57.44	46.469	53.531	52.095	2.54111	50.315	49.685	48.2593	1.98594		1.45556	1.41379	0.0581797		1.82668	1.77426	0.0730135		14.754	85.246	22.383	77.617	8.197
E - 5	miR429	1.513	136.948	164.071	0.128	108.471	1.249	124.333	22505.1	43386.9	65892	1.134	1.307	188.235	1609	0.124	99.876	3.17	96.83	29.77	70.23	35.239	64.761	40.398	59.602	46.364	53.636	50.839	49.161			54.009	45.991				1.34734				1.69087				14.792	85.208	22.063	77.937	8.701
E - 6	miR429	1.519	132.239	163.996	0.132	107.932	1.22	123.878	21756.1	43279.7	65035.9	1.15	1.341	196.395	1336	0.225	99.775	3.069	96.931	26.048	73.952	32.335	67.665	36.901	63.099	42.216	57.784	46.407	53.593			50.898	49.102				1.43848				1.80524				15.344	84.656	20.958	79.042	8.757
F - 1	miR30d	1.316	176.813	141.419	0.066	107.512	1.366	118.498	25135.2	49824.2	74959.4	0.993	1.054	142.283	1459	4.112	95.888	39.548	60.452	88.965	11.035	93.009	6.991	95.408	4.592	96.573	3.427	97.738	2.262	1.482	0.682716	98.424	1.576	0.969333	0.536374		0.0461701	0.0283973	0.0157135		0.0579419	0.0356377	0.0197199		74.914	25.086	83.071	16.929	60.178
F - 2	miR30d	1.311	173.702	141.993	0.069	108.278	1.388	119.502	24752.2	45848.5	70600.8	0.991	1.047	151.347	1612	4.715	95.285	41.625	58.375	92.37	7.63	95.533	4.467	97.457	2.543	98.139	1.861	99.007	0.993			99.442	0.558				0.016347				0.020515				79.218	20.782	87.903	12.097	65.261
F - 3	miR30d	1.302	175.004	141.214	0.066	108.481	1.337	119.789	24756.9	42631.1	67387.9	0.995	1.045	146.571	1679	4.824	95.176	45.682	54.318	93.151	6.849	95.652	4.348	97.558	2.442	98.332	1.668	98.809	1.191			99.226	0.774				0.0226749				0.0284562				80.167	19.833	88.922	11.078	66.587
F - 4	miR30d	1.521	141.783	163.479	0.122	107.468	1.289	122.166	23295.9	50649.8	73945.7	1.127	1.264	187.587	1407	0.355	99.645	3.198	96.802	34.755	65.245	41.436	58.564	46.766	53.234	52.523	47.477	57.854	42.146	42.42	2.69646	62.047	37.953	38.1603	2.19436		1.11186	1.11793	0.0642853		1.39535	1.40297	0.0806759		17.484	82.516	26.652	73.348	10.021
F - 5	miR30d	1.527	134.613	164.115	0.125	107.413	1.275	123.377	22195.6	43682.6	65878.2	1.123	1.258	185.33	1555	0.129	99.871	3.408	96.592	35.113	64.887	43.215	56.785	49.839	50.161	55.37	44.63	60.129	39.871			63.923	36.077				1.0569				1.32638				19.421	80.579	26.495	73.505	10.932
F - 6	miR30d	1.533	137.928	163.786	0.128	106.769	1.279	121.82	22696.1	49362.1	72058.2	1.16	1.265	185.072	1419	0.07	99.93	2.044	97.956	31.924	68.076	37.35	62.65	43.904	56.096	49.119	50.881	54.757	45.243			59.549	40.451				1.18504				1.48719				15.927	84.073	24.947	75.053	8.457
F - 7	BMI1	1.293	176.919	137.536	0.061	106.459	1.359	115.648	24415	53694.9	78109.9	1.001	1.068	153.817	1533	2.74	97.26	22.244	77.756	86.497	13.503	92.172	7.828	94.781	5.219	97.13	2.87	98.369	1.631	2.07633	0.446505	98.956	1.044	1.221	0.172218		0.0305847	0.0357701	0.00504525		0.0383828	0.0448903	0.00633162		63.927	36.073	77.952	22.048	44.749
F - 8	BMI1	1.29	173.482	137.842	0.064	106.94	1.386	115.848	23997.2	55746.2	79743.4	0.998	1.071	157.57	1543	2.722	97.278	20.415	79.585	85.548	14.452	90.603	9.397	94.232	5.768	96.824	3.176	97.926	2.074			98.769	1.231				0.036063				0.0452579				61.633	38.367	77.382	22.618	42.255
F - 9	BMI1	1.303	178.156	139.188	0.063	106.864	1.374	116.343	24910.9	54935	79845.9	0.998	1.075	155.104	1585	2.019	97.981	19.117	80.883	83.407	16.593	89.401	10.599	93.06	6.94	95.71	4.29	97.476	2.524			98.612	1.388				0.0406625				0.05103				59.558	40.442	73.943	26.057	39.811
F - 10	BMI1	1.486	142.782	156.732	0.113	105.485	1.286	117.392	22394.7	61168.9	83563.7	1.155	1.276	189.322	1311	0.153	99.847	0.839	99.161	23.417	76.583	31.655	68.345	40.809	59.191	48.055	51.945	53.776	46.224	47.9927	3.35416	59.115	40.885	42.4473	2.87392		1.19776	1.24353	0.0841936		1.50314	1.56058	0.10566		9.001	90.999	15.561	84.439	3.966
F - 11	BMI1	1.493	142.048	157.364	0.117	105.401	1.284	117.67	22439	58738.2	81177.2	1.169	1.271	184.829	1327	0.075	99.925	0.678	99.322	24.416	75.584	32.555	67.445	40.618	59.382	46.722	53.278	54.107	45.893			59.307	40.693				1.19213				1.49608				10.098	89.902	16.202	83.798	3.843
F - 12	BMI1	1.48	141.279	156.875	0.116	105.923	1.259	118.43	22443.5	55570.6	78014.1	1.161	1.285	188.835	1263	0.079	99.921	1.108	98.892	22.328	77.672	29.77	70.23	37.451	62.549	43.072	56.928	48.139	51.861			54.236	45.764				1.34069				1.68252				7.838	92.162	14.489	85.511	3.88
G - 1	miR200c	1.332	171.551	142.671	0.069	107.088	1.359	118.219	24542.6	50199.9	74742.4	1.002	1.069	154.487	1590	3.27	96.73	27.421	72.579	85.786	14.214	90.755	9.245	93.585	6.415	94.906	5.094	96.981	3.019	2.19267	0.745661	98.05	1.95	1.461	0.456148		0.0571267	0.0428011	0.0133632		0.0716921	0.0537139	0.0167704		63.585	36.415	77.862	22.138	47.296
G - 2	miR200c	1.327	173.923	143.019	0.069	107.802	1.348	119.668	24938.9	44439.2	69378.1	0.997	1.055	146.487	1720	3.953	96.047	36.395	63.605	89.593	10.407	94.07	5.93	96.512	3.488	97.616	2.384	98.43	1.57			98.953	1.047				0.0306726				0.0384931				72.965	27.035	83.779	16.221	57.442
G - 3	miR200c	1.33	175.905	142.298	0.069	107.039	1.372	118.281	25110.6	48562.4	73673	0.999	1.064	146.725	1659	3.617	96.383	28.029	71.971	87.703	12.297	91.802	8.198	94.816	5.184	96.564	3.436	98.011	1.989			98.614	1.386				0.0406039				0.0509565				67.691	32.309	79.385	20.615	48.704
G - 4	miR200c	1.514	135.426	163.957	0.124	108.308	1.248	124.106	22252.3	44378.1	66630.4	1.142	1.349	198.351	1570	0.191	99.809	1.975	98.025	24.968	75.032	30.318	69.682	35.287	64.713	41.401	58.599	45.159	54.841	56.8647	1.89601	50.064	49.936	52.7197	2.41164		1.46291	1.54446	0.0706508		1.8359	1.93825	0.0886644		13.121	86.879	18.726	81.274	7.134
G - 5	miR200c	1.516	137.425	163.45	0.125	107.786	1.241	122.81	22539.7	48471.8	71011.5	1.144	1.38	204.762	1471	0.068	99.932	2.175	97.825	20.734	79.266	25.425	74.575	31.883	68.117	37.458	62.542	41.4	58.6			45.955	54.045				1.58329				1.98697				10.401	89.599	15.432	84.568	5.914
G - 6	miR200c	1.51	135.214	162.035	0.127	107.248	1.244	121.994	21939.7	47271.1	69210.8	1.158	1.381	201.593	1412	0.212	99.788	2.054	97.946	21.388	78.612	27.479	72.521	33.074	66.926	38.314	61.686	42.847	57.153			45.822	54.178				1.58718				1.99186				11.261	88.739	16.289	83.711	5.949
G - 7	JMJD3	1.287	180.843	137.387	0.062	106.817	1.419	116.994	24939.8	48318.8	73258.6	0.993	1.048	141.763	1448	4.558	95.442	42.334	57.666	92.196	7.804	94.682	5.318	96.547	3.453	97.997	2.003	98.619	1.381	1.18967	0.402673	99.033	0.967	0.816667	0.26647		0.028329	0.0239248	0.00780644		0.0355519	0.0300249	0.00979682		79.006	20.994	87.914	12.086	63.881
G - 8	JMJD3	1.292	177.348	137.578	0.061	106.474	1.371	116.813	24462	47632.7	72094.7	0.993	1.051	143.158	1437	4.662	95.338	41.823	58.177	89.91	10.09	93.876	6.124	95.755	4.245	97.356	2.644	98.539	1.461			99.026	0.974				0.028534				0.0358093				75.783	24.217	84.412	15.588	62.004
G - 9	JMJD3	1.298	184.067	139.288	0.062	107.288	1.386	118.257	25732.1	46987.8	72719.8	0.994	1.041	143.578	1376	4.215	95.785	48.619	51.381	94.767	5.233	97.02	2.98	98.328	1.672	98.765	1.235	99.273	0.727			99.491	0.509				0.0149115				0.0187135				83.212	16.788	90.407	9.593	70.058
G - 10	JMJD3	1.407	159.174	147.679	0.089	104.981	1.393	115.92	23542.7	61705.4	85248.1	1.06	1.159	166.426	1207	0.663	99.337	12.759	87.241	58.658	41.342	63.96	36.04	68.186	31.814	73.322	26.678	77.299	22.701	22.3813	2.35781	81.442	18.558	18.5413	1.95005		0.54367	0.543182	0.0571282		0.682288	0.681675	0.071694		38.94	61.06	50.207	49.793	27.009
G - 11	JMJD3	1.422	158.793	149.275	0.092	104.979	1.401	116.163	23728.2	63080.5	86808.6	1.056	1.167	169	1201	0.999	99.001	11.657	88.343	55.371	44.629	62.032	37.968	66.944	33.056	71.274	28.726	75.437	24.563			79.517	20.483				0.600064				0.753061				35.887	64.113	46.961	53.039	24.729
G - 12	JMJD3	1.406	162.662	147.801	0.094	105.191	1.363	115.898	24114.6	64156.9	88271.5	1.048	1.151	169.394	1001	0.4	99.6	13.087	86.913	60.24	39.76	66.234	33.766	72.328	27.672	76.823	23.177	80.12	19.88			83.417	16.583				0.485811				0.609677				40.46	59.54	51.948	48.052	27.173
H - 1	miR96	1.302	177.246	140.06	0.067	107.639	1.355	118.786	24873.8	44842.1	69715.9	0.997	1.055	141.145	1398	5.15	94.85	42.632	57.368	88.913	11.087	92.275	7.725	94.492	5.508	96.71	3.29	97.854	2.146	2.06033	0.67658	98.712	1.288	1.38233	0.57929		0.0377329	0.0404965	0.0169707		0.0473535	0.0508217	0.0212977		74.392	25.608	83.691	16.309	62.303
H - 2	miR96	1.324	180.077	143.811	0.068	108.648	1.359	120.8	25978.7	44767.9	70746.6	0.993	1.049	143.862	1636	4.034	95.966	40.77	59.23	92.176	7.824	95.171	4.829	97.005	2.995	98.105	1.895	98.655	1.345			99.144	0.856				0.0250771				0.031471				76.956	23.044	87.531	12.469	61.98
H - 3	miR96	1.299	172.447	140.655	0.068	108.32	1.394	119.236	24352.8	45009.2	69362	0.99	1.06	144.805	1747	5.781	94.219	35.89	64.11	86.606	13.394	90.67	9.33	94.448	5.552	96.279	3.721	97.31	2.69			97.997	2.003				0.0586793				0.0736406				70.979	29.021	80.538	19.462	55.409
H - 4	miR96	1.492	143.591	159.351	0.121	106.799	1.258	121.123	22999.3	49428.1	72427.3	1.136	1.285	179.731	1319	0.152	99.848	2.957	97.043	34.572	65.428	40.713	59.287	45.716	54.284	52.085	47.915	57.544	42.456	44.8097	2.10325	61.334	38.666	40.6217	1.7086		1.13275	1.19004	0.0500548		1.42156	1.49346	0.0628171		17.817	82.183	26.99	73.01	8.643
H - 5	miR96	1.511	142.771	163.09	0.126	107.938	1.284	123.587	23383.6	45752.9	69136.6	1.116	1.294	185.833	1688	0.059	99.941	1.955	98.045	31.22	68.78	37.737	62.263	43.602	56.398	48.756	51.244	53.495	46.505			58.175	41.825				1.22529				1.5377				14.751	85.249	23.164	76.836	7.287
H - 6	miR96	1.484	143.863	159.843	0.118	107.795	1.263	122.083	23087.3	48250.4	71337.7	1.137	1.291	182.707	1368	0.439	99.561	2.851	97.149	29.459	70.541	37.939	62.061	44.225	55.775	49.635	50.365	54.532	45.468			58.626	41.374				1.21208				1.52112				15.789	84.211	21.564	78.436	8.553
H - 7	UNC#1	1.321	175.732	143.577	0.07	108.805	1.402	120.353	25281.1	47387.5	72668.6	0.991	1.061	144.617	1617	4.082	95.918	33.395	66.605	86.889	13.111	90.476	9.524	94.187	5.813	96.351	3.649	97.464	2.536	2.37833	0.54779	98.454	1.546	1.53833	0.289576		0.0452912	0.0450666	0.00848334		0.0568389	0.0565571	0.0106463		70.192	29.808	81.262	18.738	53.989
H - 8	UNC#1	1.307	176.783	140.111	0.069	107.213	1.39	118.502	24844	45137.3	69981.3	0.992	1.05	140.358	1526	4.915	95.085	43.578	56.422	90.957	9.043	94.037	5.963	95.872	4.128	97.182	2.818	98.231	1.769			98.755	1.245				0.0364732				0.0457726				77.982	22.018	85.649	14.351	64.941
H - 9	UNC#1	1.311	176.431	140.288	0.067	107.03	1.401	117.997	24839.3	46882.4	71721.7	0.989	1.059	141.63	1590	4.277	95.723	35.786	64.214	87.736	12.264	91.698	8.302	93.711	6.289	96.038	3.962	97.17	2.83			98.176	1.824				0.0534354				0.0670596				71.006	28.994	82.39	17.61	57.358
H - 10	UNC#1	1.473	144.478	157.313	0.116	106.814	1.281	121.14	22805	48292.5	71097.5	1.084	1.219	168.872	1375	0.582	99.418	5.673	94.327	44.364	55.636	50.909	49.091	56.945	43.055	62.182	37.818	66.4	33.6	38.0727	3.87349	69.455	30.545	34.1347	3.12866		0.894838	1	0.0916565		1.12299	1.25497	0.115026		26.473	73.527	36.291	63.709	16.436
H - 11	UNC#1	1.504	138.125	160.385	0.12	106.584	1.304	121.286	22219.5	48091.2	70310.7	1.127	1.244	174.796	1447	0.138	99.862	3.525	96.475	38.355	61.645	45.197	54.803	52.246	47.754	56.807	43.193	59.71	40.29			63.718	36.282				1.06291				1.33391				21.216	78.784	29.648	70.352	11.679
H - 12	UNC#1	1.499	140.867	168.421	0.125	112.808	1.319	130.421	24006.9	41279.5	65286.4	1.11	1.237	185.7	1768	0.566	99.434	3.846	96.154	33.541	66.459	40.894	59.106	47.681	52.319	53.959	46.041	59.672	40.328			64.423	35.577				1.04225				1.30799				17.873	82.127	26.753	73.247	10.52
																																				no OHT		1 uM OHT
																																			siRNA	fold change	sd	fold change	sd
																																			UNC#1	0.0450666	0.00848334	1	0.0916565
																																			SUPT5H	#REF!	#REF!	#REF!	#REF!
																																			p16	0.00824187	0.00832722	0.496192	0.0437484
																																			JMJD3	0.0239248	0.00780644	0.543182	0.0571282
																																			BMI1	0.0357701	0.00504525	1.24353	0.0841936
																																				no OHT		1 uM OHT
																																			premiR	fold change	sd	fold change	sd
																																			allstars	0.0332602	0.00930364	1	0.0505889
																																			miR561	0.0374024	0.0126212	1.02783	0.0954266
																																			miR645	0.0732852	0.0160863	1.15347	0.04661
																																			miR96	0.0508217	0.0212977	1.49346	0.0628171
																																			miR200c	0.0537139	0.0167704	1.93825	0.0886644
																																			miR30d	0.0356377	0.0197199	1.40297	0.0806759
																																			miR429	0.0365813	0.0298801	1.77426	0.0730135
																																			miR34a SKO	0.0443633	0.014356	1.37828	0.0210932
																																			miR34a Lund	#REF!	#REF!	#REF!	#REF!
																																			miR649	0.0307724	0.0174839	0.852425	0.0375718
																																			miR378	0.0426721	0.0103067	0.949387	0.108947
[truncated: 1 more columns]
