# Supplementary material for: Correction: A Screen Identifies the Oncogenic Micro-RNA miR-378a-5p as a Negative Regulator of Oncogene-Induced Senescence
Source: PLoS One. 2022 Jul 21;17(7):e0272206. doi: 10.1371/journal.pone.0272206 (PMC9302827; doi:10.1371/journal.pone.0272206)
Supplement: S3 File — The validations of the miRNA’s affecting OIS were done in several experiments; the data is provided as Excel files for the individual experiments and as a combined file that was used to generate the graphs (validations combined_Fig_1f.xlsx). (ZIP) [file pone.0272206.s005.zip › raw_data_fig1f/exp10a_fig1f.xlsx]

## Sheet: summary_by_wells_plates1_2
		Nuclei	Nuclei	Nuclei	Nuclei	Nuclei	Cells	Cells	Cells	Cells	Cells	Cells	Cells	Cells	Cells	Cells	Cells	Cells	Cells	Cells	Cells	Cells	Cells	Cells					Cell_120	Cell_120	Cell_130	Cell_130	Cell_140	Cell_140	Cell_150	Cell_150	Cell_160	Cell_160	Cell_170	Cell_170	Cell_180	Cell_180	Cell_190	Cell_190			relative to UNC#1 on plate 1
Well		Nuc/Cell Intensity	Nuc Area	Nuc Intensity	Nuc Intensity CV	Cell Intensity	Nuc/Cell Intensity	Cell/Bckg Intensity	Cell Area	Nuc/Cell Area	Nuc Intensity	Nuc Intensity CV	Cell Gyration Radius	Cell Intensity	Cell Elongation	Cell 1/(Form Factor)	Intensity Spreading	Cell Intensity CV	Background Intensity	Light Flux	Intensity (N+C)	IxA (Nuc)	IxA (Cell)	IxA (N+C)	Cell Count	average	sd		false (%)	true (%)	false (%)	true (%)	false (%)	true (%)	false (%)	true (%)	false (%)	true (%)	false (%)	true (%)	false (%)	true (%)	false (%)	true (%)	average	sd		average	sd
A - 1	MQ	1.176	191.13	129.672	0.055	110.32	0.987	1.048	526.853	0.429	133.801	0.038	17.037	135.708	0.707	2.445	0.999	0.05	129.238	453.266	135.113	25594.7	47764.8	73359.5	1730	1763.33	29.9555		0.925	99.075	44.451	55.549	69.364	30.636	86.647	13.353	94.798	5.202	97.977	2.023	99.017	0.983	99.538	0.462	0.340667	0.152847	0.0243718	0.0179711	0.00806313
A - 2	MQ	1.185	196.761	131.282	0.058	110.82	0.99	1.04	517.304	0.443	131.955	0.037	16.829	133.389	0.716	2.426	0.999	0.046	128.148	468.092	132.955	26045.6	44892.2	70937.8	1772				0.847	99.153	52.144	47.856	77.144	22.856	90.124	9.876	96.106	3.894	98.363	1.637	99.605	0.395	99.831	0.169			0.00891523
A - 3	MQ	1.189	189.857	130.763	0.057	110.071	0.99	1.039	505.171	0.442	132.553	0.036	16.429	133.881	0.722	2.363	0.999	0.046	128.747	452.348	133.447	25268.9	44384.9	69653.8	1788				0.783	99.217	49.329	50.671	76.23	23.77	90.492	9.508	96.085	3.915	98.714	1.286	99.441	0.559	99.609	0.391			0.0206264
A - 4	MQ	1.337	161.904	145.96	0.101	109.389	1.036	1.198	629.966	0.326	164.94	0.071	21.419	158.221	0.667	2.972	0.978	0.116	131.313	405.222	159.771	27340.4	80974.9	108315	1219	1259	49.2443		0.082	99.918	15.258	84.742	36.998	63.002	54.717	45.283	67.842	32.158	75.964	24.036	81.46	18.54	86.464	13.536	13.8057	0.881981	0.714062	0.728288	0.046527
A - 5	MQ	1.329	164.914	144.712	0.095	108.906	1.04	1.198	640.228	0.321	166.371	0.071	21.533	158.898	0.66	2.991	0.978	0.115	131.931	413.151	160.527	28072.1	79906.3	107978	1314				0	100	12.481	87.519	33.333	66.667	51.674	48.326	65.525	34.475	74.734	25.266	81.202	18.798	86.91	13.09			0.690534
A - 6	MQ	1.303	169.186	141.496	0.089	108.587	1.043	1.193	662.686	0.325	168.548	0.071	21.791	159.982	0.676	3.079	0.979	0.116	133.23	426.124	161.761	29240.3	84596.6	113837	1244				0.08	99.92	13.264	86.736	34.968	65.032	52.09	47.91	64.068	35.932	71.704	28.296	79.1	20.9	85.209	14.791			0.780267
A - 7	miR645	1.201	203.283	128.892	0.055	107.375	0.998	1.052	632.346	0.417	135.108	0.037	20.001	135.297	0.7	2.889	0.996	0.05	128.42	488.716	135.157	27586.2	61538.7	89124.9	940	1003.67	59.9361		0.638	99.362	45.532	54.468	72.66	27.34	87.766	12.234	95.106	4.894	97.979	2.021	98.617	1.383	99.149	0.851	0.415333	0.425864	0.0448926	0.02191	0.0224655
A - 8	miR645	1.175	193.862	127.114	0.052	108.296	0.996	1.043	586.835	0.422	132.796	0.036	18.955	133.251	0.706	2.8	0.997	0.047	127.57	464.902	133.071	25885	55330.5	81215.5	1059				1.133	98.867	51.369	48.631	76.015	23.985	89.707	10.293	96.978	3.022	98.584	1.416	99.811	0.189	100	0			0
A - 9	miR645	1.173	197.291	127.34	0.052	108.581	0.996	1.053	655.184	0.395	135.119	0.038	20.718	135.639	0.692	3.048	0.996	0.051	128.614	472.423	135.439	26730.2	65652.6	92382.8	1012				1.581	98.419	42.589	57.411	68.874	31.126	87.253	12.747	95.455	4.545	98.024	1.976	98.913	1.087	99.605	0.395			0.0208374
A - 10	miR645	1.336	166.416	141.131	0.093	105.605	1.072	1.254	804.032	0.278	179.058	0.074	25.6	164.697	0.643	3.658	0.971	0.134	130.559	431.02	167.322	30597.2	109851	140448	667	638.333	79.0021		0	100	13.643	86.357	31.184	68.816	46.177	53.823	57.121	42.879	67.466	32.534	75.412	24.588	80.51	19.49	20.901	1.29658	1.02815	1.10259	0.0683981
A - 11	miR645	1.319	161.322	140.192	0.092	106.251	1.088	1.269	749.124	0.283	185.118	0.079	24.243	167.809	0.666	3.316	0.964	0.143	131.208	424.868	171.18	30754.5	103942	134696	699				0	100	13.305	86.695	28.469	71.531	41.488	58.512	55.794	44.206	64.664	35.336	72.818	27.182	78.827	21.173			1.11694
A - 12	miR645	1.322	178.677	140.004	0.087	105.936	1.087	1.277	1005.14	0.252	187.855	0.074	30.87	170.641	0.621	4.272	0.961	0.151	132.669	469.216	173.503	34217.9	145626	179844	549				0	100	10.018	89.982	25.137	74.863	38.251	61.749	52.277	47.723	62.295	37.705	70.31	29.69	77.96	22.04			1.16267
B - 1	UNC#1	1.194	192.681	130.707	0.058	109.56	0.988	1.045	520.349	0.439	133.798	0.037	16.857	135.625	0.723	2.448	0.998	0.049	129.615	457.513	135.072	25909	46766.5	72675.5	1635	1727	81.4678		0.734	99.266	45.688	54.312	73.394	26.606	87.584	12.416	94.373	5.627	97.37	2.63	98.593	1.407	99.144	0.856	0.474333	0.350132	0.0451564	0.0250224	0.0184704
B - 2	UNC#1	1.224	200.123	134.056	0.066	109.547	0.991	1.04	525.43	0.444	133.768	0.037	17.029	134.912	0.698	2.433	0.999	0.047	129.495	477.428	134.542	26891	45909.1	72800.1	1756				0.513	99.487	45.444	54.556	73.804	26.196	89.294	10.706	95.957	4.043	98.349	1.651	99.26	0.74	99.601	0.399			0.0210484
B - 3	UNC#1	1.213	197.23	132.466	0.062	109.255	0.989	1.042	523.295	0.437	133.672	0.037	17.073	135.135	0.713	2.476	0.999	0.048	129.529	469.405	134.686	26444.3	45889.6	72333.8	1790				0.67	99.33	40.838	59.162	71.341	28.659	89.106	10.894	96.145	3.855	99.218	0.782	99.721	0.279	99.832	0.168			0.00886247
B - 4	UNC#1	1.325	173.297	145.49	0.094	109.809	1.042	1.205	672.738	0.309	177.657	0.074	21.968	170.214	0.664	3.208	0.979	0.118	140.648	436.189	172.105	31544	88006.5	119550	1519	1440	69.9357		0	100	0.395	99.605	11.587	88.413	29.625	70.375	47.334	52.666	61.422	38.578	71.889	28.111	79.658	20.342	18.9563	2.27988	1.0731	1	0.12027
B - 5	UNC#1	1.338	163.518	145.932	0.1	109.008	1.03	1.198	624.406	0.323	168.031	0.071	21.28	162.154	0.674	3.095	0.981	0.118	134.729	406.613	163.437	28172.3	78796.3	106969	1415				0	100	7.067	92.933	29.046	70.954	45.795	54.205	60.848	39.152	70.883	29.117	77.951	22.049	83.675	16.325			0.86119
B - 6	UNC#1	1.339	170.814	145.915	0.097	108.948	1.042	1.217	684.386	0.31	175.361	0.071	22.395	167.255	0.648	3.233	0.977	0.122	136.753	429.973	169.246	30796.9	90352.6	121150	1386				0	100	5.339	94.661	23.449	76.551	40.26	59.74	53.319	46.681	65.729	34.271	73.377	26.623	79.798	20.202			1.06571
B - 7	miR96	1.165	201.158	128.329	0.051	110.229	0.993	1.047	581.161	0.425	136.722	0.037	17.761	137.654	0.728	2.587	0.997	0.05	131.207	480.097	137.238	27590.9	55688.2	83279	1375	1243.67	114.094		0.073	99.927	40	60	64.073	35.927	84	16	92.727	7.273	96.655	3.345	98.836	1.164	99.345	0.655	0.586	0.0710845	0.0345531	0.0309132	0.00374991
B - 8	miR96	1.191	204.873	130.449	0.055	109.635	0.994	1.047	585.866	0.428	136.581	0.037	17.783	137.353	0.734	2.626	0.997	0.049	130.982	489.563	137.045	28055.3	55366	83421.3	1187				0.253	99.747	39.259	60.741	66.386	33.614	84.078	15.922	92.755	7.245	97.304	2.696	98.905	1.095	99.41	0.59			0.0311242
B - 9	miR96	1.172	209.074	128.644	0.052	109.848	0.997	1.044	574.443	0.44	135.619	0.036	17.441	136.002	0.738	2.547	0.997	0.048	130.053	500.504	135.732	28360.7	52659.5	81020.2	1169				0.513	99.487	44.825	55.175	69.29	30.71	84.859	15.141	93.841	6.159	97.519	2.481	98.973	1.027	99.487	0.513			0.0270622
B - 10	miR96	1.332	165.81	143.713	0.096	107.953	1.107	1.289	699.484	0.3	193.939	0.081	23.281	172.049	0.658	3.168	0.957	0.151	132.339	445.041	176.801	33114.6	95903	129018	905	816.333	114.548		0	100	10.387	89.613	25.414	74.586	39.337	60.663	51.271	48.729	60.221	39.779	69.724	30.276	75.912	24.088	24.8433	1.05993	1.27071	1.31056	0.0559143
B - 11	miR96	1.347	167.683	146.227	0.099	108.54	1.11	1.293	707.527	0.302	198.652	0.082	23.404	175.365	0.668	3.207	0.956	0.153	134.546	450.811	180.182	34597.4	100576	135173	687				0	100	9.461	90.539	24.891	75.109	39.592	60.408	50.509	49.491	59.534	40.466	67.54	32.46	73.945	26.055			1.37447
B - 12	miR96	1.343	164.049	143.908	0.098	107.099	1.101	1.289	700.138	0.297	196.235	0.081	22.884	174.516	0.666	3.131	0.959	0.148	134.422	439.073	179.24	33433	98589.9	132023	857				0	100	6.184	93.816	24.621	75.379	37.106	62.894	49.708	50.292	60.21	39.79	68.611	31.389	75.613	24.387			1.28648
C - 1	JMJD3	1.179	194.491	129.996	0.056	110.345	0.99	1.033	524.932	0.446	132.346	0.035	16.88	133.752	0.724	2.537	0.999	0.043	129.303	462.627	133.314	25752.2	46323.9	72076	1394	1562.33	242.269		0.646	99.354	50.43	49.57	77.044	22.956	89.885	10.115	96.7	3.3	98.852	1.148	99.57	0.43	99.928	0.072	0.088	0.0442267	0.0037982	0.00464225	0.00233308
C - 2	JMJD3	1.177	192.932	130.197	0.056	110.634	0.99	1.032	519.759	0.441	131.97	0.035	16.81	133.307	0.729	2.505	0.999	0.044	128.974	459.222	132.879	25490.2	45810.8	71301	1453				1.101	98.899	49.002	50.998	76.256	23.744	92.498	7.502	98.004	1.996	99.587	0.413	99.794	0.206	99.862	0.138			0.00727989
C - 3	JMJD3	1.18	194.441	130.527	0.056	110.69	0.99	1.036	506.494	0.442	132.637	0.036	16.487	134.041	0.71	2.461	0.999	0.045	129.178	462.362	133.536	25803.1	43607.1	69410.2	1840				1.304	98.696	45.761	54.239	75.815	24.185	90.652	9.348	96.304	3.696	98.913	1.087	99.728	0.272	99.946	0.054			0.00284865
C - 4	JMJD3	1.295	185.251	139.608	0.082	107.816	1.009	1.148	702.15	0.331	154.987	0.06	22.696	153.081	0.661	3.187	0.989	0.09	132.804	452.031	153.601	29370.9	83019.8	112391	1278	1369	109.138		0.078	99.922	15.336	84.664	36.072	63.928	56.103	43.897	70.266	29.734	80.986	19.014	87.637	12.363	91.628	8.372	10.9047	2.46185	0.441647	0.575252	0.12987
C - 5	JMJD3	1.292	185.256	139.822	0.083	108.192	1.015	1.168	726.038	0.326	158.844	0.063	22.82	155.826	0.657	3.211	0.987	0.101	132.731	454.116	156.418	30019.2	88965	118984	1339				0.075	99.925	16.505	83.495	34.727	65.273	51.158	48.842	66.019	33.981	76.251	23.749	83.346	16.654	88.947	11.053			0.583077
C - 6	JMJD3	1.326	185.333	143.978	0.089	108.55	1.007	1.169	713	0.323	161.61	0.064	22.639	159.799	0.66	3.243	0.988	0.101	136.19	450.04	160.131	30436.9	87235.8	117673	1490				0	100	8.993	91.007	26.242	73.758	43.557	56.443	60.537	39.463	71.812	28.188	80.47	19.53	86.711	13.289			0.701032
C - 7	miR200c	1.201	212.128	130	0.056	108.292	0.994	1.063	649.27	0.407	139.939	0.041	19.179	140.703	0.723	2.789	0.996	0.056	132.122	508.386	140.431	29971.8	65225	95196.8	1411	1345.33	89.03		0.567	99.433	32.318	67.682	55.705	44.295	73.565	26.435	88.306	11.694	95.819	4.181	98.299	1.701	99.362	0.638	0.494	0.138391	0.0336563	0.0260599	0.0073005
C - 8	miR200c	1.209	209.179	130.544	0.055	108.183	0.995	1.061	654.137	0.4	140.372	0.039	19.563	141.02	0.704	2.904	0.996	0.054	132.682	501.129	140.826	29578.6	66797.5	96376.2	1381				0	100	27.227	72.773	53.657	46.343	76.684	23.316	89.862	10.138	96.017	3.983	98.697	1.303	99.638	0.362			0.0190965
C - 9	miR200c	1.168	201.079	126.074	0.049	108.008	1.007	1.058	649.268	0.401	140.667	0.039	19.575	139.364	0.713	2.926	0.993	0.053	131.486	487.105	139.542	28342.2	66320.4	94662.5	1244				0.643	99.357	35.37	64.63	58.119	41.881	77.251	22.749	90.595	9.405	96.141	3.859	98.714	1.286	99.518	0.482			0.0254269
C - 10	miR200c	1.313	168.779	138.677	0.087	105.638	1.12	1.413	802.921	0.257	226.686	0.092	24.446	199.553	0.64	3.133	0.949	0.181	140.085	456.647	205.303	39220.8	130686	169907	892	880.667	20.502		0	100	2.13	97.87	9.081	90.919	18.049	81.951	26.682	73.318	34.753	65.247	43.274	56.726	51.682	48.318	45.7507	3.94436	2.54891	2.41348	0.208076
C - 11	miR200c	1.325	167.212	140.083	0.091	105.672	1.126	1.43	771.656	0.259	230.888	0.094	23.864	201.699	0.657	3.134	0.947	0.188	139.839	454.149	208.283	39436.6	124660	164097	857				0	100	1.867	98.133	8.751	91.249	15.636	84.364	24.737	75.263	33.722	66.278	42.824	57.176	52.275	47.725			2.51763
C - 12	miR200c	1.344	164.591	141.545	0.095	105.311	1.105	1.372	814.518	0.251	214.527	0.088	25.173	191.716	0.639	3.34	0.955	0.171	138.877	440.42	196.296	36427.7	129400	165828	893				0	100	2.688	97.312	10.414	89.586	20.941	79.059	30.235	69.765	40.538	59.462	50.056	49.944	58.791	41.209			2.17389
D - 1	BMI1	1.194	200.734	132.085	0.059	110.67	0.989	1.051	565.629	0.423	136.552	0.04	18	138.058	0.697	2.625	0.998	0.052	131.165	477.556	137.521	27583.5	52979.4	80562.9	1723	1785.33	78.8691		0.348	99.652	36.158	63.842	64.248	35.752	82.298	17.702	92.513	7.487	97.156	2.844	98.839	1.161	99.304	0.696	0.547	0.199767	0.036716	0.0288558	0.0105383
D - 2	BMI1	1.221	204.79	134.075	0.063	109.861	0.988	1.054	559.968	0.422	139.126	0.041	17.693	140.873	0.707	2.56	0.999	0.053	133.468	486.744	140.325	28661.4	52116.8	80778.2	1874				0.213	99.787	23.319	76.681	54.589	45.411	78.015	21.985	90.662	9.338	96.852	3.148	99.093	0.907	99.68	0.32			0.0168809
D - 3	BMI1	1.194	200.291	132.51	0.058	111.006	0.99	1.057	581.274	0.408	138.984	0.041	18.44	140.315	0.687	2.716	0.998	0.054	132.438	477.118	139.897	28138.6	56166.7	84305.3	1759				0.114	99.886	29.278	70.722	57.135	42.865	78.908	21.092	91.984	8.016	96.703	3.297	98.636	1.364	99.375	0.625			0.0329705
D - 4	BMI1	1.328	171.065	144.106	0.093	108.488	1.058	1.241	702.961	0.308	183.925	0.081	22.737	171.878	0.661	3.269	0.974	0.137	137.752	438.064	174.664	32362.5	95408	127771	1440	1545.67	119.918		0	100	4.028	95.972	16.181	83.819	31.25	68.75	46.111	53.889	59.583	40.417	68.542	31.458	76.389	23.611	23.948	3.8775	1.24555	1.26332	0.204549
D - 5	BMI1	1.328	171.456	144.815	0.093	108.997	1.042	1.231	667.444	0.308	186.02	0.08	21.557	176.863	0.666	3.146	0.977	0.132	142.952	432.098	179.03	32665.2	90928.1	123593	1676				0	100	1.492	98.508	10.68	89.32	24.403	75.597	38.186	61.814	51.79	48.21	63.186	36.814	72.017	27.983			1.47618
D - 6	BMI1	1.314	171.128	143.64	0.09	109.299	1.04	1.211	669.933	0.314	177.365	0.076	21.735	169.114	0.665	3.199	0.979	0.122	138.904	430.266	171.133	31069	88023.5	119093	1521				0	100	4.142	95.858	18.212	81.788	33.465	66.535	48.981	51.019	62.459	37.541	72.65	27.35	79.75	20.25			1.06824
D - 7	miR30d	1.198	207.334	132.072	0.059	110.289	0.993	1.046	568.871	0.433	135.678	0.038	17.922	136.623	0.698	2.549	0.998	0.048	130.482	495.213	136.33	28343.9	52012.2	80356.1	1572	1508.67	63.0026		0.127	99.873	39.313	60.687	68.257	31.743	85.496	14.504	94.402	5.598	98.346	1.654	99.364	0.636	99.682	0.318	0.473667	0.503869	0.0167754	0.0249873	0.0265805
D - 8	miR30d	1.198	209.659	131.435	0.06	109.733	0.995	1.042	551.519	0.445	132.431	0.037	17.578	133.133	0.698	2.516	0.998	0.047	127.692	501.871	132.882	27965.5	47726.8	75692.3	1508				1.061	98.939	48.74	51.26	77.321	22.679	92.507	7.493	97.812	2.188	99.403	0.597	99.934	0.066	99.934	0.066			0.00348169
D - 9	miR30d	1.205	209.354	131.411	0.059	109.159	0.997	1.038	545.66	0.449	135.04	0.036	17.45	135.426	0.714	2.502	0.998	0.045	130.317	501.867	135.253	28405.2	47655.8	76061	1446				2.835	97.165	51.314	48.686	73.513	26.487	86.169	13.831	90.526	9.474	93.223	6.777	96.957	3.043	98.963	1.037			0.0547047
D - 10	miR30d	1.351	171.089	145.699	0.099	107.829	1.065	1.238	692.427	0.305	180.518	0.076	22.266	167.111	0.652	3.113	0.969	0.132	134.25	440.664	170.146	31647	91700.6	123348	1231	1194.67	36.0046		0	100	9.748	90.252	24.452	75.548	39.805	60.195	52.478	47.522	64.175	35.825	74.167	25.833	80.585	19.415	22.4893	3.24352	1.0242	1.18638	0.171105
D - 11	miR30d	1.371	169.357	148.207	0.103	108.11	1.083	1.277	677.483	0.299	193.592	0.084	21.829	176.236	0.667	3.074	0.965	0.147	137.242	442.412	180.318	33528.9	93686.1	127215	1194				0	100	5.695	94.305	17.253	82.747	30.988	69.012	43.216	56.784	54.774	45.226	65.327	34.673	74.121	25.879			1.36519
D - 12	miR30d	1.38	170.444	148.483	0.104	107.516	1.065	1.249	714.954	0.293	183.601	0.075	22.849	170.418	0.642	3.289	0.971	0.13	135.674	437.874	173.367	32136.3	96977.3	129114	1159				0	100	4.228	95.772	18.809	81.191	35.03	64.97	50.475	49.525	61.864	38.136	71.786	28.214	77.826	22.174			1.16974
E - 7	miR429	1.171	202.017	126.463	0.05	108.077	1.004	1.053	642.45	0.407	139.146	0.038	19.33	138.411	0.708	2.924	0.994	0.05	131.267	488.62	138.557	28319.9	64717.5	93037.4	1183	1109.33	63.7992		0.592	99.408	36.179	63.821	59.425	40.575	80.981	19.019	92.308	7.692	97.041	2.959	99.324	0.676	99.662	0.338	0.33	0.233103	0.0178305	0.0174084	0.0122968
E - 8	miR429	1.18	210.194	127.03	0.051	107.651	1.004	1.06	671.277	0.403	139.002	0.039	19.937	138.289	0.706	2.985	0.994	0.052	130.248	507.342	138.353	29299.2	67523.4	96822.6	1072				1.026	98.974	34.888	65.112	61.754	38.246	80.877	19.123	91.698	8.302	97.481	2.519	99.067	0.933	99.907	0.093			0.00490601
E - 9	miR429	1.188	213.056	127.553	0.052	107.478	1.009	1.058	667.006	0.411	140.194	0.039	19.798	138.649	0.711	2.858	0.993	0.052	130.795	517.953	138.994	30014.6	66952.5	96967.1	1073				1.118	98.882	36.067	63.933	60.578	39.422	80.242	19.758	90.121	9.879	96.831	3.169	98.416	1.584	99.441	0.559			0.0294888
E - 10	miR429	1.343	165.948	141.404	0.097	105.223	1.168	1.49	786.478	0.259	248.309	0.105	24.396	209.614	0.655	3.103	0.933	0.205	139.255	469.52	218.55	42539.2	132812	175351	615	686.667	103.239		0.163	99.837	3.252	96.748	11.057	88.943	18.211	81.789	26.016	73.984	33.333	66.667	40.813	59.187	47.967	52.033	48.5477	5.37296	2.74489	2.56103	0.283439
E - 11	miR429	1.319	165.176	139.818	0.092	105.968	1.154	1.465	792.995	0.262	245.453	0.099	24.572	209.796	0.649	3.187	0.94	0.206	141.826	460.763	217.325	41742.9	136655	178398	640				0.156	99.844	2.969	97.031	10.469	89.531	17.188	82.813	24.375	75.625	33.125	66.875	39.688	60.313	48.75	51.25			2.70358
E - 12	miR429	1.331	163.7	141.623	0.095	106.39	1.126	1.415	727.208	0.275	225.139	0.097	22.993	196.942	0.648	3.037	0.95	0.186	137.919	446	203.055	38096.2	115825	153921	805				0	100	2.36	97.64	12.174	87.826	22.484	77.516	32.05	67.95	40.497	59.503	49.193	50.807	57.64	42.36			2.23461
F - 1	p16	1.244	202.296	136.07	0.069	109.402	0.997	1.041	481.473	0.465	133.951	0.038	16.021	134.351	0.715	2.235	0.998	0.046	128.927	484.818	134.169	27198.3	38899.1	66097.3	1959	2181	199.697		0.766	99.234	46.095	53.905	75.804	24.196	90.812	9.188	96.631	3.369	98.826	1.174	99.285	0.715	99.541	0.459	0.211	0.214784	0.0242135	0.0111308	0.0113304
F - 2	p16	1.214	203.097	134.116	0.063	110.554	0.996	1.036	476.872	0.468	131.592	0.037	15.867	132.051	0.701	2.198	0.999	0.044	127.333	486.41	131.892	26820.1	37427.8	64247.9	2238				0.983	99.017	52.055	47.945	82.887	17.113	94.504	5.496	98.302	1.698	99.285	0.715	99.732	0.268	99.911	0.089			0.004695
F - 3	p16	1.215	197.978	135.416	0.065	111.521	0.996	1.037	467.424	0.461	133.324	0.038	15.895	133.751	0.696	2.225	0.999	0.045	128.808	474.319	133.592	26480	37126.5	63606.5	2346				0.554	99.446	45.695	54.305	78.346	21.654	92.967	7.033	97.911	2.089	99.446	0.554	99.616	0.384	99.915	0.085			0.00448399
F - 4	p16	1.409	152.87	154.195	0.12	109.387	1.085	1.242	506.649	0.348	184.499	0.084	17.975	167.07	0.679	2.568	0.964	0.138	133.835	399.692	171.841	28626.9	61784.4	90411.4	1801	1831.67	31.5331		0.056	99.944	6.607	93.393	26.874	73.126	44.586	55.414	57.579	42.421	66.907	33.093	73.848	26.152	79.289	20.711	21.6413	1.99722	1.09256	1.14164	0.105359
F - 5	p16	1.398	156.168	155.474	0.117	111.355	1.07	1.247	516.802	0.347	188.944	0.086	18.073	174.202	0.681	2.566	0.97	0.139	138.992	403.645	178.366	30356.6	66259.2	96615.8	1830				0	100	4.098	95.902	20.546	79.454	37.322	62.678	50.219	49.781	60.929	39.071	69.454	30.546	76.066	23.934			1.26259
F - 6	p16	1.381	157.284	152.138	0.112	110.159	1.073	1.233	506.169	0.355	182.39	0.086	17.799	167.404	0.695	2.552	0.971	0.139	135.12	406.594	171.607	29140.5	60572.8	89713.3	1864				0	100	5.955	94.045	23.391	76.609	40.612	59.388	54.077	45.923	65.343	34.657	73.82	26.18	79.721	20.279			1.06977
F - 7	miR34a sko	1.121	202.923	120.609	0.038	107.639	1.016	1.041	732.763	0.405	136.837	0.035	21.645	134.391	0.715	3.367	0.993	0.045	128.902	495.583	134.768	27709.4	75785.7	103495	464	459.667	47.648		1.293	98.707	48.06	51.94	67.888	32.112	88.362	11.638	96.983	3.017	99.569	0.431	100	0	100	0	0	0	0	0	0
F - 8	miR34a sko	1.116	191.883	120.793	0.039	108.342	1.022	1.043	704.428	0.394	140.26	0.036	21.517	136.884	0.724	3.437	0.991	0.046	131.013	471.173	137.401	26877.3	74428.8	101306	410				1.22	98.78	40	60	63.171	36.829	83.415	16.585	95.122	4.878	97.561	2.439	99.512	0.488	100	0			0
F - 9	miR34a sko	1.111	185.37	120.523	0.036	108.539	1.014	1.04	641.7	0.4	138.768	0.034	19.542	136.399	0.727	3.169	0.994	0.044	130.933	451.056	136.657	25546.7	66945.4	92492.1	505				0.396	99.604	46.337	53.663	68.119	31.881	82.178	17.822	92.871	7.129	97.822	2.178	99.406	0.594	100	0			0
F - 10	miR34a sko	1.261	192.118	130.713	0.069	103.652	1.157	1.249	1083.43	0.235	191.485	0.072	34.078	162.725	0.583	4.194	0.95	0.134	129.771	536.871	167.219	37343.2	151133	188477	373	340.667	28.5365		0.268	99.732	9.92	90.08	26.005	73.995	43.164	56.836	58.981	41.019	69.705	30.295	76.408	23.592	82.574	17.426	21.1307	3.52823	0.919271	1.1147	0.186124
F - 11	miR34a sko	1.291	195.317	134.602	0.077	104.249	1.155	1.279	1083.1	0.236	199.179	0.07	33.283	169.073	0.579	4.108	0.948	0.139	131.393	545.349	174.365	39446.5	155272	194718	330				0	100	8.182	91.818	22.727	77.273	39.091	60.909	51.818	48.182	61.212	38.788	72.121	27.879	78.485	21.515			1.13498
F - 12	miR34a sko	1.289	175.995	134.216	0.078	104.184	1.161	1.299	1042.46	0.242	202.996	0.074	32.729	171.99	0.627	4.091	0.946	0.147	131.466	493.374	177.12	36060.8	154178	190239	319				0.313	99.687	8.777	91.223	25.392	74.608	38.871	61.129	50.47	49.53	58.621	41.379	67.712	32.288	75.549	24.451			1.28986
G - 1	allstars scr miRNA	1.196	198.321	130.019	0.057	108.75	0.992	1.047	573.247	0.426	135.315	0.037	18.062	136.529	0.711	2.653	0.997	0.049	130.177	473.508	136.157	26991.2	54132.3	81123.6	1461	1831.33	332.178		0.479	99.521	40.999	59.001	68.172	31.828	86.037	13.963	93.634	6.366	97.741	2.259	98.7	1.3	99.316	0.684	0.542	0.123077	0.0360829	0.028592	0.00649267
G - 2	allstars scr miRNA	1.22	198.781	134.667	0.065	110.418	0.986	1.053	524.759	0.431	136.461	0.041	16.897	138.473	0.7	2.444	0.999	0.052	131.312	471.389	137.846	27287.9	47132.5	74420.4	2103				0.38	99.62	33.904	66.096	62.435	37.565	82.073	17.927	92.249	7.751	96.814	3.186	98.906	1.094	99.524	0.476			0.0251103
G - 3	allstars scr miRNA	1.215	197.759	133.585	0.063	109.966	0.99	1.043	519.854	0.44	134.488	0.037	16.76	135.896	0.713	2.423	0.999	0.048	130.17	470.782	135.433	26756.3	45840	72596.3	1930				0.466	99.534	38.756	61.244	70	30	88.705	11.295	96.114	3.886	98.394	1.606	99.275	0.725	99.534	0.466			0.0245828
G - 4	allstars scr miRNA	1.35	164.975	146.025	0.101	108.168	1.047	1.222	635.966	0.319	175.656	0.077	21.222	165.886	0.657	3.094	0.975	0.128	134.934	417.369	168.147	29629.1	81662.8	111292	1554	1603.33	116.144		0	100	9.138	90.862	25.097	74.903	42.278	57.722	55.212	44.788	66.988	33.012	75.354	24.646	82.175	17.825	20.7297	2.58174	0.940319	1.09355	0.136194
G - 5	allstars scr miRNA	1.363	166.917	148.417	0.103	108.821	1.039	1.235	614.502	0.325	178.011	0.083	20.426	169.692	0.674	3.026	0.979	0.137	136.691	418.562	171.596	30451.7	79550.3	110002	1736				0	100	6.048	93.952	20.737	79.263	36.636	63.364	49.482	50.518	61.578	38.422	70.795	29.205	78.399	21.601			1.13951
G - 6	allstars scr miRNA	1.388	162.256	149.947	0.11	107.987	1.049	1.246	627.644	0.31	181.367	0.08	21.112	170.707	0.661	3.051	0.976	0.138	136.285	412.096	173.276	30316	82641.6	112958	1520				0.066	99.934	4.276	95.724	19.342	80.658	34.671	65.329	49.605	50.395	60.263	39.737	70.132	29.868	77.237	22.763			1.20081
H - 1	miR561	1.193	196.467	129.839	0.059	108.853	0.989	1.044	540.456	0.435	133.977	0.037	17.148	135.501	0.725	2.496	0.999	0.049	129.66	467.024	134.955	26387	48999	75385.9	1614	1646.33	31.0859		0.62	99.38	42.999	57.001	71.623	28.377	88.29	11.71	95.291	4.709	98.451	1.549	99.504	0.496	99.876	0.124	0.301333	0.176506	0.00654135	0.0158962	0.00931118
H - 2	miR561	1.204	203.263	131.398	0.06	109.209	0.988	1.05	587.252	0.415	137.973	0.039	18.351	139.726	0.704	2.763	0.999	0.052	132.927	482.872	139.12	28219.8	56375.9	84595.7	1649				0.182	99.818	26.137	73.863	60.036	39.964	80.958	19.042	91.631	8.369	96.786	3.214	98.908	1.092	99.697	0.303			0.0159841
H - 3	miR561	1.189	194.897	130.317	0.057	109.689	0.987	1.044	542.256	0.429	134.947	0.038	17.305	136.809	0.713	2.565	0.999	0.049	130.853	462.514	136.237	26354.1	50086.3	76440.4	1676				0.298	99.702	40.274	59.726	68.138	31.862	84.905	15.095	93.914	6.086	96.957	3.043	99.105	0.895	99.523	0.477			0.0251631
H - 4	miR561	1.385	158.82	147.928	0.109	106.796	1.053	1.225	650.316	0.309	176.001	0.073	21.478	165.003	0.664	3.134	0.974	0.128	133.891	405.72	167.437	28895.7	86075.2	114971	1247	1257.33	128.811		0	100	8.26	91.74	29.35	70.65	45.148	54.852	58.46	41.54	67.522	32.478	75.301	24.699	80.593	19.407	21.5083	2.77879	1.02377	1.13463	0.146589
H - 5	miR561	1.336	164.493	142.62	0.097	106.762	1.06	1.233	700.883	0.297	178.472	0.075	23.099	166.196	0.668	3.377	0.97	0.132	134.179	422.411	168.811	30166.2	94548.7	124715	1134				0.088	99.912	7.319	92.681	24.427	75.573	42.593	57.407	57.055	42.945	65.961	34.039	73.369	26.631	79.541	20.459			1.07927
H - 6	miR561	1.331	163.862	145.608	0.097	109.413	1.044	1.207	637.982	0.318	194.589	0.073	21.205	185.379	0.675	3.087	0.979	0.123	155.262	413.766	187.496	32237.2	87653.2	119890	1391				0	100	4.529	95.471	19.267	80.733	35.155	64.845	49.82	50.18	60.101	39.899	68.009	31.991	75.341	24.659			1.30083
H - 7	miR649	1.192	199.928	130.717	0.057	109.762	0.995	1.041	569.835	0.427	138.072	0.037	17.667	138.701	0.733	2.688	0.997	0.047	133.102	478.551	138.424	27766.8	54210.8	81977.7	1292	1385	89.2693		0.232	99.768	29.257	70.743	62.307	37.693	83.514	16.486	92.647	7.353	97.214	2.786	99.458	0.542	99.69	0.31	0.427	0.162077	0.0163534	0.0225255	0.00855003
H - 8	miR649	1.219	204.813	133.546	0.063	109.654	0.99	1.046	562.806	0.436	136.983	0.038	17.417	138.334	0.73	2.575	0.998	0.05	132.027	488.341	137.892	28202.9	52603.9	80806.7	1393				0.144	99.856	35.894	64.106	65.973	34.027	81.479	18.521	91.17	8.83	96.052	3.948	98.78	1.22	99.641	0.359			0.0189383
H - 9	miR649	1.229	199.995	133.948	0.063	109.084	0.994	1.047	562.611	0.431	137.628	0.038	17.722	138.454	0.719	2.633	0.998	0.05	132.029	478.367	138.127	27691	53164.1	80855.1	1470				0.068	99.932	33.878	66.122	63.946	36.054	84.014	15.986	92.109	7.891	96.871	3.129	98.844	1.156	99.388	0.612			0.0322847
H - 10	miR649	1.34	172.141	144.58	0.094	107.881	1.023	1.184	657.491	0.321	164.659	0.07	21.342	159.824	0.678	3.087	0.985	0.11	134.363	425.124	160.938	28961.4	80657.7	109619	1395	1267.33	115.82		0.072	99.928	11.756	88.244	29.032	70.968	47.67	52.33	61.505	38.495	72.832	27.168	80.502	19.498	86.38	13.62	15.3637	4.31158	0.718493	0.810477	0.227448
H - 11	miR649	1.343	168.848	144.84	0.098	107.835	1.009	1.17	652.355	0.324	157.098	0.065	21.736	155.197	0.678	3.175	0.988	0.104	132.082	412.159	155.452	27185.2	79245	106430	1238				0	100	13.893	86.107	38.53	61.47	57.835	42.165	71.244	28.756	78.837	21.163	84.249	15.751	87.803	12.197			0.643426
H - 12	miR649	1.334	169.929	145.674	0.095	109.167	1.009	1.173	647.789	0.334	167.04	0.066	21.093	164.82	0.692	3.067	0.987	0.105	139.872	413.984	165.195	28986.9	82633.9	111621	1169				0.342	99.658	13.516	86.484	30.539	69.461	45.081	54.919	56.886	43.114	65.269	34.731	73.824	26.176	79.726	20.274			1.06951
A - 1	allstars scr miRNA	1.221	199.671	131.15	0.062	107.483	0.99	1.046	560.916	0.434	133.089	0.037	17.695	134.425	0.72	2.586	0.998	0.048	128.392	475.517	134.002	26651.1	51282.9	77934	1500	1553	48.4458		1.133	98.867	49.2	50.8	73.333	26.667	87.133	12.867	95.2	4.8	98.467	1.533	99.467	0.533	99.733	0.267	0.467	0.355979	0.014085	0.0246356	0.0187789
A - 2	allstars scr miRNA	1.181	195.753	128.98	0.054	109.25	0.988	1.052	561.927	0.423	136.173	0.04	17.577	137.829	0.726	2.571	0.998	0.052	130.813	465.106	137.281	26756.5	53457	80213.5	1595				1.003	98.997	39.373	60.627	64.89	35.11	82.696	17.304	91.411	8.589	95.925	4.075	97.931	2.069	99.122	0.878			0.046317
A - 3	allstars scr miRNA	1.184	193.311	129.134	0.055	109.154	0.991	1.046	538.249	0.43	134.36	0.037	17.02	135.615	0.721	2.486	0.998	0.048	129.492	460.713	135.199	26024.8	49308.3	75333.1	1564				1.535	98.465	43.862	56.138	70.269	29.731	86.317	13.683	94.054	5.946	97.57	2.43	99.041	0.959	99.744	0.256			0.0135047
A - 4	allstars scr miRNA	1.343	171.784	145.977	0.098	108.925	1.058	1.232	717.078	0.3	188.97	0.077	23.39	176.715	0.654	3.327	0.974	0.132	142.513	439.708	179.321	33498.3	101719	135218	1200	1283.67	133.815		0	100	0.667	99.333	11.583	88.417	28.417	71.583	44	56	56.583	43.417	66.667	33.333	73.417	26.583	23.119	3.12408	1.40233	1.21959	0.164804
A - 5	allstars scr miRNA	1.346	161.899	144.802	0.101	107.535	1.048	1.237	647.067	0.309	177.668	0.077	21.649	167.46	0.644	3.116	0.975	0.133	134.609	410.26	169.791	29615.6	85255.6	114871	1438				0	100	7.928	92.072	25.313	74.687	42.281	57.719	55.216	44.784	64.743	35.257	72.879	27.121	79.485	20.515			1.08222
A - 6	allstars scr miRNA	1.332	167.222	141.873	0.096	106.495	1.07	1.263	729.123	0.288	184.527	0.082	24.287	169.99	0.636	3.452	0.966	0.144	133.647	432.398	173.077	31632.6	99465.8	131098	1213				0	100	8.326	91.674	24.485	75.515	39.571	60.429	52.762	47.238	63.809	36.191	71.393	28.607	77.741	22.259			1.17422
B - 1	miR378*	1.216	211.262	133.5	0.064	109.87	0.995	1.045	582.587	0.431	153.681	0.038	18.455	154.43	0.699	2.731	0.998	0.049	147.986	505.577	154.157	32425	58071.1	90496.1	1329	1295.33	30.1054		0.075	99.925	23.025	76.975	57.035	42.965	76.9	23.1	85.628	14.372	89.24	10.76	90.594	9.406	91.347	8.653	3.146	4.77506	0.45647	0.16596	0.251898
B - 2	miR378*	1.218	213.368	133.698	0.066	109.795	0.995	1.042	576.251	0.441	142.648	0.037	18.496	143.272	0.701	2.677	0.998	0.047	137.419	511.426	143.021	30605.5	54452.4	85057.9	1271				0	100	4.091	95.909	50.354	49.646	77.577	22.423	90.48	9.52	97.01	2.99	98.82	1.18	99.371	0.629			0.0331815
B - 3	miR378*	1.218	209.31	132.932	0.064	109.193	0.994	1.042	568.748	0.439	136.376	0.037	18.367	137.183	0.707	2.635	0.998	0.047	131.526	500.756	136.947	28703.4	51340.5	80043.9	1286				0.233	99.767	29.782	70.218	66.952	33.048	87.947	12.053	96.89	3.11	98.911	1.089	99.611	0.389	99.844	0.156			0.00822944
B - 4	miR378*	1.336	198.185	145.2	0.093	108.592	1.003	1.144	726.655	0.341	159.672	0.057	22.748	158.969	0.676	3.127	0.99	0.09	138.547	479.949	159.034	32175.4	87741.7	119917	996	1068	69.6348		0	100	2.811	97.189	25	75	44.578	55.422	61.647	38.353	73.092	26.908	81.827	18.173	88.855	11.145	11.2333	1.58734	0.58793	0.59259	0.0837369
B - 5	miR378*	1.352	181.593	146.545	0.1	108.365	1.013	1.141	657.138	0.347	158.611	0.057	21.945	156.023	0.658	2.985	0.99	0.091	136.368	443.91	156.449	29247.5	78102.7	107350	1073				0	100	2.796	97.204	31.5	68.5	51.072	48.928	67.94	32.06	79.031	20.969	86.3	13.7	90.308	9.692			0.51128
B - 6	miR378*	1.353	184.6	146.766	0.099	108.489	1.007	1.151	671.051	0.343	161.857	0.059	22.075	160.232	0.652	2.962	0.989	0.092	138.762	449.09	160.527	30439	81346.1	111785	1135				0.088	99.912	3.084	96.916	25.903	74.097	43.7	56.3	61.762	38.238	72.511	27.489	81.586	18.414	87.137	12.863			0.678559
C - 1	miR-1204	1.212	214.323	130.28	0.058	107.525	1	1.055	641.878	0.427	133.458	0.037	19.64	133.305	0.7	2.732	0.995	0.05	126.207	515.907	133.234	28711.2	60705.6	89416.9	973	1014.67	97.4286		3.186	96.814	52.107	47.893	76.053	23.947	89.723	10.277	95.581	4.419	97.842	2.158	99.075	0.925	99.486	0.514	0.354667	0.218177	0.0271149	0.0187097	0.0115095
C - 2	miR-1204	1.182	207.408	127.328	0.054	107.796	1.001	1.055	637.667	0.415	134.467	0.038	19.478	134.103	0.707	2.734	0.995	0.05	126.888	499.804	134.051	27962.6	61061.4	89024	945				2.011	97.989	48.148	51.852	73.016	26.984	87.619	12.381	95.873	4.127	98.519	1.481	99.683	0.317	99.894	0.106			0.0055918
C - 3	miR-1204	1.178	205.304	128.515	0.055	109.145	0.996	1.047	570.89	0.439	133.241	0.037	17.794	133.777	0.728	2.521	0.996	0.049	127.538	491.629	133.503	27403.5	51881.4	79284.9	1126				2.309	97.691	51.776	48.224	74.867	25.133	89.076	10.924	94.938	5.062	98.046	1.954	99.201	0.799	99.556	0.444			0.0234223
C - 4	miR-1204	1.316	175.976	138.786	0.088	105.456	1.065	1.228	719.237	0.307	174.407	0.073	23.757	161.514	0.639	3.164	0.971	0.125	130.876	453.872	164.109	31441.6	92195.6	123637	921	980.333	65.7368		0	100	14.115	85.885	32.899	67.101	47.774	52.226	60.478	39.522	69.055	30.945	76.547	23.453	82.193	17.807	17.085	0.660233	0.939369	0.901282	0.0348291
C - 5	miR-1204	1.314	176.402	139.5	0.088	106.112	1.055	1.214	722.897	0.305	172.824	0.07	23.465	161.698	0.645	3.291	0.973	0.125	132.716	451.745	163.977	31379.4	92644.2	124024	1051				0.285	99.715	14.367	85.633	30.828	69.172	46.813	53.187	58.991	41.009	68.792	31.208	76.784	23.216	83.064	16.936			0.893422
C - 6	miR-1204	1.292	176.591	137.346	0.084	106.306	1.055	1.219	696.039	0.315	172.391	0.073	22.639	161.433	0.661	3.104	0.974	0.125	131.562	450.273	163.732	31187	88451.6	119639	969				0.413	99.587	15.48	84.52	34.262	65.738	48.916	51.084	59.959	40.041	69.04	30.96	77.503	22.497	83.488	16.512			0.871055
D - 1	miR-1206	1.169	197.818	125.839	0.05	107.75	1.001	1.045	680.17	0.403	138.564	0.036	20.735	138.254	0.704	3.26	0.995	0.048	132.009	476.23	138.219	27435.9	71898.5	99334.4	753	1204.67	391.921		1.195	98.805	36.521	63.479	64.011	35.989	81.408	18.592	91.235	8.765	95.75	4.25	97.61	2.39	98.938	1.062	0.700667	0.39194	0.0560235	0.0369621	0.020676
D - 2	miR-1206	1.189	198.863	129.413	0.055	108.924	0.991	1.049	573.107	0.428	135.2	0.038	18.135	136.358	0.71	2.616	0.998	0.05	129.773	474.035	135.914	26893.7	53928.4	80822.1	1455				0.55	99.45	43.986	56.014	70.515	29.485	85.155	14.845	93.127	6.873	97.113	2.887	98.557	1.443	99.244	0.756			0.0398811
D - 3	miR-1206	1.18	197.89	128.261	0.054	108.702	0.996	1.047	572.462	0.423	134.63	0.037	18.221	135.124	0.726	2.655	0.997	0.049	128.94	473.401	134.852	26673.9	53267.6	79941.6	1406				0.996	99.004	45.804	54.196	69.559	30.441	87.696	12.304	95.946	4.054	98.862	1.138	99.644	0.356	99.716	0.284			0.0149818
D - 4	miR-1206	1.337	175.262	142.149	0.095	106.357	1.078	1.241	718.599	0.301	185.992	0.078	23.892	170.349	0.643	3.358	0.97	0.133	136.511	456.096	173.865	33151.7	96128.7	129280	1240	1160	150.851		0	100	3.306	96.694	19.355	80.645	36.29	63.71	48.871	51.129	62.097	37.903	71.935	28.065	78.79	21.21	17.5877	3.14045	1.11889	0.927799	0.165668
D - 5	miR-1206	1.298	175.864	137.644	0.084	105.994	1.091	1.224	746.018	0.298	179.046	0.074	25.391	161.946	0.63	3.556	0.967	0.126	131.571	462.605	165.712	32104.1	96873.5	128978	986				0	100	11.866	88.134	31.136	68.864	47.769	52.231	61.46	38.54	71.907	28.093	78.499	21.501	84.077	15.923			0.839983
D - 6	miR-1206	1.315	171.527	139.814	0.089	106.333	1.078	1.216	672.623	0.311	175.531	0.074	22.902	160.322	0.642	3.312	0.971	0.124	131.079	445.706	163.808	30603.8	83813.1	114417	1254				0	100	12.759	87.241	35.327	64.673	51.994	48.006	63.397	36.603	72.568	27.432	80.223	19.777	84.37	15.63			0.824527
E - 1	miR200c	1.18	201.69	127.112	0.052	107.767	0.999	1.058	628.167	0.405	141.082	0.04	18.773	141.109	0.723	2.83	0.995	0.054	133.143	484.809	140.932	28587.1	64199.6	92786.7	1280	1357	67.2235		0.313	99.688	31.328	68.672	54.219	45.781	75.156	24.844	88.75	11.25	94.219	5.781	97.578	2.422	99.297	0.703	2.633	3.03226	0.0370852	0.138898	0.15996
E - 2	miR200c	1.164	196.287	131.822	0.05	113.567	0.997	1.06	610.992	0.398	143.495	0.041	18.607	143.67	0.717	2.746	0.995	0.054	135.3	470.721	143.505	28233.1	63030.5	91263.6	1404				0.285	99.715	23.291	76.709	47.863	52.137	70.299	29.701	84.544	15.456	93.02	6.98	96.866	3.134	98.932	1.068			0.05634
E - 3	miR200c	1.222	210.131	130.929	0.059	107.225	0.995	1.07	634.627	0.402	146.598	0.042	18.937	147.165	0.711	2.786	0.996	0.059	137.322	503.185	146.907	31116.9	66227.8	97344.8	1387				0.433	99.567	25.739	74.261	48.666	51.334	66.691	33.309	80.173	19.827	87.743	12.257	91.781	8.219	93.872	6.128			0.323269
E - 4	miR200c	1.305	178.509	139.308	0.083	106.712	1.078	1.357	789.746	0.271	221.251	0.093	23.778	203.522	0.663	3.255	0.964	0.168	149.091	464.529	207.559	40446.8	126907	167354	1240	1228	10.8167		0	100	0.484	99.516	4.194	95.806	10.161	89.839	18.629	81.371	27.661	72.339	37.581	62.419	46.774	53.226	52.4693	1.69204	2.80782	2.76791	0.08926
E - 5	miR200c	1.313	172.773	139.709	0.085	106.388	1.079	1.363	762.1	0.27	215.781	0.095	23.669	198.606	0.644	3.23	0.965	0.173	144.928	449.733	202.309	38191.7	119468	157660	1225				0	100	1.143	98.857	5.388	94.612	11.837	88.163	20.571	79.429	31.265	68.735	39.592	60.408	49.469	50.531			2.66565
E - 6	miR200c	1.316	169.671	141.092	0.087	107.153	1.074	1.354	747.401	0.277	219.604	0.091	23.125	202.989	0.65	3.192	0.965	0.169	149.042	439.319	206.796	38240.2	119831	158071	1219				0	100	0.164	99.836	5.578	94.422	12.141	87.859	20.509	79.491	27.81	72.19	36.916	63.084	46.349	53.651			2.83024
F - 1	miR30d	1.201	192.138	130.343	0.06	108.556	0.991	1.044	524.744	0.439	134.544	0.037	16.713	135.861	0.728	2.496	0.998	0.048	129.989	458.173	135.505	25943.9	47704.7	73648.6	1497	1720.67	201.773		1.202	98.798	43.754	56.246	70.608	29.392	85.838	14.162	94.255	5.745	97.996	2.004	99.198	0.802	99.733	0.267	0.582333	0.292577	0.014085	0.0307197	0.0154343
F - 2	miR30d	1.189	190.675	131.437	0.059	110.616	0.988	1.045	511.972	0.436	140.91	0.038	16.578	142.678	0.722	2.439	0.999	0.049	136.343	453.169	142.108	26946.4	48054.4	75000.9	1776				0	100	11.824	88.176	53.041	46.959	75.676	24.324	89.583	10.417	95.101	4.899	97.523	2.477	99.155	0.845			0.0445761
F - 3	miR30d	1.235	196.643	134.573	0.067	109.046	0.99	1.046	509.725	0.441	135.446	0.039	16.622	136.92	0.706	2.403	0.999	0.05	130.793	467.904	136.411	26738.6	44736.4	71475	1889				0.212	99.788	35.416	64.584	68.396	31.604	86.713	13.287	94.494	5.506	97.247	2.753	98.941	1.059	99.365	0.635			0.033498
F - 4	miR30d	1.321	169.325	141.309	0.091	106.971	1.017	1.214	701.1	0.306	169.055	0.071	22.839	165.196	0.66	3.32	0.985	0.121	135.392	417.411	165.974	29475	91716	121191	1264	1410.67	140.051		0.079	99.921	10.918	89.082	25.316	74.684	40.348	59.652	54.826	45.174	66.377	33.623	75.475	24.525	81.962	18.038	20.2983	3.91761	0.951555	1.07079	0.206665
F - 5	miR30d	1.357	167.768	145.077	0.098	106.925	1.014	1.212	657.209	0.315	166.939	0.074	21.43	164.033	0.67	3.077	0.987	0.123	134.65	412.237	164.611	28833.2	83957.5	112791	1425				0.351	99.649	9.754	90.246	26.246	73.754	42.667	57.333	55.439	44.561	66.175	33.825	73.965	26.035	81.965	18.035			0.951397
F - 6	miR30d	1.336	175.119	144.461	0.093	108.094	1.012	1.226	681.421	0.313	176.403	0.079	22.055	173.571	0.666	3.243	0.986	0.133	140.806	428.412	173.973	31659	90602	122261	1543				0	100	2.916	97.084	16.915	83.085	29.812	70.188	42.644	57.356	55.8	44.2	65.781	34.219	75.178	24.822			1.30943
G - 1	UNC#1	1.188	198.725	131.267	0.059	110.478	0.993	1.041	508.264	0.454	136.179	0.037	16.268	137.241	0.73	2.331	0.998	0.047	131.683	474.597	136.876	27177.6	44739.3	71916.9	1579	1606.67	67.87		0.19	99.81	35.212	64.788	70.044	29.956	86.004	13.996	93.73	6.27	97.087	2.913	98.86	1.14	99.493	0.507	2.72833	3.97895	0.0267457	0.143927	0.209901
G - 2	UNC#1	1.216	208.072	133.973	0.063	110.173	0.993	1.045	550.036	0.444	150.793	0.039	17.289	151.799	0.721	2.492	0.998	0.049	145.237	497.039	151.469	31588.1	53766.1	85354.2	1557				0.45	99.55	34.232	65.768	61.4	38.6	78.87	21.13	85.742	14.258	89.852	10.148	91.843	8.157	92.678	7.322			0.386256
G - 3	UNC#1	1.196	193.74	131.882	0.06	110.341	0.991	1.044	516.67	0.44	134.144	0.038	16.728	135.293	0.724	2.417	0.998	0.049	129.491	461.753	134.909	26080.2	45857.6	71937.8	1684				0.891	99.109	45.249	54.751	70.606	29.394	87.767	12.233	95.012	4.988	98.278	1.722	99.347	0.653	99.644	0.356			0.01878
G - 4	UNC#1	1.335	178.476	142.956	0.092	107.091	1.045	1.221	731.521	0.299	179.265	0.077	23.33	170.391	0.662	3.274	0.977	0.125	139.019	451.137	172.301	32810.4	98472	131282	1214	1420	198.048		0	100	2.718	97.282	15.486	84.514	30.231	69.769	44.646	55.354	57.331	42.669	68.863	31.137	78.666	21.334	24.8673	4.51653	1.12543	1.31182	0.23826
G - 5	UNC#1	1.323	168.633	143.68	0.092	108.543	1.048	1.211	646.114	0.318	182.04	0.074	21.289	171.991	0.677	3.067	0.979	0.122	141.284	427.364	174.473	31430.5	85696.9	117127	1437				0	100	1.531	98.469	12.944	87.056	29.715	70.285	45.442	54.558	58.942	41.058	68.058	31.942	76.688	23.312			1.22977
G - 6	UNC#1	1.346	170.821	145.788	0.096	108.279	1.039	1.246	657.611	0.312	185.705	0.08	21.305	176.998	0.661	3.101	0.979	0.138	141.306	429.531	179.19	32419.1	89071	121490	1609				0	100	2.797	97.203	14.232	85.768	26.227	73.773	40.833	59.167	51.398	48.602	61.964	38.036	70.044	29.956			1.58026
																									CELL COUNT
																										noOHT		1 uM OHT
																									siRNA	fold change (rel to UNC#1)	SD	fold change (rel to UNC#1)	SD
																									MQ	1763.33	29.9555	1259	49.2443
																									UNC#1	1727	81.4678	1440	69.9357
																									p16	2181	199.697	1831.67	31.5331
																									SUPT5H	#REF!	#REF!	#REF!	#REF!
																									JMJD3	1562.33	242.269	1369	109.138
																									BMI1	1785.33	78.8691	1545.67	119.918
																										noOHT		1 uM OHT
																									premiR	fold change (rel to allstars plate1)	SD	fold change (rel to allstars plate1)	SD
																									MQ	1763.33	29.9555	1259	49.2443
																									allstars	1831.33	332.178	1603.33	116.144
																									miR561	1646.33	31.0859	1257.33	128.811
																									miR645	1003.67	59.9361	638.333	79.0021
																									miR96	1243.67	114.094	816.333	114.548
																									miR200c	1345.33	89.03	880.667	20.502
																									miR30d	1508.67	63.0026	1194.67	36.0046
																									miR429	1109.33	63.7992	686.667	103.239
																									miR34a SKO	459.667	47.648	#REF!	#REF!
																									miR34a Lund	#REF!	#REF!	340.667	28.5365
																									miR649	1385	89.2693	1267.33	115.82
																									allstars	1553	48.4458	1283.67	133.815
																									miR378	1295.33	30.1054	1068	69.6348
																									miR1204	1014.67	97.4286	980.333	65.7368
																									miR1206	1204.67	391.921	1160	150.851
																										noOHT		1 uM OHT
																									LNA	fold change (rel to scr 856)	SD	fold change (rel to scr 856)	SD
																									MQ	1763.33	29.9555	1259	49.2443
																									scr 855	#REF!	#REF!	#REF!	#REF!
																									scr 856	#REF!	#REF!	#REF!	#REF!
																									LNA 561	#REF!	#REF!	#REF!	#REF!
																									LNA 645	#REF!	#REF!	#REF!	#REF!
																									LNA 96	#REF!	#REF!	#REF!	#REF!
																									LNA 200c	#REF!	#REF!	#REF!	#REF!
																									LNA 30d	#REF!	#REF!	#REF!	#REF!
																									LNA 1204	#REF!	#REF!	#REF!	#REF!
																									LNA 550	#REF!	#REF!	#REF!	#REF!
[truncated: 18 more columns]
