# Supplementary material for: Correction: A Screen Identifies the Oncogenic Micro-RNA miR-378a-5p as a Negative Regulator of Oncogene-Induced Senescence
Source: PLoS One. 2022 Jul 21;17(7):e0272206. doi: 10.1371/journal.pone.0272206 (PMC9302827; doi:10.1371/journal.pone.0272206)
Supplement: S3 File — The validations of the miRNA’s affecting OIS were done in several experiments; the data is provided as Excel files for the individual experiments and as a combined file that was used to generate the graphs (validations combined_Fig_1f.xlsx). (ZIP) [file pone.0272206.s005.zip › raw_data_fig1f/exp49_fig1f.xlsx]

## Sheet: summary_by_wells
			Nuclei	Nuclei	Cells	Cells	Cells	Cells	Cells					CB 1060	CB 1060	CB 1080	CB 1080	CB 1100	CB 1100				CB 1120	CB 1120	CB 1140	CB 1140					CB 1160	CB 1160	CB 1180	CB 1180
Well			Nuc/Cell Intensity	Nuc Area	Nuc/Cell Intensity	Cell/Bckg Intensity	Cell Area	Nuc/Cell Area	Nuc Intensity	Cell Count				false (%)	true (%)	false (%)	true (%)	false (%)	true (%)				false (%)	true (%)	false (%)	true (%)					false (%)	true (%)	false (%)	true (%)
											average	sd								average	fold change	average	sd				average	fold change	average	sd					average	fold change	average	sd	fold change UNC#1	average	sd
A - 7	miR378*	EtOH	1.268	143.075	0.996	1.012	320.743	0.483	124.978	4009	3998	71.1407		93.639	6.361	96.857	3.143	98.304	1.696	1.56567	0.0516564	0.0476867	0.00509586	0.848	99.526	0.474	0.374333	0.0196097	0.0154865	0.00458457	99.726	0.274	99.85	0.15	0.116333	0.00745552	0.00578217	0.00186128	0.00812392	0.00630055	0.00202815
A - 8	miR378*	EtOH	1.275	143.05	0.996	1.012	321.602	0.482	126.422	3922				93.779	6.221	97.221	2.779	98.623	1.377		0.0419404			0.663	99.745	0.255		0.0105495			99.873	0.127	99.924	0.076		0.00377746			0.00411612
A - 9	miR378*	EtOH	1.279	144.072	0.994	1.013	329.647	0.475	126.704	4063				92.493	7.507	96.284	3.716	98.376	1.624		0.0494634			0.738	99.606	0.394		0.0163001			99.729	0.271	99.877	0.123		0.00611352			0.00666161
A - 10	miR378*	OHT	1.426	139.878	1.013	1.091	434.252	0.391	139.027	3437	3257.33	276.446		56.852	43.148	64.504	35.496	70.265	29.735	30.007	0.905662	0.913947	0.0368883	24.353	79.808	20.192	20.6723	0.835358	0.85523	0.0583825	83.038	16.962	85.772	14.228	14.6023	0.70718	0.725786	0.0575472	0.770581	0.790854	0.0627064
A - 11	miR378*	OHT	1.413	137.665	1.009	1.086	429.138	0.388	137.64	2939				56.924	43.076	65.056	34.944	71.045	28.955		0.881905			23.579	80.436	19.564		0.809377			83.736	16.264	86.322	13.678		0.679844			0.740793
A - 12	miR378*	OHT	1.411	138.084	1.016	1.095	446.175	0.382	140.942	3396				54.27	45.73	62.102	37.898	68.669	31.331		0.954273			26.001	77.739	22.261		0.920954			81.419	18.581	84.099	15.901		0.790334			0.861189
B - 1	UNC#1 scr	EtOH	1.243	134.649	0.996	1.015	318.76	0.466	134.13	3966	4136	191.844		91.351	8.649	94.856	5.144	97.126	2.874	2.59233	0.0875357	0.0789567	0.00743783	1.765	98.941	1.059	0.869333	0.0438116	0.035965	0.00927262	99.294	0.706	99.571	0.429	0.342	0.0213228	0.0169986	0.00589127	0.0232344	0.0185225	0.00641944
B - 2	UNC#1 scr	EtOH	1.24	134.085	0.995	1.014	316.495	0.467	138.389	4344				92.657	7.343	95.971	4.029	97.537	2.463		0.0750175			1.404	99.378	0.622		0.0257326			99.701	0.299	99.793	0.207		0.0102886			0.011211
B - 3	UNC#1 scr	EtOH	1.245	134.38	0.996	1.013	311.089	0.472	132.143	4098				92.997	7.003	95.925	4.075	97.56	2.44		0.074317			1.464	99.073	0.927		0.0383507			99.341	0.659	99.61	0.39		0.0193843			0.0211222
B - 4	UNC#1 scr	OHT	1.412	128.94	1.034	1.106	386.357	0.389	153.344	4232	3998	315.644		52.954	47.046	60.373	39.627	66.682	33.318	32.8323	1.01479	1	0.0163112	28.426	75.402	24.598	24.1717	1.01764	1	0.0275258	78.474	21.526	81.569	18.431	18.464	0.916084	0.917724	0.0253141	0.998213	1	0.0275835
B - 5	UNC#1 scr	OHT	1.401	127.497	1.038	1.112	403.563	0.38	152.442	3639				53.092	46.908	61.253	38.747	67.079	32.921		1.0027			28.03	75.488	24.512		1.01408			78.73	21.27	81.011	18.989		0.943819			1.02843
B - 6	UNC#1 scr	OHT	1.411	130.581	1.032	1.104	391.005	0.392	149.225	4123				53.48	46.52	62.018	37.982	67.742	32.258		0.982507			27.431	76.595	23.405		0.968282			79.796	20.204	82.028	17.972		0.89327			0.973354
B - 7	miR518c*	EtOH	1.24	136.458	0.997	1.014	323.234	0.471	127.369	3810	4216.33	351.998		92.073	7.927	95.906	4.094	97.638	2.362	1.843	0.0719413	0.0561337	0.0139468	1.102	99.344	0.656	0.407333	0.0271392	0.0168517	0.00892308	99.501	0.499	99.816	0.184	0.099	0.00914543	0.00492064	0.00461225	0.00996534	0.00536179	0.00502575
B - 8	miR518c*	EtOH	1.246	135.778	0.996	1.013	314.168	0.47	126.468	4411				93.085	6.915	96.69	3.31	98.504	1.496		0.0455648			0.68	99.705	0.295		0.0122044			99.864	0.136	99.887	0.113		0.00561649			0.00612002
B - 9	miR518c*	EtOH	1.252	138.09	0.996	1.014	324.885	0.466	126.878	4428				92.276	7.724	96.409	3.591	98.329	1.671		0.050895			0.61	99.729	0.271		0.0112115			99.864	0.136	100	0		0			0
B - 10	miR518c*	OHT	1.404	136.47	1.012	1.106	436.053	0.373	143.952	4552	4186.67	340.554		48.792	51.208	56.832	43.168	63.686	36.314	37.5267	1.10604	1.14298	0.0355723	30.272	74.714	25.286	26.2213	1.0461	1.0848	0.0441826	79.02	20.98	81.876	18.124	18.8907	0.900825	0.938931	0.0446463	0.981586	1.02311	0.0486489
B - 11	miR518c*	OHT	1.397	132.772	1.015	1.108	436.726	0.366	145.426	3878				47.035	52.965	55.209	44.791	62.378	37.622		1.14588			30.995	74.007	25.993		1.07535			77.72	22.28	81.331	18.669		0.927913			1.0111
B - 12	miR518c*	OHT	1.411	134.347	1.021	1.113	441.321	0.366	144.265	4130				44.77	55.23	53.535	46.465	61.356	38.644		1.17701			32.47	72.615	27.385		1.13294			76.707	23.293	80.121	19.879		0.988055			1.07664
G - 1	all* scr	EtOH	1.236	129.458	0.995	1.017	324.547	0.456	128.262	3565	3592.33	372.752		89.173	10.827	93.408	6.592	96.045	3.955	3.18933	0.120461	0.09714	0.0271248	2.525	98.401	1.599	1.05533	0.0661518	0.0436599	0.0212531	99.046	0.954	99.495	0.505	0.321667	0.0251002	0.0159879	0.00881439	0.0273505	0.0174213	0.00960461
G - 2	all* scr	EtOH	1.233	129.182	0.995	1.013	309.963	0.464	130.332	3978				92.408	7.592	95.551	4.449	97.788	2.212		0.0673726			1.106	99.422	0.578		0.0239123			99.723	0.277	99.849	0.151		0.00750522			0.00817808
G - 3	all* scr	EtOH	1.233	128.941	0.995	1.016	320.654	0.456	126.514	3234				90.043	9.957	94.094	5.906	96.599	3.401		0.103587			1.763	99.011	0.989		0.0409157			99.567	0.433	99.691	0.309		0.0153584			0.0167353
G - 4	all* scr	OHT	1.395	124.293	1.039	1.114	401.024	0.375	146.865	3697	3474	200.94		51.231	48.769	58.967	41.033	65.107	34.893	35.1893	1.06276	1.07179	0.016377	29.592	74.114	25.886	26.1863	1.07092	1.08335	0.0341926	77.603	22.397	80.227	19.773	20.1193	0.982786	1	0.0212438	1.07089	1.08965	0.0231484
G - 5	all* scr	OHT	1.385	126.195	1.035	1.113	413.825	0.372	146.006	3307				51.406	48.594	58.996	41.004	65.135	34.865		1.06191			29.392	74.448	25.552		1.05711			77.744	22.256	80.012	19.988		0.993472			1.08254
G - 6	all* scr	OHT	1.379	125.716	1.038	1.12	438.644	0.362	150.528	3418				50.878	49.122	58.075	41.925	64.19	35.81		1.09069			30.866	72.879	27.121		1.12202			76.448	23.552	79.403	20.597		1.02374			1.11552
H - 1	miR378*	EtOH	1.202	123.396	0.992	1.02	357.967	0.441	126.582	1694	2211.67	499.164		86.659	13.341	89.906	10.094	93.093	6.907	4.99233	0.210372	0.152055	0.0531237	5.018	96.989	3.011	2.08167	0.124567	0.0861201	0.0343492	97.698	2.302	98.111	1.889	0.941333	0.0938898	0.0467875	0.0408058	0.102307	0.0509821	0.0444641
H - 2	miR378*	EtOH	1.203	124.236	0.994	1.014	327.643	0.457	128.013	2690				91.636	8.364	94.238	5.762	96.506	3.494		0.106419			2.193	98.587	1.413		0.0584569			99.257	0.743	99.554	0.446		0.0221677			0.0241551
H - 3	miR378*	EtOH	1.21	127.043	0.992	1.017	348.775	0.451	124.257	2251				88.716	11.284	92.759	7.241	95.424	4.576		0.139375			3.199	98.179	1.821		0.0753361			99.112	0.888	99.511	0.489		0.024305			0.026484
H - 4	miR378*	OHT	1.371	124.02	1.051	1.136	481.564	0.336	153.522	2409	2550.67	129.84		45.164	54.836	53.757	46.243	59.693	40.307	38.4537	1.22766	1.17121	0.0515397	35.616	69.116	30.884	29.2223	1.27769	1.20895	0.0631972	73.516	26.484	76.38	23.62	22.233	1.174	1.10506	0.0716083	1.27925	1.20413	0.0780281
H - 5	miR378*	OHT	1.379	123.728	1.055	1.124	469.471	0.341	151.663	2579				48.197	51.803	55.874	44.126	63.009	36.991		1.12666			32.144	72.121	27.879		1.15338			76.192	23.808	79.256	20.744		1.03105			1.12348
H - 6	miR378*	OHT	1.377	122.529	1.06	1.13	466.519	0.34	154.289	2664				45.345	54.655	54.992	45.008	61.937	38.063		1.15931			32.995	71.096	28.904		1.19578			74.925	25.075	77.665	22.335		1.11013			1.20965
