# Supplementary material for: Correction: A Screen Identifies the Oncogenic Micro-RNA miR-378a-5p as a Negative Regulator of Oncogene-Induced Senescence
Source: PLoS One. 2022 Jul 21;17(7):e0272206. doi: 10.1371/journal.pone.0272206 (PMC9302827; doi:10.1371/journal.pone.0272206)
Supplement: S3 File — The validations of the miRNA’s affecting OIS were done in several experiments; the data is provided as Excel files for the individual experiments and as a combined file that was used to generate the graphs (validations combined_Fig_1f.xlsx). (ZIP) [file pone.0272206.s005.zip › raw_data_fig1f/exp7_fig1f.xlsx]

## Sheet: plates1_2_Summary by wells
		Nuclei	Nuclei	Nuclei	Nuclei	Nuclei	Cells	Cells	Cells	Cells	Cells	Cells	Cells	Cells	Cells	Cells	Cells	Cells	Cells	Cells	Cells	Cells	Cells	Cells		Cell_140	Cell_140	Cell_150	Cell_150	Cell_160	Cell_160	Cell_170	Cell_170	Cell_180	Cell_180			fold change				MIKE's cell_180 data			fold change
Well		Nuc/Cell Intensity	Nuc Area	Nuc Intensity	Nuc Intensity CV	Cell Intensity	Nuc/Cell Intensity	Cell/Bckg Intensity	Cell Area	Nuc/Cell Area	Nuc Intensity	Nuc Intensity CV	Cell Gyration Radius	Cell Intensity	Cell Elongation	Cell 1/(Form Factor)	Intensity Spreading	Cell Intensity CV	Background Intensity	Light Flux	Intensity (N+C)	IxA (Nuc)	IxA (Cell)	IxA (N+C)	Cell Count	false (%)	true (%)	false (%)	true (%)	false (%)	true (%)	false (%)	true (%)	false (%)	true (%)			to UNC#1							to allstars
																																				average	sd		average	sd						average	sd
A - 1	MQ	1.358	192.965	149.909	0.093	110.379	0.987	1.039	446.869	0.469	148.899	0.04	15.251	150.909	0.697	2.115	1	0.049	145.009	458.292	150.215	28907	39869.7	68776.7	2179	20.56	79.44	59.247	40.753	79.394	20.606	89.674	10.326	94.952	5.048	2.39467	2.29819	0.206541	0.0979788	0.0940312		5.048			0.187863	0.0891182	0.0855277
A - 2	MQ	1.346	197.569	148.496	0.09	110.317	0.991	1.033	437.828	0.485	136.491	0.038	14.931	137.716	0.713	2.053	1	0.045	133.115	471.177	137.296	27139.3	34313.8	61453.1	2078	69.731	30.269	87.151	12.849	95.043	4.957	97.642	2.358	98.893	1.107			0.0452934				1.107			0.0411973
A - 3	MQ	1.35	199.377	149.449	0.095	110.687	0.987	1.046	460.135	0.465	137.733	0.042	15.34	139.564	0.714	2.164	1	0.053	133.244	473.226	138.911	27593.8	37584.8	65178.6	2236	59.75	40.25	82.066	17.934	93.381	6.619	97.138	2.862	98.971	1.029			0.042102				1.029			0.0382945
A - 4	MQ	1.54	152.17	171.103	0.155	111.192	1.054	1.223	411.86	0.399	186.819	0.088	14.896	174.459	0.729	2.179	0.971	0.136	141.749	386.852	178.482	28915.9	47434.4	76350.3	1790	14.358	85.642	36.536	63.464	52.179	47.821	62.849	37.151	70.447	29.553	30.783	5.27664	1.20917	1.2595	0.215896		29.553			1.09982	1.1456	0.196372
A - 5	MQ	1.561	150.998	171.559	0.16	109.794	1.061	1.211	441.106	0.382	182.345	0.083	15.829	169.606	0.713	2.274	0.969	0.128	139.437	387.112	173.574	28148.7	51878.8	80027.5	1525	14.623	85.377	38.557	61.443	54.951	45.049	66.426	33.574	73.77	26.23			1.07321				26.23			0.976157
A - 6	MQ	1.535	148.26	175.494	0.154	114.931	1.061	1.251	427.927	0.383	199.078	0.092	15.522	184.629	0.725	2.243	0.968	0.145	146.485	379.841	189.365	30335.5	54125.8	84461.3	1660	13.373	86.627	31.988	68.012	45.663	54.337	55.482	44.518	63.434	36.566			1.49611				36.566			1.36081
B - 1	UNC#1	1.344	197.009	150.024	0.093	111.633	0.989	1.039	444.768	0.476	136.322	0.039	15.125	137.922	0.708	2.094	1	0.049	132.662	468.566	137.37	26993.9	35314	62307.9	2232	66.577	33.423	86.649	13.351	94.176	5.824	97.805	2.195	99.149	0.851	0.984667	0.250811	0.034819	0.040288	0.0102621		0.851			0.0316702	0.0366447	0.00933402
B - 2	UNC#1	1.362	198.434	152.448	0.097	111.925	0.987	1.047	451.026	0.466	136.729	0.042	15.345	138.617	0.694	2.119	1.001	0.053	132.271	470.53	137.938	27207.8	36079.1	63286.9	2434	63.722	36.278	84.634	15.366	93.426	6.574	97.74	2.26	98.726	1.274			0.0521262				1.274			0.0474123
B - 3	UNC#1	1.365	201.309	152.101	0.097	111.461	0.988	1.045	449.509	0.474	135.88	0.041	15.377	137.602	0.706	2.097	1	0.051	131.601	478.478	137.008	27488.4	35132.9	62621.2	2291	68.529	31.471	87.211	12.789	94.893	5.107	98.123	1.877	99.171	0.829			0.0339189				0.829			0.0308515
B - 4	UNC#1	1.551	151.683	170.423	0.159	109.813	1.066	1.212	420.187	0.395	178.264	0.085	15.269	164.803	0.701	2.206	0.969	0.13	135.177	390.538	169.275	27716.5	46310.7	74027.2	1841	28.789	71.211	48.506	51.494	62.032	37.968	70.559	29.441	76.86	23.14	24.4407	1.26926	0.946783	1	0.0519324		23.14			0.861162	0.909567	0.047236
B - 5	UNC#1	1.542	147.902	170.771	0.155	110.645	1.049	1.201	404.602	0.401	179.875	0.079	14.864	169.261	0.712	2.102	0.975	0.124	140.081	374.576	172.668	27252.3	45778	73030.3	1885	18.302	81.698	40.424	59.576	55.703	44.297	67.586	32.414	74.324	25.676			1.05054				25.676			0.95554
B - 6	UNC#1	1.559	147.275	171.444	0.157	109.94	1.052	1.203	427.995	0.387	178.458	0.079	15.588	167.314	0.712	2.221	0.973	0.123	138.168	375.224	170.825	27048.1	49513.8	76562	1922	24.558	75.442	42.196	57.804	56.712	43.288	68.21	31.79	75.494	24.506			1.00267				24.506			0.911998
C - 1	JMJD3	1.346	202.732	150.892	0.096	112.073	0.989	1.032	448.914	0.481	138.338	0.038	15.142	139.885	0.72	2.158	1.001	0.046	135.406	482.039	139.294	28140	35555.9	63696	2144	59.795	40.205	83.022	16.978	93.657	6.343	97.715	2.285	99.44	0.56	0.567667	0.0698164	0.0229126	0.0232263	0.00285657		0.56			0.0208406	0.0211259	0.00259824
C - 2	JMJD3	1.342	205.246	150.868	0.092	112.369	0.99	1.031	450.319	0.484	136.346	0.038	15.282	137.767	0.71	2.155	1	0.045	133.511	488.552	137.229	28121.2	34715.4	62836.6	2190	67.032	32.968	87.854	12.146	96.575	3.425	98.858	1.142	99.498	0.502			0.0205395				0.502			0.0186821
C - 3	JMJD3	1.343	209.778	150.605	0.096	112.165	0.987	1.037	470.773	0.473	138.168	0.04	15.651	139.953	0.707	2.222	1	0.048	134.834	497.756	139.29	29085	37537.2	66622.1	2183	59.872	40.128	82.868	17.132	93.633	6.367	98.122	1.878	99.359	0.641			0.0262268				0.641			0.023855
C - 4	JMJD3	1.489	164.809	163.534	0.133	109.784	1.009	1.15	486.505	0.382	173.191	0.066	16.947	170.835	0.678	2.463	0.989	0.099	147.822	401.413	171.532	29156	57721.5	86877.5	1955	7.417	92.583	27.928	72.072	47.826	52.174	62.66	37.34	73.504	26.496	21.7037	4.22887	1.08409	0.888015	0.173026		26.496			0.986057	0.807709	0.157379
C - 5	JMJD3	1.484	161.867	163.083	0.134	109.914	1.012	1.135	473.847	0.388	165.12	0.06	16.697	162.39	0.675	2.409	0.989	0.092	142.562	394.951	163.22	27269.5	53377.3	80646.8	1968	15.346	84.654	41.108	58.892	59.705	40.295	72.917	27.083	81.504	18.496			0.756772				18.496			0.688334
C - 6	JMJD3	1.502	160.898	163.573	0.135	108.883	1.015	1.128	494.78	0.375	168.817	0.061	17.69	165.341	0.672	2.56	0.989	0.09	146.013	394.433	166.349	27730.5	58179.4	85909.9	1849	7.896	92.104	32.991	67.009	54.84	45.16	70.308	29.692	79.881	20.119			0.823177				20.119			0.748735
D - 1	BMI1	1.342	209.661	147.28	0.089	109.79	0.988	1.061	533.832	0.427	152.623	0.046	17.256	154.524	0.693	2.528	1	0.06	145.458	498.529	153.911	32252.7	51614.9	83867.6	1949	17.291	82.709	43.869	56.131	69.112	30.888	84.094	15.906	93.74	6.26	4.481	2.19931	0.25613	0.183342	0.0899856		6.26			0.232968	0.166762	0.081848
D - 2	BMI1	1.315	206.964	145.258	0.084	110.526	0.993	1.057	503.489	0.445	145.127	0.046	16.51	146.063	0.693	2.332	0.998	0.057	138.005	494.59	145.774	30305.2	44623.2	74928.4	2127	36.765	63.235	66.244	33.756	84.72	15.28	94.217	5.783	97.978	2.022			0.082731				2.022			0.0752493
D - 3	BMI1	1.321	203.292	144.42	0.081	109.3	0.994	1.06	511.671	0.431	150.321	0.045	16.823	151.185	0.699	2.464	0.998	0.057	142.465	485.98	150.919	30750.1	47950.7	78700.9	2054	23.564	76.436	54.625	45.375	77.41	22.59	88.997	11.003	94.839	5.161			0.211164				5.161			0.192068
D - 4	BMI1	1.539	152.273	167.01	0.149	108.452	1.114	1.288	488.433	0.344	221.877	0.093	17.052	196.712	0.692	2.46	0.953	0.151	152.078	408.322	204.244	34246.7	67337.9	101585	1773	0.959	99.041	6.317	93.683	17.202	82.798	29.724	70.276	43.655	56.345	56.9023	0.52677	2.30538	2.32818	0.021553		56.345			2.0969	2.11764	0.0196039
D - 5	BMI1	1.521	151.576	164.395	0.146	108.041	1.113	1.269	501.066	0.339	220.223	0.093	17.857	195.185	0.692	2.592	0.953	0.15	153.131	407.766	202.451	33991.2	70125.9	104117	1657	0.785	99.215	5.25	94.75	16.536	83.464	30.658	69.342	43.03	56.97			2.33095				56.97			2.12016
D - 6	BMI1	1.53	150.235	174.207	0.15	115.478	1.118	1.286	474.275	0.352	225.534	0.096	16.877	199.016	0.693	2.465	0.949	0.155	154.011	405.436	207.322	34548.2	66148.9	100697	1833	0.873	99.127	6.492	93.508	16.639	83.361	29.351	70.649	42.608	57.392			2.34822				57.392			2.13586
E - 7	allstars scr miRNA	1.35	201.624	150.279	0.095	111.427	0.989	1.045	461.67	0.466	143.884	0.042	15.506	145.436	0.709	2.188	1	0.052	139.016	479.535	144.878	29194.4	38965.2	68159.6	2227	41.087	58.913	69.915	30.085	86.574	13.426	94.881	5.119	97.934	2.066	1.334	0.697114	0.0845312	0.0545812	0.0285227		2.066			0.0768868	0.0496452	0.0259433
E - 8	allstars scr miRNA	1.366	199.306	151.156	0.095	110.604	0.989	1.041	459.173	0.463	143.918	0.04	15.7	145.614	0.691	2.229	1.001	0.049	139.798	474.017	145.026	28811.5	38840.9	67652.4	2226	36.119	63.881	69.407	30.593	88.679	11.321	96.631	3.369	98.742	1.258			0.0514716				1.258			0.0468169
E - 9	allstars scr miRNA	1.376	203.356	151.625	0.097	110.231	0.989	1.043	470.499	0.463	139.16	0.041	15.892	140.665	0.69	2.259	1.001	0.051	134.706	483.753	140.125	28464.2	38605.3	67069.5	2214	55.059	44.941	81.978	18.022	94.58	5.42	98.013	1.987	99.322	0.678			0.0277407				0.678			0.025232
E - 10	allstars scr miRNA	1.574	145.092	172.093	0.164	109.29	1.064	1.195	413.255	0.39	188.656	0.078	15.265	174.546	0.715	2.193	0.97	0.122	145.308	373.796	179.019	28079.1	49167.3	77246.4	1738	6.329	93.671	27.848	72.152	49.367	50.633	61.623	38.377	70.138	29.862	26.8707	2.74608	1.22182	1.09942	0.112357		29.862			1.11132	1	0.102196
E - 11	allstars scr miRNA	1.506	150.614	164.701	0.148	109.281	1.051	1.174	437.996	0.385	180.035	0.075	15.855	169.208	0.714	2.325	0.972	0.112	143.483	382.897	172.558	27823.4	51079.8	78903.2	1631	11.159	88.841	35.132	64.868	53.464	46.536	66.708	33.292	75.536	24.464			1.00095				24.464			0.910435
E - 12	allstars scr miRNA	1.551	148.953	169.767	0.159	109.54	1.062	1.221	420.046	0.389	182.991	0.084	15.23	169.806	0.732	2.14	0.968	0.133	138.281	382.441	174.04	27758.3	48241.7	75999.9	1225	17.388	82.612	39.673	60.327	55.02	44.98	66.286	33.714	73.714	26.286			1.0755				26.286			0.978241
F - 1	p16	1.382	200.208	154.505	0.101	111.76	0.992	1.037	438.681	0.481	138.665	0.04	15.078	139.736	0.702	2.129	1	0.048	134.671	477.762	139.357	27922.1	34192.4	62114.5	2407	59.992	40.008	83.963	16.037	94.017	5.983	97.964	2.036	99.418	0.582	28.0567	46.0734	0.0238128	1.14795	1.88511		0.582			0.0216593	1.04414	1.71464
F - 2	p16	1.373	201.44	156.011	0.1	113.623	0.995	1.024	413.411	0.501	156.366	0.038	14.589	157.052	0.692	2.035	1	0.043	153.25	482.193	156.78	31603.2	33837.8	65440.9	2564	2.457	97.543	22.894	77.106	66.732	33.268	89.899	10.101	97.66	2.34			0.0957421				2.34			0.0870838
F - 3	p16	1.347	207.509	156.288	0.098	116.01	0.996	1.025	420.553	0.506	191.526	0.038	14.787	192.345	0.697	2.058	1	0.043	187.65	496.729	192.028	39914.8	41575.8	81490.6	2597	0	100	0.154	99.846	1.309	98.691	5.583	94.417	18.752	81.248			3.3243				81.248			3.02367
F - 4	p16	1.492	155.198	173.805	0.147	117.51	1.061	1.18	392.6	0.422	186.287	0.084	14.202	173.863	0.736	2.01	0.971	0.117	146.892	396.892	178.5	29608.5	43470.9	73079.4	1484	13.073	86.927	33.221	66.779	48.585	51.415	60.377	39.623	68.396	31.604	31.52	6.18643	1.29309	1.28965	0.25312		31.604			1.17615	1.17303	0.23023
F - 5	p16	1.543	158.902	175.12	0.158	113.499	1.069	1.203	383.812	0.436	198.986	0.093	14.036	183.54	0.731	1.971	0.969	0.132	151.773	408.873	189.286	32206.6	43046.1	75252.7	2132	2.017	97.983	12.805	87.195	33.724	66.276	50.516	49.484	62.336	37.664			1.54104				37.664			1.40168
F - 6	p16	1.566	148.339	175.815	0.162	112.266	1.058	1.164	358.218	0.435	183.48	0.079	13.332	171.092	0.738	1.885	0.972	0.11	146.169	378.278	175.696	27727.9	37472.2	65200.1	2139	5.891	94.109	29.734	70.266	53.109	46.891	66.199	33.801	74.708	25.292			1.03483				25.292			0.941249
F - 7	miR561	1.374	206.135	151.559	0.096	110.304	0.986	1.048	483.043	0.458	141.765	0.042	16.078	143.834	0.69	2.272	1	0.053	137.126	488.89	143.096	29431.8	41144.5	70576.4	2189	46.871	53.129	73.641	26.359	88.442	11.558	95.112	4.888	98.447	1.553	1.33667	0.376434	0.0635416	0.0546903	0.0154019		1.553			0.0577954	0.0497445	0.0140091
F - 8	miR561	1.369	199.161	150.917	0.097	110.208	0.989	1.043	455.294	0.469	139.067	0.041	15.516	140.647	0.688	2.159	1	0.05	134.732	473.773	140.079	27835.4	37086.5	64922	2218	57.484	42.516	82.056	17.944	93.508	6.492	97.52	2.48	99.098	0.902			0.0369057				0.902			0.0335682
F - 9	miR561	1.332	208.098	148.221	0.096	111.34	0.988	1.042	475.717	0.469	142.593	0.041	15.698	144.348	0.715	2.206	1	0.05	138.404	494.315	143.743	29799.1	39801.7	69600.7	2187	44.17	55.83	74.257	25.743	89.529	10.471	95.976	4.024	98.445	1.555			0.0636235				1.555			0.0578698
F - 10	miR561	1.521	149.975	166.012	0.152	109.104	1.069	1.199	419.194	0.391	179.512	0.082	15.26	165.668	0.731	2.189	0.966	0.126	137.442	386.684	170.009	27526.9	46995.6	74522.5	1563	21.945	78.055	45.106	54.894	58.989	41.011	69.61	30.39	77.735	22.265	23.1087	3.39505	0.910982	0.945501	0.13891		22.265			0.828599	0.859996	0.126348
F - 11	miR561	1.537	148.341	167.531	0.157	108.932	1.064	1.202	416.978	0.392	174.694	0.081	15.184	162.203	0.732	2.183	0.968	0.124	134.366	380.926	166.203	26462.1	45725.4	72187.5	1677	28.384	71.616	49.851	50.149	64.162	35.838	73.286	26.714	79.785	20.215			0.827105				20.215			0.752307
F - 12	miR561	1.466	161.993	162.06	0.143	110.743	1.064	1.232	432.135	0.408	183.978	0.09	15.202	170.861	0.743	2.058	0.966	0.136	137.938	415.453	175.018	30327	48681.2	79008.3	1192	19.715	80.285	41.946	58.054	55.705	44.295	65.52	34.48	73.154	26.846			1.09842				26.846			0.999082
G - 7	miR645	1.343	204.055	147.221	0.093	109.642	0.989	1.045	490.63	0.454	139.586	0.041	16.361	141.093	0.706	2.302	1	0.051	134.938	485.818	140.577	28651.8	41625.4	70277.3	1805	55.014	44.986	81.939	18.061	93.684	6.316	97.729	2.271	99.114	0.886	0.998	0.188817	0.0362511	0.0408336	0.00772554		0.886			0.0329728	0.0371409	0.0070269
G - 8	miR645	1.361	194.407	147.809	0.093	108.552	0.988	1.046	478.978	0.451	137.362	0.04	16.107	139.131	0.706	2.284	1	0.051	132.818	462.01	138.551	26912.6	40976.8	67889.4	1794	62.598	37.402	83.891	16.109	93.59	6.41	97.77	2.23	99.108	0.892			0.0364965				0.892			0.0331961
G - 9	miR645	1.355	198.617	147.919	0.094	109.157	0.99	1.044	478.772	0.456	138.245	0.04	16.215	139.696	0.698	2.33	1	0.05	133.605	472.83	139.213	27606.4	40297.4	67903.8	1973	60.365	39.635	84.947	15.053	93.411	6.589	97.364	2.636	98.784	1.216			0.0497531				1.216			0.0452538
G - 10	miR645	1.505	161.999	166.531	0.15	110.568	1.056	1.212	448.74	0.396	190.604	0.088	15.722	178.481	0.724	2.221	0.972	0.13	146.636	413.346	182.659	31578.3	53160.7	84739	1241	4.351	95.649	20.387	79.613	40.371	59.629	55.117	44.883	66.156	33.844	28.5313	6.91854	1.38474	1.16737	0.283075		33.844			1.25951	1.0618	0.257476
G - 11	miR645	1.544	148.246	167.215	0.153	108.268	1.051	1.2	442.478	0.373	173.839	0.078	15.858	163.977	0.721	2.298	0.974	0.123	135.926	377.343	167.078	26373.8	50241.8	76615.5	1526	22.87	77.13	44.037	55.963	60.682	39.318	71.232	28.768	79.292	20.708			0.847276				20.708			0.770654
G - 12	miR645	1.506	151.444	164.499	0.146	109.451	1.047	1.232	467.267	0.367	185.875	0.083	16.382	175.332	0.72	2.377	0.973	0.134	141.348	383.677	178.513	28934.2	57648.9	86583.1	931	14.501	85.499	35.016	64.984	48.872	51.128	61.332	38.668	68.958	31.042			1.2701				31.042			1.15524
H - 7	miR96	1.344	203.853	148.921	0.094	111.012	0.991	1.034	451.528	0.481	142.915	0.038	15.322	144.209	0.697	2.145	1	0.047	139.302	485.779	143.735	29272.8	36775.6	66048.4	2177	43.5	56.5	75.884	24.116	90.216	9.784	96.417	3.583	98.438	1.562	0.979333	0.533761	0.0639099	0.0400698	0.0218391		1.562			0.0581303	0.0364462	0.0198641
H - 8	miR96	1.322	207.523	143.918	0.081	108.849	0.991	1.038	486.44	0.472	137.594	0.038	15.885	138.922	0.709	2.212	0.999	0.047	133.73	494.419	138.429	28711.1	40349.8	69060.8	1741	63.756	36.244	84.492	15.508	93.452	6.548	97.588	2.412	99.138	0.862			0.0352691				0.862			0.0320796
H - 9	miR96	1.324	199.079	144.251	0.084	108.93	0.992	1.032	454.018	0.475	136.367	0.037	15.324	137.458	0.708	2.159	1	0.045	133.036	475.119	137.052	27285.4	36143.3	63428.7	1947	68.053	31.947	89.831	10.169	96.251	3.749	99.076	0.924	99.486	0.514			0.0210305				0.514			0.0191287
H - 10	miR96	1.356	175.412	164.81	0.117	121.748	1.057	1.268	470.091	0.402	219.158	0.103	15.137	204.658	0.758	1.932	0.967	0.146	159.802	449.266	210.273	39287.2	63229.4	102517	219	4.11	95.89	13.242	86.758	30.137	69.863	38.356	61.644	47.945	52.055	42.04	8.85532	2.12985	1.72008	0.362319		52.055			1.93724	1.56453	0.329554
H - 11	miR96	1.489	152.305	168.269	0.146	113.205	1.097	1.28	451.356	0.377	205.397	0.096	15.605	184.42	0.734	2.087	0.957	0.151	143.213	404.13	191.295	32247.3	58081.1	90328.4	559	10.555	89.445	25.76	74.24	39.893	60.107	50.268	49.732	61.181	38.819			1.5883				38.819			1.44466
H - 12	miR96	1.43	147.663	160.137	0.134	112.599	1.071	1.274	451.857	0.385	197.504	0.104	15.746	181.445	0.722	2.227	0.956	0.155	141.573	381.983	186.794	30372.3	60664.5	91036.8	122	20.492	79.508	36.066	63.934	50	50	57.377	42.623	64.754	35.246			1.4421				35.246			1.31169
A - 1	miR200c	1.354	199.834	147.086	0.089	108.606	0.994	1.054	495.548	0.446	144.004	0.043	16.415	144.91	0.682	2.302	0.998	0.055	137.306	477.643	144.658	28966	44529.9	73495.9	1937	43.727	56.273	71.038	28.962	86.732	13.268	93.96	6.04	97.47	2.53	2.323	0.559971	0.103516	0.0950465	0.0229114		2.53			0.0941547	0.0864511	0.0208395
A - 2	miR200c	1.349	201.473	147.237	0.09	109.156	0.992	1.054	490.927	0.447	145.247	0.044	16.269	146.421	0.704	2.281	0.999	0.056	138.741	480.739	146.086	29461.2	43841.9	73303	2073	37.241	62.759	66.57	33.43	84.708	15.292	94.163	5.837	97.25	2.75			0.112517				2.75			0.102342
A - 3	miR200c	1.333	203.187	145.163	0.087	108.861	0.992	1.053	505.354	0.443	142.765	0.043	16.613	143.83	0.701	2.326	0.998	0.055	136.391	484.886	143.476	29195.9	44919.9	74115.8	1954	45.906	54.094	72.518	27.482	88.127	11.873	95.138	4.862	98.311	1.689			0.0691061				1.689			0.0628566
A - 4	miR200c	1.48	164.898	161.761	0.141	109.115	1.216	1.393	573.718	0.349	253.336	0.126	20.19	205.413	0.69	2.658	0.934	0.208	147.128	480.865	217.579	41446.1	83641.6	125088	43	0	100	9.302	90.698	16.279	83.721	20.93	79.07	25.581	74.419	73.082	13.5511	3.04488	2.99018	0.554447		74.419			2.76953	2.71977	0.504307
A - 5	miR200c	1.245	151.835	161.469	0.087	130.776	1.047	1.248	535.228	0.325	256.294	0.092	17.407	244.981	0.744	2.378	0.968	0.141	193.474	386.527	248.579	40870.3	95030.7	135901	71	1.408	98.592	2.817	97.183	4.225	95.775	9.859	90.141	14.085	85.915			3.51525				85.915			3.19735
A - 6	miR200c	1.381	170.833	156.161	0.116	113.555	1.086	1.328	497.459	0.379	226.132	0.115	16.279	205.856	0.727	2.189	0.957	0.171	154.013	446.676	212.934	39174.1	70712.8	109887	993	6.747	93.253	14.703	85.297	23.364	76.636	32.427	67.573	41.088	58.912			2.41041				58.912			2.19243
B - 1	miR30d	1.345	202.429	147.958	0.09	110.038	0.988	1.047	467.005	0.465	138.801	0.041	15.601	140.543	0.712	2.21	1	0.052	134.145	480.92	139.904	28243.2	38383.1	66626.2	2181	57.863	42.137	80.972	19.028	91.884	8.116	96.515	3.485	98.808	1.192	2.40733	1.35288	0.0487712	0.098497	0.0553535		1.192			0.0443606	0.0895896	0.0503477
B - 2	miR30d	1.334	206.248	149.067	0.092	111.735	0.992	1.034	453.179	0.481	153.819	0.039	15.382	155.146	0.706	2.143	1	0.047	150.009	491.374	154.648	31872.8	39337	71209.8	2225	6.067	93.933	35.191	64.809	72.809	27.191	88.809	11.191	96.135	3.865			0.158138				3.865			0.143837
B - 3	miR30d	1.325	200.286	147.903	0.088	111.589	0.992	1.035	439.681	0.481	148.113	0.04	15.104	149.371	0.701	2.118	1	0.048	144.143	477.321	148.904	29799.1	36680.1	66479.2	2356	21.647	78.353	59.423	40.577	82.47	17.53	93.591	6.409	97.835	2.165			0.0885819				2.165			0.0805711
B - 4	miR30d	1.427	150.497	190.189	0.129	134.448	1.051	1.169	399.239	0.408	233.81	0.075	14.253	221.202	0.741	2.029	0.973	0.107	190.155	381.345	225.764	35423.6	55839.5	91263.2	1556	2.506	97.494	10.411	89.589	19.409	80.591	27.121	72.879	35.604	64.396	48.3253	16.2716	2.63479	1.97725	0.665759		64.396			2.39652	1.79844	0.605552
B - 5	miR30d	1.515	154.571	166.38	0.152	109.832	1.075	1.219	422.278	0.398	191.68	0.088	15.05	175.788	0.723	2.137	0.965	0.133	143.461	401.166	181.078	30261.6	49249.7	79511.3	1742	9.816	90.184	29.162	70.838	45.982	54.018	59.3	40.7	68.14	31.86			1.30357				31.86			1.18568
B - 6	miR30d	1.472	157.719	169.872	0.141	116.166	1.075	1.231	427.019	0.399	211.918	0.094	15.048	194.607	0.729	2.119	0.965	0.139	157.464	408.009	200.618	34086.4	54505.9	88592.3	1328	2.636	97.364	12.651	87.349	27.56	72.44	41.114	58.886	51.28	48.72			1.9934				48.72			1.81313
C - 1	miR429	1.35	196.513	147.407	0.092	109.179	0.991	1.049	468.755	0.454	143.783	0.042	15.968	145.03	0.686	2.27	1	0.053	138.096	468.476	144.637	28395.6	40805.6	69201.3	2137	43.004	56.996	72.438	27.562	87.646	12.354	95.133	4.867	97.52	2.48	22.308	34.9171	0.10147	0.0879477	0.0191238		2.48			0.092294	0.0799943	0.0173943
C - 2	miR429	1.34	204.319	147.845	0.091	110.379	0.994	1.04	469.12	0.466	184.267	0.041	15.743	185.254	0.701	2.256	0.999	0.049	177.978	488.661	184.953	37882.1	50275.8	88158	2202	0.045	99.955	0.817	99.183	4.768	95.232	15.713	84.287	37.375	62.625			2.56233				62.625			2.33061
C - 3	miR429	1.315	203.489	145.354	0.086	110.542	0.993	1.051	465.973	0.461	145.596	0.044	15.652	146.648	0.7	2.206	0.999	0.055	139.404	485.92	146.299	29809.8	39485.5	69295.3	2309	36.336	63.664	65.396	34.604	84.625	15.375	94.327	5.673	98.181	1.819			0.0744251				1.819			0.0676946
C - 4	miR429	1.427	156.719	170.142	0.131	120.457	1.105	1.308	448.234	0.384	245.947	0.113	15.366	220.309	0.735	2.154	0.955	0.172	167.934	417.074	229.523	39497.2	67332.1	106829	1306	3.216	96.784	10.796	89.204	20.904	79.096	30.168	69.832	38.591	61.409	55.192	15.5456	2.51257	2.2582	0.636056		61.409			2.28535	2.05399	0.578536
C - 5	miR429	1.355	158.463	158.501	0.124	117.067	1.178	1.457	510.989	0.355	289.15	0.129	17.025	238.626	0.813	1.9	0.909	0.202	161.58	439.866	250.276	43249.6	89816.5	133066	21	14.286	85.714	19.048	80.952	28.571	71.429	28.571	71.429	33.333	66.667			2.72771				66.667			2.48103
C - 6	miR429	1.39	174.936	153.252	0.12	110.107	1.162	1.281	760.586	0.271	219.816	0.114	24.623	185.882	0.696	3.416	0.922	0.158	144.99	496.601	194.877	39690.9	105875	145565	8	0	100	0	100	50	50	50	50	62.5	37.5			1.53433				37.5			1.39557
D - 1	miR34a sko	1.302	212.855	140.094	0.077	107.598	0.992	1.039	525.455	0.459	141.906	0.038	16.986	143.088	0.724	2.467	0.999	0.047	137.572	508.039	142.663	30411.2	46485.6	76896.8	1471	50.17	49.83	75.323	24.677	90.415	9.585	96.941	3.059	98.912	1.088	0.641333	0.414171	0.044516	0.0262404	0.016946		1.088			0.0404902	0.0238674	0.0154135
D - 2	miR34a sko	1.255	218.504	135.194	0.067	107.755	0.994	1.037	511.086	0.473	138.263	0.038	16.544	139.074	0.724	2.34	0.999	0.046	134.052	522.512	138.741	30322.6	42032.9	72355.5	1414	62.73	37.27	85.644	14.356	95.12	4.88	98.02	1.98	99.434	0.566			0.0231581				0.566			0.0210639
D - 3	miR34a sko	1.265	220.123	135.955	0.07	107.474	0.994	1.036	516.417	0.474	138.613	0.038	16.53	139.354	0.728	2.381	0.999	0.046	134.387	526.464	139.097	30667.6	42664.8	73332.3	1484	61.658	38.342	85.647	14.353	95.081	4.919	98.854	1.146	99.73	0.27			0.0110472				0.27			0.0100481
D - 4	miR34a sko	1.423	169.136	150.044	0.117	105.446	1.071	1.182	590.843	0.334	173.195	0.069	20.696	160.048	0.638	2.912	0.972	0.108	135.034	437.228	163.504	29726.7	69495	99221.7	1183	21.893	78.107	44.632	55.368	63.06	36.94	73.373	26.627	81.572	18.428	19.3413	1.0112	0.753989	0.791359	0.0413738		18.428			0.685804	0.719794	0.0376323
D - 5	miR34a sko	1.447	169.952	151.772	0.122	104.866	1.076	1.189	605.062	0.327	176.625	0.071	20.979	162.59	0.656	2.908	0.971	0.11	136.234	442.543	166.218	30688.3	73258	103946	1121	21.32	78.68	41.57	58.43	58.073	41.927	71.454	28.546	79.572	20.428			0.83582				20.428			0.760234
D - 6	miR34a sko	1.436	163.439	151.854	0.12	105.69	1.07	1.176	577.706	0.334	175.391	0.07	19.988	162.14	0.662	2.832	0.972	0.106	137.305	422.904	165.518	29280.5	69842.5	99123	1226	21.126	78.874	41.843	58.157	58.564	41.436	72.675	27.325	80.832	19.168			0.784267				19.168			0.713343
F - 1	miR649	1.38	194.372	154.083	0.1	111.647	0.988	1.049	448.119	0.461	147.438	0.044	15.246	149.278	0.704	2.191	1	0.054	142.145	461.707	148.614	28791.8	38983.6	67775.4	2492	28.612	71.388	60.514	39.486	80.899	19.101	90.53	9.47	95.907	4.093	2.05767	1.7642	0.167467	0.0841903	0.0721831		4.093			0.152322	0.0765767	0.0656554
F - 2	miR649	1.37	199.099	155.135	0.101	113.221	0.99	1.041	430.468	0.481	140.364	0.043	14.853	141.823	0.7	2.081	1.001	0.051	136.105	473.831	141.254	28106.5	33626.4	61732.9	2692	50.483	49.517	79.086	20.914	92.051	7.949	96.954	3.046	99.034	0.966			0.0395243				0.966			0.03595
F - 3	miR649	1.362	199.578	154.411	0.098	113.349	0.99	1.038	423.598	0.488	139.899	0.041	14.553	141.317	0.726	2.056	1.001	0.05	136.067	475.013	140.756	28049.2	32424.9	60474.1	2693	55.774	44.226	80.059	19.941	91.868	8.132	96.547	3.453	98.886	1.114			0.0455798				1.114			0.0414578
F - 4	miR649	1.501	160.195	165.182	0.142	110.047	1.037	1.165	433.754	0.4	170.022	0.075	15.327	162.526	0.726	2.242	0.98	0.108	138.941	400.624	164.952	27699	46352	74050.9	2134	20.478	79.522	45.127	54.873	61.012	38.988	73.336	26.664	80.178	19.822	17.1947	2.27576	0.811025	0.703527	0.0931138		19.822			0.737682	0.639905	0.0846932
F - 5	miR649	1.498	162.572	164.623	0.143	109.942	1.042	1.155	434.842	0.407	165.132	0.076	15.489	157.054	0.717	2.251	0.98	0.104	135.513	409.011	159.723	27310.7	44422.8	71733.5	2090	29.952	70.048	53.062	46.938	67.703	32.297	77.703	22.297	84.163	15.837			0.647977				15.837			0.589379
F - 6	miR649	1.532	153.216	166.92	0.151	108.902	1.039	1.148	428.966	0.395	165.307	0.07	15.508	157.821	0.712	2.275	0.981	0.1	137.022	383.699	160.12	25773.2	45451.2	71224.5	1978	27.452	72.548	53.438	46.562	68.857	31.143	78.109	21.891	84.075	15.925			0.651578				15.925			0.592654
F - 7	LNA550	1.312	204.288	141.657	0.083	107.971	0.994	1.033	464.993	0.482	132.867	0.037	15.733	133.609	0.717	2.188	0.999	0.044	129.299	488.752	133.371	27256.2	35881.7	63138	1636	80.868	19.132	94.315	5.685	98.227	1.773	99.45	0.55	99.694	0.306	0.196667	0.170673	0.0125201	0.0080467	0.00698316		0.306			0.0113879	0.00731901	0.00635165
F - 8	LNA550	1.315	209	141.224	0.082	107.408	0.996	1.029	469.766	0.484	135.698	0.036	15.692	136.191	0.718	2.215	1	0.042	132.31	500.677	136.007	28512.8	36555.7	65068.5	1639	73.887	26.113	92.434	7.566	98.17	1.83	99.573	0.427	100	0			0				0			0
F - 9	LNA550	1.307	209.189	139.662	0.079	106.814	0.997	1.028	465.697	0.491	137.861	0.036	15.439	138.19	0.73	2.135	0.999	0.042	134.319	502.034	138.068	28969.8	36569.3	65539	1408	67.543	32.457	89.915	10.085	97.088	2.912	98.935	1.065	99.716	0.284			0.01162				0.284			0.0105691
F - 10	LNA550	1.399	182.735	146.884	0.107	104.992	1.041	1.13	596.265	0.359	162.367	0.058	20.112	154.822	0.662	2.832	0.982	0.087	136.613	459.414	156.844	30164.4	66590.8	96755.3	1157	27.398	72.602	51.945	48.055	70.7	29.3	83.319	16.681	89.023	10.977	8.89967	2.04815	0.449129	0.364134	0.083801		10.977			0.408512	0.331204	0.0762226
F - 11	LNA550	1.386	192.685	144.934	0.099	104.542	1.041	1.113	621.593	0.37	158.148	0.054	20.42	150.814	0.671	2.802	0.983	0.077	135.343	482.464	152.71	30690.4	67133.9	97824.4	959	31.491	68.509	55.787	44.213	75.912	24.088	88.53	11.47	93.118	6.882			0.28158				6.882			0.256116
F - 12	LNA550	1.328	214.813	138.034	0.087	103.902	1.046	1.118	817.098	0.339	160.945	0.054	25.493	153.018	0.65	3.513	0.98	0.078	136.612	539.973	154.818	34725.2	95835.5	130561	543	25.967	74.033	53.039	46.961	73.849	26.151	83.794	16.206	91.16	8.84			0.361692				8.84			0.328983
G - 1	miR378*	1.387	205.498	156.141	0.106	112.567	0.99	1.038	462.041	0.469	149.244	0.04	15.549	150.841	0.702	2.236	1	0.049	145.165	488.619	150.269	30795.3	39633.6	70428.9	2161	14.623	85.377	54.095	45.905	81.305	18.695	93.198	6.802	97.825	2.175	1.19667	0.996997	0.088991	0.0489621	0.0407925		2.175			0.0809433	0.0445343	0.0371035
G - 2	miR378*	1.381	212.325	155.029	0.107	112.249	0.992	1.036	460.62	0.48	138.137	0.04	15.411	139.327	0.71	2.157	1	0.047	134.442	505.946	138.895	29415	35303	64718	2193	59.553	40.447	86.959	13.041	96.398	3.602	99.042	0.958	99.818	0.182			0.00744661				0.182			0.00677319
G - 3	miR378*	1.331	217.007	152.345	0.101	114.499	0.989	1.037	473.825	0.481	143.899	0.041	15.692	145.558	0.715	2.179	1.001	0.05	140.203	515.719	144.938	31367.5	38242.7	69610.3	2270	33.128	66.872	73.172	26.828	90.837	9.163	97.004	2.996	98.767	1.233			0.0504487				1.233			0.0458865
G - 4	miR378*	1.522	165.533	167.487	0.143	109.974	1.018	1.123	453.905	0.402	166.009	0.063	16.19	162.409	0.681	2.335	0.988	0.088	144.213	406.473	163.595	28041.3	48791.1	76832.4	1990	11.005	88.995	37.337	62.663	58.342	41.658	73.266	26.734	82.362	17.638	15.1947	2.55444	0.721666	0.621696	0.104516		17.638			0.656404	0.565474	0.0950643
G - 5	miR378*	1.505	174.024	165.577	0.142	109.997	1.021	1.129	474.076	0.401	163.757	0.065	16.702	159.561	0.686	2.368	0.989	0.092	141.01	429.115	161.009	29046	49675.8	78721.9	1954	16.325	83.675	42.835	57.165	62.897	37.103	76.356	23.644	84.596	15.404			0.630261				15.404			0.573265
G - 6	miR378*	1.489	171.208	163.309	0.136	109.642	1.019	1.127	465.868	0.405	158.202	0.065	16.381	154.603	0.696	2.329	0.989	0.089	136.6	420.578	155.716	27516.5	47696.8	75213.3	1794	33.333	66.667	57.191	42.809	71.851	28.149	81.773	18.227	87.458	12.542			0.513161				12.542			0.466754
																											summary siRNAs
																											controls
																											summary miRNAs
																											summary LNAs
