# Supplementary material for: Correction: A Screen Identifies the Oncogenic Micro-RNA miR-378a-5p as a Negative Regulator of Oncogene-Induced Senescence
Source: PLoS One. 2022 Jul 21;17(7):e0272206. doi: 10.1371/journal.pone.0272206 (PMC9302827; doi:10.1371/journal.pone.0272206)
Supplement: S3 File — The validations of the miRNA’s affecting OIS were done in several experiments; the data is provided as Excel files for the individual experiments and as a combined file that was used to generate the graphs (validations combined_Fig_1f.xlsx). (ZIP) [file pone.0272206.s005.zip › raw_data_fig1f/exp8_fig1f.xlsx]

## Sheet: summary_by_wells_plate1
A - 1	MQ	1.122	168.192	136.213	0.044	121.424	0.981	1.045	475.873	0.405	151.107	0.04	15.64	154.267	0.741	2.364	1.001	0.051	147.441	396.077	153.338	25529.2	49832.5	75361.7	1767	11.205	88.795	49.802	50.198	72.383	27.617	85.795	14.205	93.152	6.848	97.057	2.943
A - 2	MQ	1.115	166.58	134.754	0.043	120.926	0.987	1.037	445.981	0.423	138.103	0.038	14.986	140.093	0.747	2.247	1	0.046	134.961	394.71	139.509	23073.3	40994	64067.4	1741	60.597	39.403	83.458	16.542	93.337	6.663	97.243	2.757	98.851	1.149	99.368	0.632
A - 3	MQ	1.171	187.076	139.381	0.056	119.161	0.982	1.049	478.147	0.427	139.118	0.042	15.579	141.739	0.735	2.294	1	0.053	134.906	441.453	140.894	26095.7	42802.1	68897.7	2011	52.959	47.041	78.419	21.581	90.9	9.1	96.569	3.431	98.608	1.392	99.552	0.448
A - 4	MQ	1.259	174.77	151.323	0.088	120.201	1.054	1.226	456.077	0.409	188.127	0.098	15.633	175.867	0.737	2.232	0.971	0.141	142.715	443.678	179.92	33195	51546	84741	1680	10.417	89.583	32.381	67.619	49.226	50.774	60.655	39.345	68.869	31.131	75.298	24.702
A - 5	MQ	1.291	176	151.683	0.093	117.447	1.058	1.217	488.75	0.394	183.776	0.095	16.441	171.594	0.729	2.289	0.967	0.133	140.38	448.824	175.557	32757.5	56287.1	89044.5	1422	12.307	87.693	34.388	65.612	52.18	47.82	64.416	35.584	72.363	27.637	78.27	21.73
A - 6	MQ	1.247	176.679	153.764	0.083	123.237	1.058	1.25	474.903	0.402	199.349	0.103	16.079	185.909	0.74	2.245	0.968	0.148	147.772	450.431	190.592	35936.8	57745.7	93682.6	1565	10.799	89.201	28.946	71.054	42.748	57.252	54.058	45.942	62.109	37.891	68.371	31.629
B - 1	UNC#1	1.119	161.554	137.139	0.043	122.68	0.982	1.044	464.13	0.397	139.878	0.039	15.547	142.551	0.741	2.375	1	0.049	136.409	380.962	141.801	22651.1	44923	67574.1	1750	51.6	48.4	77.429	22.571	90.743	9.257	95.886	4.114	98.4	1.6	99.257	0.743
B - 2	UNC#1	1.159	182.25	141.364	0.054	122.025	0.979	1.056	485.981	0.408	138.509	0.043	15.86	141.64	0.727	2.346	1.001	0.056	133.956	428.133	140.645	25240.4	44516.1	69756.5	2040	53.529	46.471	78.824	21.176	91.078	8.922	96.275	3.725	98.382	1.618	99.265	0.735
B - 3	UNC#1	1.127	172.893	138.011	0.046	122.473	0.981	1.05	471.371	0.405	137.356	0.041	15.604	140.131	0.74	2.3	1	0.052	133.314	407.279	139.296	23784.7	43346.9	67131.7	1890	59.418	40.582	83.016	16.984	92.91	7.09	97.143	2.857	98.836	1.164	99.577	0.423
B - 4	UNC#1	1.277	173.367	151.039	0.09	118.282	1.065	1.214	461.319	0.404	179.715	0.094	15.821	166.212	0.722	2.234	0.968	0.133	136.147	445.408	170.906	31655.8	50003.2	81659	1726	24.334	75.666	46.002	53.998	59.27	40.73	69.061	30.939	76.246	23.754	80.707	19.293
B - 5	UNC#1	1.225	176.148	146.552	0.075	119.588	1.048	1.216	470.004	0.403	182.132	0.096	15.835	171.784	0.745	2.24	0.975	0.135	140.488	443.546	175.263	32451.8	52743.9	85195.8	1699	14.597	85.403	35.786	64.214	52.855	47.145	64.803	35.197	72.337	27.663	78.634	21.366
B - 6	UNC#1	1.235	182.961	146.177	0.076	118.336	1.05	1.219	511.914	0.391	179.765	0.097	16.964	169.141	0.736	2.43	0.973	0.137	137.958	462.928	172.663	33385.3	58246.9	91632.3	1703	20.376	79.624	38.755	61.245	53.729	46.271	66.119	33.881	73.048	26.952	79.8	20.2
C - 1	JMJD3	1.159	186.65	140.978	0.056	121.709	0.984	1.035	466.708	0.437	140.476	0.038	15.324	142.851	0.736	2.272	1.001	0.046	137.849	441.021	142.077	26282.9	41548.9	67831.8	1884	49.682	50.318	77.07	22.93	91.401	8.599	96.815	3.185	98.992	1.008	99.575	0.425
C - 2	JMJD3	1.129	170.76	138.819	0.047	123.021	0.985	1.036	457.647	0.414	138.255	0.038	15.462	140.526	0.721	2.363	1.001	0.046	135.484	403.574	139.822	23643.7	41779.1	65422.8	1853	57.69	42.31	83.972	16.028	94.657	5.343	98.057	1.943	99.244	0.756	99.784	0.216
C - 3	JMJD3	1.137	179.682	138.971	0.049	122.319	0.981	1.041	477.967	0.415	139.739	0.04	15.63	142.493	0.733	2.389	1.001	0.049	136.718	423.189	141.617	25101.9	43978.3	69080.3	1911	51.23	48.77	77.342	22.658	91.784	8.216	97.174	2.826	99.11	0.89	99.686	0.314
C - 4	JMJD3	1.233	180.669	145.396	0.072	118.09	1.004	1.161	545.473	0.37	175.078	0.073	17.734	173.669	0.702	2.568	0.99	0.106	148.863	436.478	174.022	32104.1	66277.6	98381.7	1774	4.566	95.434	22.379	77.621	43.461	56.539	58.399	41.601	70.349	29.651	78.749	21.251
C - 5	JMJD3	1.195	176.387	141.705	0.062	118.648	1.006	1.145	534.071	0.372	166.773	0.068	17.713	165.033	0.69	2.582	0.99	0.099	143.618	427.199	165.526	29661.8	61950.2	91612	1771	10.672	89.328	35.573	64.427	56.07	43.93	68.492	31.508	79.447	20.553	85.771	14.229
C - 6	JMJD3	1.204	181.323	141.051	0.064	117.176	1.011	1.139	559.335	0.367	170.241	0.068	18.679	167.542	0.688	2.726	0.989	0.097	146.623	441.364	168.276	31207.2	66366.8	97573.9	1695	5.192	94.808	28.378	71.622	51.091	48.909	67.198	32.802	77.817	22.183	84.366	15.634
D - 1	BMI1	1.137	168.54	136.192	0.045	119.864	0.98	1.064	538.748	0.353	155.22	0.045	17.311	158.376	0.713	2.748	1	0.059	148.693	396.727	157.447	26263	60731.6	86994.6	1700	10.118	89.882	33.588	66.412	59.353	40.647	78.765	21.235	90.118	9.882	96.235	3.765
D - 2	BMI1	1.13	163.544	135.303	0.043	119.761	0.984	1.066	535.011	0.348	147.282	0.046	17.365	149.7	0.709	2.71	0.999	0.059	140.211	386.533	148.995	24142.2	57474.9	81617.1	1748	27.059	72.941	56.808	43.192	78.661	21.339	90.847	9.153	96.453	3.547	99.085	0.915
D - 3	BMI1	1.13	159.886	134.099	0.043	118.699	0.986	1.069	547.87	0.339	152.377	0.045	17.97	154.486	0.705	2.837	0.998	0.059	144.392	378.772	153.915	24463.5	61978.5	86442	1646	17.072	82.928	43.196	56.804	70.231	29.769	85.601	14.399	92.527	7.473	96.841	3.159
D - 4	BMI1	1.232	175.7	144.175	0.072	117	1.114	1.292	544.583	0.349	222.568	0.108	17.86	197.541	0.712	2.579	0.951	0.158	152.244	470.425	205.472	39365	74024.5	113389	1646	0.851	99.149	5.468	94.532	15.067	84.933	27.521	72.479	41.677	58.323	53.341	46.659
D - 5	BMI1	1.228	177.989	142.28	0.071	115.817	1.114	1.27	565.155	0.346	220.403	0.109	18.855	195.41	0.695	2.762	0.951	0.157	153.299	478.712	202.863	39815.9	77531.8	117348	1526	0.524	99.476	4.718	95.282	15.596	84.404	28.047	71.953	42.726	57.274	54.194	45.806
D - 6	BMI1	1.231	172.913	149.819	0.075	123.115	1.12	1.288	522.665	0.362	226.1	0.111	17.574	199.465	0.703	2.56	0.948	0.161	154.247	466.913	208.138	39626	71576.8	111203	1704	0.469	99.531	5.869	94.131	15.317	84.683	27.876	72.124	41.197	58.803	51.995	48.005
E - 7	allstars scr miRNA	1.196	189.157	141.162	0.063	118.156	0.987	1.048	470.583	0.434	144.803	0.042	15.65	146.779	0.717	2.259	1	0.052	139.822	448.543	146.104	27485.9	42643.9	70129.7	2085	36.643	63.357	66.331	33.669	84.269	15.731	93.861	6.139	97.554	2.446	99.041	0.959
E - 8	allstars scr miRNA	1.136	173.902	135.935	0.048	119.654	0.984	1.047	480.293	0.396	145.17	0.041	16.209	147.628	0.703	2.465	1.001	0.051	140.913	411.124	146.858	25302.3	46686.5	71988.8	1957	28.717	71.283	63.873	36.127	85.386	14.614	95.197	4.803	98.212	1.788	99.285	0.715
E - 9	allstars scr miRNA	1.14	181.584	136.373	0.048	119.683	0.982	1.049	499.235	0.399	140.567	0.042	16.363	143.169	0.715	2.465	1.001	0.052	136.397	428.017	142.341	25586.4	46935.8	72522.2	1907	46.408	53.592	76.298	23.702	91.453	8.547	97.588	2.412	99.161	0.839	99.948	0.052
E - 10	allstars scr miRNA	1.25	176.056	146.595	0.083	117.222	1.063	1.201	471.701	0.406	189.438	0.094	16.202	175.58	0.733	2.273	0.969	0.13	145.468	452.008	180.2	33892.4	54261.4	88153.8	1600	5.063	94.938	26.125	73.875	47.188	52.812	59.75	40.25	68.75	31.25	74.75	25.25
E - 11	allstars scr miRNA	1.235	167.933	143.822	0.078	116.403	1.052	1.178	478.484	0.389	181.26	0.082	16.631	170.31	0.707	2.402	0.972	0.116	143.908	426.592	173.74	31005.3	55519.3	86524.6	1546	9.12	90.88	31.695	68.305	51.617	48.383	65.395	34.605	74.191	25.809	80.724	19.276
E - 12	allstars scr miRNA	1.287	168.372	149.174	0.095	115.921	1.059	1.223	456.796	0.4	183.108	0.094	15.785	170.604	0.734	2.196	0.968	0.137	138.9	430.005	174.746	31249.4	51596.1	82845.5	1178	15.874	84.126	37.606	62.394	52.547	47.453	64.177	35.823	73.005	26.995	79.117	20.883
F - 1	p16	1.171	189.74	142.962	0.058	122.21	0.988	1.042	458.917	0.439	140.839	0.041	15.349	142.619	0.723	2.249	1.001	0.05	136.779	450.275	141.992	26802	39430	66231.9	2155	49.281	50.719	78.515	21.485	91.972	8.028	97.169	2.831	99.258	0.742	99.814	0.186
F - 2	p16	1.157	185.709	144.775	0.057	125.173	0.992	1.029	432.769	0.45	158.693	0.038	14.73	160.02	0.736	2.179	1	0.044	155.424	442.848	159.587	29588.6	40374.6	69963.2	2125	1.741	98.259	15.153	84.847	55.388	44.612	84.141	15.859	95.718	4.282	98.871	1.129
F - 3	p16	1.152	183.995	146.03	0.056	126.859	0.992	1.031	435.271	0.441	187.011	0.039	14.96	188.573	0.724	2.234	1	0.045	182.868	438.636	188.059	34552.7	48208.4	82761.1	2146	0	100	0.093	99.907	1.118	98.882	7.036	92.964	27.074	72.926	57.689	42.311
F - 4	p16	1.276	174.599	162.058	0.093	126.966	1.056	1.175	422.24	0.434	187.719	0.09	14.411	176.451	0.76	1.999	0.973	0.116	149.795	444.355	180.728	33290.1	45495.6	78785.7	1466	10.3	89.7	29.263	70.737	45.498	54.502	57.094	42.906	65.825	34.175	72.51	27.49
F - 5	p16	1.255	179.351	155.045	0.087	123.527	1.065	1.208	427.791	0.436	200.564	0.103	14.615	185.795	0.757	2.017	0.968	0.138	153.119	459.337	191.419	36329.2	47861.6	84190.9	1950	1.333	98.667	9.59	90.41	29.744	70.256	47.128	52.872	59.179	40.821	68.564	31.436
F - 6	p16	1.289	169.79	156.339	0.098	121.366	1.056	1.167	395.962	0.446	184.858	0.086	13.913	172.832	0.744	1.912	0.972	0.113	147.354	432.25	177.456	31843.5	40648.4	72491.9	1984	4.335	95.665	25.101	74.899	49.546	50.454	64.113	35.887	73.286	26.714	79.839	20.161
F - 7	miR561	1.147	183.159	137.128	0.049	119.628	0.98	1.055	506.697	0.399	142.728	0.043	16.286	145.791	0.726	2.458	1.001	0.056	138.04	430.706	144.794	26203.7	48937.5	75141.3	1930	40.259	59.741	68.808	31.192	85.233	14.767	93.99	6.01	97.876	2.124	99.378	0.622
F - 8	miR561	1.197	190.837	140.558	0.064	117.574	0.985	1.048	473.018	0.438	140.303	0.041	15.892	142.439	0.694	2.25	1.001	0.052	135.801	451.99	141.698	26845.4	41454.8	68300.2	2077	51.18	48.82	78.719	21.281	91.574	8.426	96.774	3.226	98.796	1.204	99.663	0.337
F - 9	miR561	1.164	184.989	137.876	0.055	118.606	0.985	1.044	477.399	0.424	143.652	0.04	15.74	145.999	0.734	2.346	1.001	0.05	139.684	437.459	145.236	26665.1	44106.5	70771.6	1989	39.165	60.835	69.834	30.166	87.079	12.921	95.023	4.977	98.039	1.961	99.045	0.955
F - 10	miR561	1.246	171.335	144.906	0.084	116.284	1.07	1.205	461.382	0.402	180.897	0.093	15.913	166.864	0.739	2.245	0.965	0.132	137.83	440.789	171.413	31389.8	50893.7	82283.5	1471	18.355	81.645	42.42	57.58	57.648	42.352	69.341	30.659	76.479	23.521	81.781	18.219
F - 11	miR561	1.287	168.415	148.722	0.095	115.584	1.063	1.208	456.166	0.399	176.439	0.09	15.747	163.981	0.736	2.205	0.968	0.127	135.208	431.143	168.05	30103.9	49411.8	79515.6	1577	24.857	75.143	46.798	53.202	61.573	38.427	71.401	28.599	78.313	21.687	83.45	16.55
F - 12	miR561	1.335	161.512	153.589	0.11	115.042	1.061	1.234	437.647	0.404	185.702	0.092	15.269	173.058	0.74	2.073	0.967	0.135	139.411	413.505	177.053	30471.3	50238.4	80709.7	1181	15.919	84.081	38.527	61.473	53.514	46.486	64.522	35.478	71.126	28.874	77.477	22.523
G - 7	miR645	1.162	183.934	135.348	0.053	116.59	0.985	1.05	504.154	0.408	141.03	0.041	16.73	143.178	0.718	2.513	1.001	0.052	136.266	435.413	142.495	25998.4	47344.1	73342.5	1654	46.191	53.809	76.844	23.156	91.778	8.222	96.796	3.204	98.73	1.27	99.758	0.242
G - 8	miR645	1.137	170.373	132.482	0.047	116.538	0.983	1.051	498.137	0.393	138.594	0.04	16.608	141.073	0.717	2.517	1	0.052	134.077	402.208	140.318	23692.3	48058.2	71750.5	1633	56.216	43.784	80.159	19.841	91.978	8.022	97.122	2.878	98.775	1.225	99.51	0.49
G - 9	miR645	1.144	174.97	133.843	0.049	117.085	0.985	1.049	492.159	0.4	139.24	0.04	16.407	141.401	0.712	2.509	1	0.051	134.656	413.949	140.711	24400.9	46425.6	70826.5	1804	54.435	45.565	81.375	18.625	92.572	7.428	97.173	2.827	98.614	1.386	99.446	0.554
G - 10	miR645	1.329	163.62	154.695	0.109	116.355	1.054	1.213	450.085	0.399	192.209	0.089	15.677	180.383	0.72	2.166	0.972	0.13	147.999	416.4	184.407	32064.9	53711.1	85776	1236	3.074	96.926	18.77	81.23	37.055	62.945	53.398	46.602	65.21	34.79	72.168	27.832
G - 11	miR645	1.254	168.662	144.348	0.083	115.123	1.053	1.205	485.329	0.381	175.555	0.086	16.55	165.247	0.723	2.353	0.972	0.128	136.558	428.874	168.507	30022.5	54368.1	84390.6	1451	19.297	80.703	41.351	58.649	57.753	42.247	70.021	29.979	78.498	21.502	83.184	16.816
G - 12	miR645	1.271	166.277	146.244	0.088	115.057	1.045	1.238	492.462	0.375	187.854	0.088	16.782	177.527	0.72	2.378	0.973	0.139	142.608	419.132	180.632	31630.9	59831.3	91462.1	910	11.868	88.132	31.758	68.242	46.484	53.516	59.231	40.769	66.593	33.407	71.648	28.352
H - 7	miR96	1.118	165.357	134.546	0.044	120.531	0.986	1.037	448.669	0.41	143.914	0.038	15.112	146.047	0.738	2.318	1	0.046	140.679	391.215	145.401	23813	42964.6	66777.6	1847	35.409	64.591	70.926	29.074	87.981	12.019	95.506	4.494	97.997	2.003	99.134	0.866
H - 8	miR96	1.108	153.984	130.277	0.04	117.695	0.985	1.038	482.156	0.393	138.201	0.037	15.916	140.478	0.733	2.464	0.999	0.047	135.112	363.822	139.838	21320.1	48665	69985.1	1455	59.381	40.619	81.237	18.763	92.784	7.216	96.495	3.505	98.625	1.375	99.45	0.55
H - 9	miR96	1.145	170.523	132.681	0.049	115.97	0.988	1.037	462.103	0.419	137.415	0.037	15.538	139.111	0.72	2.335	1	0.046	134.104	404.92	138.594	23511.8	42096	65607.8	1735	62.133	37.867	87.32	12.68	95.216	4.784	98.732	1.268	99.481	0.519	99.942	0.058
H - 10	miR96	1.352	167.381	169.036	0.114	125.163	1.056	1.264	440.741	0.407	222.474	0.099	14.598	208.552	0.762	1.917	0.965	0.139	163.445	426.145	213.67	38167	59588.9	97755.9	241	2.49	97.51	9.544	90.456	22.822	77.178	36.929	63.071	44.813	55.187	53.527	46.473
H - 11	miR96	1.297	165.115	153.247	0.097	118.019	1.096	1.28	482.995	0.383	205.36	0.108	16.185	185.324	0.746	2.181	0.956	0.155	143.714	436.918	191.913	34658.7	61423	96081.7	552	10.87	89.13	24.457	75.543	37.681	62.319	49.819	50.181	59.783	40.217	69.384	30.616
H - 12	miR96	1.325	163.406	152.932	0.104	115.477	1.082	1.29	466.694	0.402	203.189	0.115	15.882	184.814	0.74	2.178	0.95	0.16	142.656	427.362	190.995	34164.7	59049.2	93213.9	121	18.182	81.818	34.711	65.289	42.149	57.851	50.413	49.587	61.157	38.843	65.289	34.711

## Sheet: summary_by_wells_plate2
			Nuclei	Nuclei	Nuclei	Nuclei	Nuclei	Cells	Cells	Cells	Cells	Cells	Cells	Cells	Cells	Cells	Cells	Cells	Cells	Cells	Cells	Cells	Cells	Cells	Cells		Cell_140	Cell_140	Cell_150	Cell_150	Cell_160	Cell_160	Cell_170	Cell_170	Cell_180	Cell_180	Cell_190	Cell_190		Cell_200	Cell_200	Cell_210	Cell_210
Well			Nuc/Cell Intensity	Nuc Area	Nuc Intensity	Nuc Intensity CV	Cell Intensity	Nuc/Cell Intensity	Cell/Bckg Intensity	Cell Area	Nuc/Cell Area	Nuc Intensity	Nuc Intensity CV	Cell Gyration Radius	Cell Intensity	Cell Elongation	Cell 1/(Form Factor)	Intensity Spreading	Cell Intensity CV	Background Intensity	Light Flux	Intensity (N+C)	IxA (Nuc)	IxA (Cell)	IxA (N+C)	Cell Count	false (%)	true (%)	false (%)	true (%)	false (%)	true (%)	false (%)	true (%)	false (%)	true (%)	false (%)	true (%)		false (%)	true (%)	false (%)	true (%)
A - 1	miR200c		1.135	165.17	128.944	0.045	113.72	0.984	1.062	526.84	0.368	141.868	0.044	17.182	144.296	0.696	2.662	0.998	0.057	135.738	390.161	143.639	23514.8	54564.4	78079.2	1682	45.363	54.637	71.284	28.716	87.693	12.307	93.936	6.064	97.86	2.14	99.227	0.773		99.822	0.178	99.941	0.059
A - 2	miR200c		1.157	171.846	131.56	0.05	113.839	0.985	1.062	516.657	0.38	143.83	0.046	16.944	146.11	0.717	2.556	0.998	0.059	137.39	406.854	145.523	24814.5	52332	77146.5	1805	39.003	60.997	66.371	33.629	85.263	14.737	93.906	6.094	97.507	2.493	98.892	1.108		99.501	0.499	99.778	0.222
A - 3	miR200c		1.123	152.594	128.293	0.041	114.287	0.98	1.063	565.323	0.334	140.993	0.043	18.115	143.973	0.73	2.818	0.998	0.057	135.2	358.514	143.238	21549.7	62066.1	83615.7	1406	44.879	55.121	70.839	29.161	87.838	12.162	94.95	5.05	98.009	1.991	99.289	0.711		99.573	0.427	99.787	0.213
A - 4	miR200c		1.297	167.818	144.347	0.089	111.243	1.217	1.412	607.559	0.326	254.959	0.138	21.282	205.821	0.71	2.802	0.925	0.218	145.563	487.365	217.651	41957	89444	131401	41	0	100	7.317	92.683	12.195	87.805	19.512	80.488	26.829	73.171	34.146	65.854		53.659	46.341	60.976	39.024
A - 5	miR200c		1.303	168.223	164.539	0.104	126.269	1.063	1.232	489.706	0.383	254.883	0.089	16.107	239.172	0.728	2.161	0.971	0.129	192.323	431.235	244.559	43579.5	76627.8	120207	88	1.136	98.864	3.409	96.591	6.818	93.182	11.364	88.636	15.909	84.091	31.818	68.182		39.773	60.227	43.182	56.818
A - 6	miR200c		1.341	161.798	152.038	0.104	113.585	1.081	1.315	478.924	0.374	226.368	0.108	15.746	206.627	0.736	2.165	0.96	0.159	156.502	421.295	213.049	37142.7	68225.7	105368	1080	5.833	94.167	14.352	85.648	22.315	77.685	31.389	68.611	40.37	59.63	49.259	50.741		58.056	41.944	63.981	36.019
B - 1	miR30d		1.175	182.717	133.968	0.057	114.102	0.983	1.054	477.391	0.417	137.729	0.042	15.858	140.183	0.717	2.36	1	0.054	132.879	431.58	139.369	25224.3	42704.3	67928.6	2030	58.719	41.281	80.985	19.015	92.315	7.685	96.552	3.448	98.719	1.281	99.458	0.542		99.754	0.246	99.951	0.049
B - 2	miR30d		1.199	194.738	137.59	0.064	114.845	0.989	1.039	466.146	0.448	152.988	0.04	15.574	154.756	0.723	2.266	1	0.049	148.92	462.672	154.153	29878.4	43140.9	73019.3	2111	6.3	93.7	37.897	62.103	73.235	26.765	89.057	10.943	96.447	3.553	99.195	0.805		99.905	0.095	100	0
B - 3	miR30d		1.142	171.917	133.188	0.049	116.698	0.986	1.043	465.804	0.407	147.035	0.041	15.673	149.241	0.724	2.382	1	0.05	142.994	406.982	148.571	25349.8	45236.1	70585.9	1975	23.139	76.861	59.342	40.658	81.772	18.228	93.873	6.127	97.975	2.025	99.544	0.456		99.949	0.051	100	0
B - 4	miR30d		1.231	157.268	168.977	0.077	138.169	1.046	1.169	422.444	0.396	231.307	0.079	14.555	220.129	0.758	2.08	0.974	0.109	188.973	395.997	224.011	36026.4	59494	95520.5	1505	2.857	97.143	10.698	89.302	18.87	81.13	27.907	72.093	36.013	63.987	42.857	57.143		48.571	51.429	54.419	45.581
B - 5	miR30d		1.27	166.435	144.625	0.091	113.889	1.071	1.222	447.463	0.4	189.752	0.095	15.498	174.925	0.73	2.176	0.965	0.135	142.404	429.392	179.844	32073.9	51300.5	83374.5	1664	10.156	89.844	31.25	68.75	48.137	51.863	59.736	40.264	68.389	31.611	75.18	24.82		81.971	18.029	85.337	14.663
B - 6	miR30d		1.273	164.982	152.951	0.089	119.876	1.068	1.23	438.979	0.402	210.314	0.101	15.096	194.803	0.737	2.156	0.968	0.141	157.903	424.233	200.112	35197.4	54881.2	90078.6	1321	3.179	96.821	13.02	86.98	26.949	73.051	39.894	60.106	49.811	50.189	59.122	40.878		65.632	34.368	70.931	29.069
C - 1	miR429		1.128	160.425	129.434	0.044	114.81	0.983	1.054	490.564	0.378	142.383	0.042	16.458	144.944	0.709	2.564	1	0.054	137.342	378.446	144.208	22907.1	49796.9	72704.1	1803	44.149	55.851	71.825	28.175	87.465	12.535	94.454	5.546	97.393	2.607	98.613	1.387		99.39	0.61	99.612	0.388
C - 2	miR429		1.119	158.552	130.271	0.043	116.432	0.989	1.044	464.66	0.38	182.677	0.041	15.754	184.748	0.723	2.468	0.999	0.049	176.876	376.443	184.135	29069.5	58227.1	87296.6	1892	0.053	99.947	0.687	99.313	5.127	94.873	16.226	83.774	39.429	60.571	67.865	32.135		83.615	16.385	92.336	7.664
C - 3	miR429		1.116	150.333	129.988	0.041	116.533	0.983	1.058	498.568	0.35	143.991	0.044	16.67	146.646	0.717	2.671	0.999	0.055	138.459	354.972	145.975	21723.3	53018.7	74742.1	1730	36.763	63.237	64.046	35.954	84.162	15.838	94.277	5.723	98.035	1.965	99.364	0.636		99.884	0.116	99.942	0.058
C - 4	miR429		1.311	160.347	159.974	0.103	122.696	1.087	1.286	438.422	0.399	242.86	0.111	14.876	221.517	0.739	2.052	0.961	0.159	172.557	419.417	229.324	39998	63516.7	103515	1421	3.167	96.833	10.204	89.796	19.916	80.084	29.416	70.584	37.368	62.632	46.024	53.976		51.795	48.205	57.002	42.998
C - 5	miR429		1.23	147.876	145.61	0.084	118.516	1.128	1.482	491.904	0.356	274.752	0.136	16.798	236.645	0.768	1.935	0.931	0.232	158.102	399.502	244.302	39418.6	87094	126513	22	13.636	86.364	18.182	81.818	27.273	72.727	31.818	68.182	31.818	68.182	40.909	59.091		45.455	54.545	45.455	54.545
C - 6	miR429		1.28	167.517	142.522	0.092	111.374	1.136	1.255	665.167	0.281	211.511	0.108	20.748	182.883	0.711	2.685	0.948	0.139	145.492	465.335	191.098	37206.7	89827.6	127034	9	0	100	0	100	55.556	44.444	55.556	44.444	66.667	33.333	66.667	33.333		66.667	33.333	66.667	33.333
D - 1	miR34a sko		1.14	173.231	126.841	0.046	111.39	0.986	1.043	530.237	0.395	140.485	0.038	17.411	142.453	0.729	2.739	0.999	0.049	136.414	410.846	141.861	24414.4	53144.5	77558.9	1302	51.767	48.233	76.805	23.195	90.783	9.217	97.542	2.458	98.848	1.152	99.846	0.154		100	0	100	0
D - 2	miR34a sko		1.104	149.128	123.341	0.038	111.783	0.987	1.04	500.949	0.372	136.409	0.036	16.843	138.314	0.729	2.741	0.998	0.046	132.86	353.588	137.825	20377.9	50925.8	71303.7	1121	64.674	35.326	85.549	14.451	94.737	5.263	98.394	1.606	99.376	0.624	99.911	0.089		100	0	100	0
D - 3	miR34a sko		1.138	177.715	125.832	0.045	110.668	0.991	1.039	500.945	0.413	137.154	0.037	16.572	138.403	0.727	2.623	0.999	0.046	133.147	423.215	137.998	24450.1	46461.7	70911.8	1385	65.271	34.729	86.137	13.863	95.235	4.765	99.061	0.939	99.856	0.144	99.928	0.072		100	0	100	0
D - 4	miR34a sko		1.215	169.912	131.156	0.064	108.02	1.069	1.186	618.143	0.321	171.646	0.075	21.246	158.865	0.645	3.022	0.972	0.111	133.524	438.744	162.112	29448.8	73329.3	102778	1147	24.586	75.414	46.731	53.269	64.603	35.397	74.891	25.109	82.302	17.698	88.666	11.334		92.502	7.498	94.246	5.754
D - 5	miR34a sko		1.194	175.665	129.128	0.057	108.216	1.071	1.199	654.384	0.311	175.398	0.08	21.924	162.314	0.662	3.146	0.971	0.118	134.868	453.441	165.438	31237.3	80287.5	111525	1064	22.274	77.726	42.669	57.331	58.553	41.447	71.053	28.947	80.357	19.643	86.09	13.91		91.259	8.741	93.233	6.767
D - 6	miR34a sko		1.182	168.005	128.679	0.054	108.894	1.07	1.185	631.639	0.312	174.762	0.078	21.327	161.724	0.663	3.086	0.97	0.113	135.952	433.765	164.824	29756.4	77739.6	107496	1152	22.309	77.691	43.576	56.424	59.809	40.191	72.222	27.778	80.642	19.358	86.806	13.194		90.017	9.983	92.622	7.378
F - 1	miR649		1.144	171.462	134.711	0.049	117.78	0.978	1.058	490.721	0.386	145.939	0.044	16.061	149.275	0.727	2.511	1.001	0.057	140.948	402.738	148.255	25044.4	49364.7	74409.1	2069	29.531	70.469	59.884	40.116	81.102	18.898	90.43	9.57	95.892	4.108	98.405	1.595		99.323	0.677	99.71	0.29
F - 2	miR649		1.131	162.337	136.101	0.048	120.348	0.982	1.049	453.213	0.389	139.137	0.042	15.442	141.858	0.708	2.385	1.001	0.053	135.045	382.916	141.023	22656.5	42589	65245.5	2168	50.507	49.493	77.583	22.417	91.79	8.21	96.91	3.09	98.939	1.061	99.585	0.415		99.815	0.185	99.908	0.092
F - 3	miR649		1.15	175.619	137.59	0.054	119.655	0.984	1.044	438.884	0.424	138.848	0.042	14.735	141.113	0.744	2.241	1.001	0.052	135.02	414.972	140.317	24466.2	38250.9	62717.1	2364	55.668	44.332	80.076	19.924	91.794	8.206	96.574	3.426	99.069	0.931	99.535	0.465		99.915	0.085	99.958	0.042
F - 4	miR649		1.256	170.941	143.381	0.083	114.103	1.035	1.168	464.411	0.397	168.721	0.08	15.843	161.676	0.729	2.307	0.98	0.11	137.845	425.413	163.817	29171.1	49461.3	78632.3	2011	23.521	76.479	46.793	53.207	62.009	37.991	73.396	26.604	80.806	19.194	85.778	14.222		89.856	10.144	92.939	7.061
F - 5	miR649		1.242	173.516	141.854	0.08	114.235	1.04	1.158	468.026	0.4	164.267	0.08	16.027	156.53	0.716	2.336	0.981	0.107	134.658	434.505	158.999	28790.6	47896.5	76687.1	1961	30.699	69.301	54.054	45.946	68.18	31.82	78.276	21.724	85.161	14.839	90.107	9.893		92.708	7.292	94.391	5.609
F - 6	miR649		1.25	173.819	141.732	0.081	113.362	1.033	1.152	476.088	0.399	163.577	0.077	16.172	157.147	0.738	2.368	0.982	0.104	135.883	432.047	159.184	28773.9	49609.6	78383.5	1830	28.634	71.366	54.863	45.137	69.945	30.055	79.29	20.71	85.246	14.754	89.016	10.984		91.749	8.251	93.497	6.503
G - 1	miR378*		1.186	190.131	139.342	0.062	117.507	0.986	1.041	473.647	0.431	148.236	0.041	15.713	150.374	0.722	2.356	1.001	0.049	144.358	450.095	149.661	28264.8	43730.5	71995.3	1976	16.144	83.856	56.478	43.522	81.883	18.117	93.117	6.883	97.874	2.126	99.342	0.658		99.646	0.354	99.798	0.202
G - 2	miR378*		1.177	189.978	138.452	0.061	117.683	0.989	1.038	459.303	0.438	137.191	0.04	15.445	138.824	0.721	2.283	1	0.048	133.6	450.749	138.246	26101.5	38274.3	64375.9	2025	61.185	38.815	87.852	12.148	96.444	3.556	99.012	0.988	99.704	0.296	100	0		100	0	100	0
G - 3	miR378*		1.199	199.814	140.632	0.066	117.344	0.986	1.04	476.91	0.443	143.075	0.041	15.735	145.17	0.729	2.304	1.001	0.05	139.503	473.272	144.441	28678.4	41213.4	69891.8	2108	35.674	64.326	73.861	26.139	91.176	8.824	96.822	3.178	98.814	1.186	99.62	0.38		99.858	0.142	100	0
G - 4	miR378*		1.252	181.352	143.376	0.079	114.504	1.013	1.128	502.907	0.394	165.007	0.068	16.828	162.21	0.711	2.395	0.989	0.092	143.374	442.729	163.136	30361.7	54257.5	84619.1	1828	12.746	87.254	38.129	61.871	58.807	41.193	72.484	27.516	82.166	17.834	88.567	11.433		92.451	7.549	94.967	5.033
G - 5	miR378*		1.215	183.818	139.883	0.069	115.124	1.015	1.134	519.9	0.386	162.64	0.071	17.315	159.495	0.714	2.499	0.989	0.096	140.243	449.945	160.503	30266	55662.6	85928.5	1790	16.034	83.966	42.682	57.318	62.905	37.095	76.704	23.296	84.358	15.642	90.615	9.385		93.855	6.145	95.81	4.19
G - 6	miR378*		1.211	182.277	138.512	0.067	114.366	1.014	1.138	520.914	0.386	157.29	0.074	17.299	154.586	0.71	2.537	0.989	0.097	135.376	444.775	155.344	28931.2	54788.9	83720.1	1645	33.07	66.93	56.839	43.161	71.489	28.511	80.547	19.453	87.295	12.705	91.429	8.571		94.103	5.897	95.988	4.012
