# Supplementary material for: Correction: A Screen Identifies the Oncogenic Micro-RNA miR-378a-5p as a Negative Regulator of Oncogene-Induced Senescence
Source: PLoS One. 2022 Jul 21;17(7):e0272206. doi: 10.1371/journal.pone.0272206 (PMC9302827; doi:10.1371/journal.pone.0272206)
Supplement: S3 File — The validations of the miRNA’s affecting OIS were done in several experiments; the data is provided as Excel files for the individual experiments and as a combined file that was used to generate the graphs (validations combined_Fig_1f.xlsx). (ZIP) [file pone.0272206.s005.zip › raw_data_fig1f/validations combined_Fig_1f.xlsx]

## Sheet: validations combined
Validation exepriments hits screen
		exp 7					exp 9					exp 10_1	TIG3#4				exp 10_2					exp 49
	well1	well2	well3	average	sd	well1	well2	well3	average	sd	well1	well2	well3	average	sd	well1	well2	well3	average	sd	well1	well2	well3	average	sd
% p16 positive
Ethanol treated
UNC1 scr	0.851	1.274	0.829	0.984667	0.250811	0.743	0.735	0.423	0.633667	0.182487	1.546	1.245	1.824	1.53833	0.289576	0.856	0.399	0.168	0.474333	0.350132	0.429	0.207	0.39	0.342	0.118528
p16	0.582	2.34	81.248	28.0567	46.0734	0.186	1.129	42.311	14.542	24.0533	0.898	0.154	0.194	0.415333	0.41848	0.459	0.089	0.085	0.211	0.214784	0.025	0.084	0	0.0363333	0.0431316
JMJD3	0.56	0.502	0.641	0.567667	0.0698164	0.425	0.216	0.314	0.318333	0.104567	1.381	1.461	0.727	1.18967	0.402673	0.072	0.138	0.054	0.088	0.0442267	1.038	0.27	0.105	0.471	0.497919
BMI1	6.26	2.022	5.161	4.481	2.19931	3.765	0.915	3.159	2.613	1.5014	1.631	2.074	2.524	2.07633	0.446505	0.696	0.32	0.625	0.547	0.199767	1.142	0.344	0.484	0.656667	0.4261
all*	2.066	1.258	0.678	1.334	0.697114	0.959	0.715	0.052	0.575333	0.469353	1.783	1.333	1.229	1.44833	0.294458	0.684	0.476	0.466	0.542	0.123077	0.505	0.151	0.309	0.321667	0.17734
miR-561	1.553	0.902	1.555	1.33667	0.376434	0.622	0.337	0.955	0.638	0.309311	1.26	2.202	1.377	1.613	0.513433	0.124	0.303	0.477	0.301333	0.176506
miR-34a	1.088	0.566	0.27	0.641333	0.414171	0.154	0.089	0.072	0.105	0.0432782	2.285	1.304	1.542	1.71033	0.511705	0	0	0	0	0
miR-30d	1.192	3.865	2.165	2.40733	1.35288	0.542	0.805	0.456	0.601	0.181827	2.262	0.993	1.191	1.482	0.682716	0.318	0.066	1.037	0.473667	0.503869
miR-429	2.48	62.625	1.819	22.308	34.9171	1.387	32.135	0.636	11.386	17.9731	2.628	0.527	1.087	1.414	1.088	0.338	0.093	0.559	0.33	0.233103
miR-200c	2.53	2.75	1.689	2.323	0.559971	0.773	1.108	0.711	0.864	0.213572	3.019	1.57	1.989	2.19267	0.745661	0.638	0.362	0.482	0.494	0.138391
miR-96	1.562	0.862	0.514	0.979333	0.533761	0.866	0.55	0.058	0.491333	0.407182	2.146	1.345	2.69	2.06033	0.67658	0.655	0.59	0.513	0.586	0.0710845
miR-649	4.093	0.966	1.114	2.05767	1.7642	1.595	0.415	0.465	0.825	0.667308	1.026	0.296	1.189	0.837	0.475555	0.31	0.359	0.612	0.427	0.162077
miR-518c*																					0.184	0.113	0
miR-378*	2.175	0.182	1.233	1.19667	0.996997	0.658	0	0.38	0.346	0.330315	1.327	0.837	1.318	1.16067	0.28034	8.653	0.629	0.156	3.146	4.77506	0.15	0.076	0.123	0.116333	0.0374477
OHT treated
UNC1 scr	23.14	25.676	24.506	24.4407	1.26926	19.293	21.366	20.2	20.2863	1.03919	30.545	36.282	35.577	34.1347	3.12866	20.342	16.325	20.202	18.9563	2.27988	18.431	18.989	17.972	18.464	0.509302
p16	31.604	37.664	25.292	31.52	6.18643	27.49	31.436	20.161	26.3623	5.72146	21.292	18.237	19.555	19.6947	1.53228	20.711	23.934	20.279	21.6413	1.99722	11.373	13.514	13.449	12.7787	1.21778
JMJD3	26.496	18.496	20.119	21.7037	4.22887	21.251	14.229	15.634	17.038	3.71558	22.701	24.563	19.88	22.3813	2.35781	8.372	11.053	13.289	10.9047	2.46185	15.451	12.799	14.673	14.3077	1.36322
BMI1	56.345	56.97	57.392	56.9023	0.52677	46.659	45.806	48.005	46.8233	1.10867	46.224	45.893	51.861	47.9927	3.35416	23.611	27.983	20.25	23.948	3.8775	34.946	33.198	32.495	33.5463	1.26208
all*	29.862	24.464	26.286	26.8707	2.74608	25.25	19.276	20.883	21.803	3.09143	30.531	29.004	32.635	30.7233	1.82312	17.825	21.601	22.763	20.7297	2.58174	19.773	19.988	20.597	20.1193	0.427411
miR-561	22.265	20.215	26.846	23.1087	3.39505	18.219	16.55	22.523	19.0973	3.08185	32.866	34.28	28.081	31.7423	3.24867	19.407	20.459	24.659	21.5083	2.77879
miR-34a	18.428	20.428	19.168	19.3413	1.0112	11.334	13.91	13.194	12.8127	1.32966	43.274	44.415	42.248	43.3123	1.08401	17.426	21.515	24.451	21.1307	3.52823
miR-30d	64.396	31.86	48.72	48.3253	16.2716	57.143	24.82	40.878	40.947	16.1616	42.146	39.871	45.243	42.42	2.69646	19.415	25.879	22.174	22.4893	3.24352
miR-429	61.409	66.667	37.5	55.192	15.5456	53.976	59.091	33.333	48.8	13.6368	53.531	49.161	53.593	52.095	2.54111	52.033	51.25	42.36	48.5477	5.37296
miR-200c	74.419	85.915	58.912	73.082	13.5511	65.854	68.182	50.741	61.5923	9.46934	54.841	58.6	57.153	56.8647	1.89601	48.318	47.725	41.209	45.7507	3.94436
miR-96	52.055	38.819	35.246	42.04	8.85532	46.473	30.616	34.711	37.2667	8.23163	42.456	46.505	45.468	44.8097	2.10325	24.088	26.055	24.387	24.8433	1.05993
miR-649	19.822	15.837	15.925	17.1947	2.27576	14.222	9.893	10.984	11.6997	2.25149	24.313	22.32	22.924	23.1857	1.02194	13.62	12.197	20.274	15.3637	4.31158
miR-518c*																					18.124	18.669	19.879
miR-378*	17.638	15.404	12.542	15.1947	2.55444	11.433	9.385	8.571	9.79633	1.47467	23.327	25.044	29.098	25.823	2.96332	11.145	9.692	12.863	11.2333	1.58734	14.228	13.678	15.901	14.6023	1.15781
Fold change
Ethanol treated
UNC1 scr	0.034819	0.0521262	0.0339189	0.040288	0.0102621	0.0366256	0.0362313	0.0208515	0.0312361	0.00899554	0.0452912	0.0364732	0.0534354	0.0450666	0.00848334	0.0451564	0.0210484	0.00886247	0.0250224	0.0184704	0.0232344	0.011211	0.0211222	0.0185225	0.00641944
p16	0.0238128	0.0957421	3.3243	1.14795	1.88511	0.00916873	0.0556532	2.08569	0.716837	1.18569	0.0263076	0.00451154	0.00568337	0.0121675	0.0122597	0.0242135	0.004695	0.00448399	0.0111308	0.0113304	0.00135399	0.00454939	0	0.00196779	0.00233598
JMJD3	0.0229126	0.0205395	0.0262268	0.0232263	0.00285657	0.0209501	0.0106476	0.0154784	0.015692	0.00515457	0.0404574	0.0428011	0.021298	0.0348522	0.0117966	0.0037982	0.00727989	0.00284865	0.00464225	0.00233308	0.0562175	0.0146231	0.00568674	0.0255091	0.026967
BMI1	0.25613	0.082731	0.211164	0.183342	0.0899856	0.185593	0.0451043	0.155721	0.128806	0.0740106	0.0477813	0.0607593	0.0739424	0.0608277	0.0130807	0.036716	0.0168809	0.0329705	0.0288558	0.0105383	0.0618501	0.0186308	0.0262132	0.0355647	0.0230773
all*	0.0845312	0.0514716	0.0277407	0.0545812	0.0285227	0.0472732	0.0352454	0.0025633	0.0283606	0.0231364	0.0522343	0.0390512	0.0360045	0.04243	0.00862635	0.0360829	0.0251103	0.0245828	0.028592	0.00649267	0.0273505	0.00817808	0.0167353	0.0174213	0.00960461
miR-561	0.0635416	0.0369057	0.0636235	0.0546903	0.0154019	0.030661	0.0166122	0.047076	0.0314497	0.0152472	0.0369126	0.0645092	0.0403402	0.047254	0.0150414	0.00654135	0.0159841	0.0251631	0.0158962	0.00931118
miR-34a	0.044516	0.0231581	0.0110472	0.0262404	0.016946	0.00759132	0.00438719	0.00354919	0.0051759	0.00213337	0.0669407	0.0382016	0.045174	0.0501055	0.0149908	0	0	0	0	0
miR-30d	0.0487712	0.158138	0.0885819	0.098497	0.0553535	0.0267175	0.0396819	0.0224782	0.0296259	0.00896302	0.0662669	0.0290907	0.0348912	0.0434163	0.0200007	0.0167754	0.00348169	0.0547047	0.0249873	0.0265805
miR-429	0.10147	2.56233	0.0744251	0.912741	1.42865	0.0683712	1.58407	0.0313512	0.561265	0.88597	0.0769892	0.0154389	0.0318445	0.0414242	0.0318738	0.0178305	0.00490601	0.0294888	0.0174084	0.0122968
miR-200c	0.103516	0.112517	0.0691061	0.0950465	0.0229114	0.0381045	0.0546181	0.0350482	0.0425902	0.0105279	0.0884438	0.0459943	0.0582692	0.0642358	0.0218447	0.0336563	0.0190965	0.0254269	0.0260599	0.0073005
miR-96	0.0639099	0.0352691	0.0210305	0.0400698	0.0218391	0.0426888	0.0271118	0.00285907	0.0242199	0.0200717	0.0628686	0.0394028	0.0788055	0.060359	0.0198209	0.0345531	0.0311242	0.0270622	0.0309132	0.00374991
miR-649	0.167467	0.0395243	0.0455798	0.0841903	0.0721831	0.0786244	0.0204571	0.0229218	0.0406678	0.0328945	0.0300574	0.00867154	0.0348326	0.0245205	0.0139317	0.0163534	0.0189383	0.0322847	0.0225255	0.00855003
miR-518c*	0	0	0			0	0	0			0	0	0			0	0	0			0.00996534	0.00612002	0
miR-378*	0.088991	0.00744661	0.0504487	0.0489621	0.0407925	0.0324356	0	0.0187318	0.0170558	0.0162826	0.0388754	0.0245205	0.0386118	0.0340026	0.00821276	0.45647	0.0331815	0.00822944	0.16596	0.251898	0.00812392	0.00411612	0.00666161	0.00630055	0.00202815
UNC1 scr
SCR	0.946783	1.05054	1.00267	1	0.0519324	0.951034	1.05322	0.995744	1	0.0512263	0.894838	1.06291	1.04225	1	0.0916565	1.0731	0.86119	1.06571	1	0.12027	0.998213	1.02843	0.973354	1	0.0275835
p16	1.29309	1.54104	1.03483	1.28965	0.25312	1.3551	1.54961	0.993822	1.29951	0.282035	0.623765	0.534266	0.572878	0.57697	0.0448893	1.09256	1.26259	1.06977	1.14164	0.105359	0.615955	0.731911	0.72839	0.692085	0.0659541
JMJD3	1.08409	0.756772	0.823177	0.888015	0.173026	1.04755	0.701408	0.770667	0.839876	0.183157	0.665042	0.719591	0.582399	0.655678	0.0690737	0.441647	0.583077	0.701032	0.575252	0.12987	0.836818	0.693187	0.794682	0.774895	0.0738314
BMI1	2.30538	2.33095	2.34822	2.32818	0.021553	2.30002	2.25797	2.36637	2.30812	0.0546512	1.35417	1.34447	1.51931	1.40598	0.0982626	1.24555	1.47618	1.06824	1.26332	0.204549	1.89266	1.79799	1.75991	1.81685	0.0683537
all*	1.22182	1.00095	1.0755	1.09942	0.112357	1.24468	0.950196	1.02941	1.07476	0.15239	0.894428	0.849693	0.956066	0.900062	0.0534098	0.940319	1.13951	1.20081	1.09355	0.136194	1.07089	1.08254	1.11552	1.08965	0.0231484
miR-561	0.910982	0.827105	1.09842	0.945501	0.13891	0.898092	0.81582	1.11025	0.941389	0.151917	0.962833	1.00426	0.822653	0.929915	0.0951722	1.02377	1.07927	1.30083	1.13463	0.146589
miR-34a	0.753989	0.83582	0.784267	0.791359	0.0413738	0.558701	0.685683	0.650389	0.631591	0.0655448	1.26774	1.30117	1.23769	1.26887	0.0317568	0.919271	1.13498	1.28986	1.1147	0.186124
miR-30d	2.63479	1.30357	1.9934	1.97725	0.665759	2.81682	1.22348	2.01505	2.01845	0.796675	1.2347	1.16805	1.32543	1.24272	0.0789948	1.0242	1.36519	1.16974	1.18638	0.171105
miR-429	2.51257	2.72771	1.53433	2.2582	0.636056	2.66071	2.91285	1.64313	2.40556	0.672215	1.56823	1.44021	1.57005	1.52616	0.0744436	2.74489	2.70358	2.23461	2.56103	0.283439
miR-200c	3.04488	3.51525	2.41041	2.99018	0.554447	3.24622	3.36098	2.50124	3.03615	0.466784	1.60661	1.71673	1.67434	1.66589	0.0555451	2.54891	2.51763	2.17389	2.41348	0.208076
miR-96	2.12985	1.5883	1.4421	1.72008	0.362319	2.29085	1.50919	1.71105	1.83703	0.405772	1.24378	1.3624	1.33202	1.31273	0.0616162	1.27071	1.37447	1.28648	1.31056	0.0559143
miR-649	0.811025	0.647977	0.651578	0.703527	0.0931138	0.701063	0.487668	0.541448	0.576727	0.110985	0.712267	0.653881	0.671575	0.679241	0.0299385	0.718493	0.643426	1.06951	0.810477	0.227448
miR-518c*	0	0	0			0	0	0			0	0	0			0	0	0			0.981586	1.0111	1.07664
miR-378*	0.721666	0.630261	0.513161	0.621696	0.104516	0.563581	0.462627	0.422501	0.482903	0.0726929	0.683382	0.733682	0.852447	0.756504	0.0868125	0.58793	0.51128	0.678559	0.59259	0.0837369	0.770581	0.740793	0.861189	0.790854	0.0627064

## Sheet: validations_without average 
Validation exepriments hits screen
		exp 7			exp 9			exp 10_1	TIG3#4		exp 10_2			exp 49
	well1	well2	well3	well1	well2	well3	well1	well2	well3	well1	well2	well3	well1	well2	well3
Fold change
Ethanol treated
UNC1 scr	0.034819	0.0521262	0.0339189	0.0366256	0.0362313	0.0208515	0.0452912	0.0364732	0.0534354	0.0451564	0.0210484	0.00886247	0.0232344	0.011211	0.0211222
p16	0.0238128	0.0957421	3.3243	0.00916873	0.0556532	2.08569	0.0263076	0.00451154	0.00568337	0.0242135	0.004695	0.00448399	0.00135399	0.00454939	0
JMJD3	0.0229126	0.0205395	0.0262268	0.0209501	0.0106476	0.0154784	0.0404574	0.0428011	0.021298	0.0037982	0.00727989	0.00284865	0.0562175	0.0146231	0.00568674
BMI1	0.25613	0.082731	0.211164	0.185593	0.0451043	0.155721	0.0477813	0.0607593	0.0739424	0.036716	0.0168809	0.0329705	0.0618501	0.0186308	0.0262132
all*	0.0845312	0.0514716	0.0277407	0.0472732	0.0352454	0.0025633	0.0522343	0.0390512	0.0360045	0.0360829	0.0251103	0.0245828	0.0273505	0.00817808	0.0167353
miR-561	0.0635416	0.0369057	0.0636235	0.030661	0.0166122	0.047076	0.0369126	0.0645092	0.0403402	0.00654135	0.0159841	0.0251631
miR-34a	0.044516	0.0231581	0.0110472	0.00759132	0.00438719	0.00354919	0.0669407	0.0382016	0.045174	0	0	0
miR-30d	0.0487712	0.158138	0.0885819	0.0267175	0.0396819	0.0224782	0.0662669	0.0290907	0.0348912	0.0167754	0.00348169	0.0547047
miR-429	0.10147	2.56233	0.0744251	0.0683712	1.58407	0.0313512	0.0769892	0.0154389	0.0318445	0.0178305	0.00490601	0.0294888
miR-200c	0.103516	0.112517	0.0691061	0.0381045	0.0546181	0.0350482	0.0884438	0.0459943	0.0582692	0.0336563	0.0190965	0.0254269
miR-96	0.0639099	0.0352691	0.0210305	0.0426888	0.0271118	0.00285907	0.0628686	0.0394028	0.0788055	0.0345531	0.0311242	0.0270622
miR-649	0.167467	0.0395243	0.0455798	0.0786244	0.0204571	0.0229218	0.0300574	0.00867154	0.0348326	0.0163534	0.0189383	0.0322847
miR-518c*	0	0	0	0	0	0	0	0	0	0	0	0	0.00996534	0.00612002	0
miR-378*	0.088991	0.00744661	0.0504487	0.0324356	0	0.0187318	0.0388754	0.0245205	0.0386118	0.45647	0.0331815	0.00822944	0.00812392	0.00411612	0.00666161
OHT treated
UNC1 scr	0.946783	1.05054	1.00267	0.951034	1.05322	0.995744	0.894838	1.06291	1.04225	1.0731	0.86119	1.06571	0.998213	1.02843	0.973354
p16	1.29309	1.54104	1.03483	1.3551	1.54961	0.993822	0.623765	0.534266	0.572878	1.09256	1.26259	1.06977	0.615955	0.731911	0.72839
JMJD3	1.08409	0.756772	0.823177	1.04755	0.701408	0.770667	0.665042	0.719591	0.582399	0.441647	0.583077	0.701032	0.836818	0.693187	0.794682
BMI1	2.30538	2.33095	2.34822	2.30002	2.25797	2.36637	1.35417	1.34447	1.51931	1.24555	1.47618	1.06824	1.89266	1.79799	1.75991
all*	1.22182	1.00095	1.0755	1.24468	0.950196	1.02941	0.894428	0.849693	0.956066	0.940319	1.13951	1.20081	1.07089	1.08254	1.11552
miR-561	0.910982	0.827105	1.09842	0.898092	0.81582	1.11025	0.962833	1.00426	0.822653	1.02377	1.07927	1.30083
miR-34a	0.753989	0.83582	0.784267	0.558701	0.685683	0.650389	1.26774	1.30117	1.23769	0.919271	1.13498	1.28986
miR-30d	2.63479	1.30357	1.9934	2.81682	1.22348	2.01505	1.2347	1.16805	1.32543	1.0242	1.36519	1.16974
miR-429	2.51257	2.72771	1.53433	2.66071	2.91285	1.64313	1.56823	1.44021	1.57005	2.74489	2.70358	2.23461
miR-200c	3.04488	3.51525	2.41041	3.24622	3.36098	2.50124	1.60661	1.71673	1.67434	2.54891	2.51763	2.17389
miR-96	2.12985	1.5883	1.4421	2.29085	1.50919	1.71105	1.24378	1.3624	1.33202	1.27071	1.37447	1.28648
miR-649	0.811025	0.647977	0.651578	0.701063	0.487668	0.541448	0.712267	0.653881	0.671575	0.718493	0.643426	1.06951
miR-518c*	0	0	0	0	0	0	0	0	0	0	0	0	0.981586	1.0111	1.07664
miR-378*	0.721666	0.630261	0.513161	0.563581	0.462627	0.422501	0.683382	0.733682	0.852447	0.58793	0.51128	0.678559	0.770581	0.740793	0.861189
OHT treated	UNC1 scr	p16	JMJD3	BMI1	all*	miR-561	miR-34a	miR-30d	miR-429	miR-200c	miR-96	miR-649	miR-518c*	miR-378*
	0.946783	1.29309	1.08409	2.30538	1.22182	0.910982	0.753989	2.63479	2.51257	3.04488	2.12985	0.811025		0.721666
	1.05054	1.54104	0.756772	2.33095	1.00095	0.827105	0.83582	1.30357	2.72771	3.51525	1.5883	0.647977		0.630261
	1.00267	1.03483	0.823177	2.34822	1.0755	1.09842	0.784267	1.9934	1.53433	2.41041	1.4421	0.651578		0.513161
	0.951034	1.3551	1.04755	2.30002	1.24468	0.898092	0.558701	2.81682	2.66071	3.24622	2.29085	0.701063		0.563581
	1.05322	1.54961	0.701408	2.25797	0.950196	0.81582	0.685683	1.22348	2.91285	3.36098	1.50919	0.487668		0.462627
	0.995744	0.993822	0.770667	2.36637	1.02941	1.11025	0.650389	2.01505	1.64313	2.50124	1.71105	0.541448		0.422501
	0.894838	0.623765	0.665042	1.35417	0.894428	0.962833	1.26774	1.2347	1.56823	1.60661	1.24378	0.712267		0.683382
	1.06291	0.534266	0.719591	1.34447	0.849693	1.00426	1.30117	1.16805	1.44021	1.71673	1.3624	0.653881		0.733682
	1.04225	0.572878	0.582399	1.51931	0.956066	0.822653	1.23769	1.32543	1.57005	1.67434	1.33202	0.671575		0.852447
	1.0731	1.09256	0.441647	1.24555	0.940319	1.02377	0.919271	1.0242	2.74489	2.54891	1.27071	0.718493		0.58793
	0.86119	1.26259	0.583077	1.47618	1.13951	1.07927	1.13498	1.36519	2.70358	2.51763	1.37447	0.643426		0.51128
	1.06571	1.06977	0.701032	1.06824	1.20081	1.30083	1.28986	1.16974	2.23461	2.17389	1.28648	1.06951		0.678559
	0.998213	0.615955	0.836818	1.89266	1.07089								0.981586	0.770581
	1.02843	0.731911	0.693187	1.79799	1.08254								1.0111	0.740793
	0.973354	0.72839	0.794682	1.75991	1.11552								1.07664	0.861189
	1	0.999972	0.746743	1.82449	1.05149	0.987857	0.95163	1.6062	2.18774	2.52642	1.5451	0.692493	1.02311	0.648909
	0.064307	0.350964	0.165297	0.466936	0.120283	0.145351	0.277873	0.608641	0.585659	0.662492	0.341154	0.144629	0.0486489	0.136005
log2 transformed	-0.0788948	0.370824	0.116491	1.205	0.289027	-0.134506	-0.407384	1.39769	1.32917	1.60639	1.09075	-0.302181		-0.470597
	0.0711368	0.623903	-0.40207	1.22092	0.00137667	-0.273857	-0.258736	0.382463	1.44769	1.81363	0.667479	-0.625985		-0.665979
	0.00385138	0.0493975	-0.280725	1.23157	0.105011	0.135424	-0.350584	0.99523	0.617607	1.26928	0.528176	-0.61799		-0.962516
	-0.0724306	0.438399	0.0670226	1.20165	0.315775	-0.155064	-0.839851	1.49407	1.41181	1.69876	1.19588	-0.512384		-0.827304
	0.0748087	0.63191	-0.511674	1.17503	-0.0737024	-0.293677	-0.544386	0.290995	1.54243	1.74888	0.593778	-1.03603		-1.11208
	-0.00615283	-0.00894093	-0.375821	1.24268	0.0418209	0.150891	-0.620626	1.01082	0.716443	1.32264	0.774885	-0.885105		-1.24297
	-0.160301	-0.680926	-0.588482	0.437404	-0.160963	-0.0546418	0.342263	0.304158	0.649137	0.684017	0.314731	-0.48951		-0.549237
	0.0880163	-0.904369	-0.474751	0.427036	-0.234986	0.00612945	0.379809	0.224102	0.526277	0.779663	0.446148	-0.612901		-0.446773
	0.0597072	-0.8037	-0.77992	0.603412	-0.0648176	-0.281643	0.307645	0.406457	0.650807	0.743592	0.413614	-0.574379		-0.230318
	0.101782	0.127717	-1.17904	0.316779	-0.0887779	0.0338972	-0.121438	0.0344918	1.45675	1.34988	0.345635	-0.476953		-0.766283
	-0.215597	0.336382	-0.778242	0.561871	0.188418	0.110056	0.182663	0.449102	1.43487	1.33207	0.45888	-0.636154		-0.967814
	0.0918182	0.0973066	-0.512447	0.095242	0.264011	0.379434	0.367214	0.226189	1.16002	1.12028	0.363432	0.0969508		-0.559453
	-0.00258078	-0.699102	-0.257015	0.920412	0.0988166								-0.0268137	-0.375982
	0.0404488	-0.45026	-0.528684	0.846381	0.114419								0.0159295	-0.432858
	-0.0389642	-0.457216	-0.331551	0.815503	0.157719								0.10653	-0.215598
